# Supplementary material for: Mechanism for controlled assembly of transcriptional condensates by Aire
Source: Nat Immunol. 2024 Aug 21;25(9):1580–92. doi: 10.1038/s41590-024-01922-w (PMC11362013; doi:10.1038/s41590-024-01922-w)
Supplement: Supplementary file 4 — Supplementary Table 1. Aire-rich and Aire-free NFRs. Table 2. FISH probe, primer and sgRNA sequences. Table 3. CRISPR screening scores. Table 4. IP-mass spectrometry results. Table 5. WT and mutant Aire ChIP–seq peaks. [file 41590_2024_1922_MOESM4_ESM.xlsx]

## Sheet: Supplementary Table 1
# nucleosome-free regions highly enriched of WT Aire					# nucleosome-free regions depleted of WT Aire
chr1	8878583	8878889			chr1	633936	634105
chr1	10032487	10033246			chr1	8626291	8626766
chr1	11908143	11909092			chr1	11926349	11926619
chr1	11909298	11909906			chr1	12851681	12852227
chr1	15524218	15525198			chr1	16619789	16619960
chr1	15526435	15526914			chr1	16621067	16621339
chr1	15800167	15800739			chr1	16625001	16625195
chr1	15834834	15835256			chr1	16630407	16630570
chr1	15835792	15836136			chr1	17406047	17406438
chr1	16145685	16145897			chr1	17494214	17494540
chr1	16146337	16146832			chr1	21368482	21368797
chr1	16155980	16156263			chr1	22662418	22662733
chr1	16513544	16514143			chr1	26285935	26286102
chr1	16514427	16514682			chr1	28882116	28882420
chr1	16872497	16872945			chr1	28914196	28914728
chr1	16896114	16896353			chr1	29202865	29203156
chr1	16896425	16896934			chr1	30777907	30778073
chr1	16904750	16905728			chr1	31977767	31978058
chr1	26620310	26620668			chr1	32063359	32063647
chr1	26620753	26621626			chr1	33036785	33037174
chr1	26990551	26990868			chr1	33080912	33081215
chr1	26991354	26991655			chr1	33470595	33470760
chr1	26993608	26993895			chr1	36450386	36450671
chr1	26998961	26999328			chr1	36703776	36703998
chr1	26999478	26999793			chr1	36705721	36705914
chr1	27830611	27830911			chr1	37931712	37932045
chr1	28505704	28506318			chr1	39132910	39133379
chr1	28648236	28648379			chr1	41516119	41516374
chr1	28648591	28649477			chr1	43974726	43975052
chr1	28736623	28737032			chr1	44355161	44355496
chr1	29124286	29124994			chr1	53572472	53572740
chr1	32650888	32651329			chr1	53685783	53686049
chr1	32817286	32817852			chr1	53739073	53739618
chr1	40979269	40980033			chr1	54199951	54200273
chr1	43206782	43207286			chr1	91737028	91737302
chr1	44721118	44721932			chr1	94063372	94063576
chr1	44730467	44731493			chr1	95072583	95073064
chr1	44819275	44819997			chr1	95117092	95117615
chr1	45303488	45303913			chr1	101174685	101175237
chr1	58783806	58784431			chr1	109112144	109112319
chr1	77682570	77682727			chr1	109667834	109668110
chr1	77682919	77683695			chr1	109959924	109960192
chr1	85580552	85581061			chr1	113480110	113480632
chr1	85607038	85607660			chr1	114346552	114346840
chr1	91501050	91501539			chr1	114581535	114581845
chr1	93847040	93847673			chr1	117122088	117122320
chr1	94325356	94326148			chr1	145977533	145977746
chr1	98045167	98045771			chr1	147890290	147890468
chr1	110963797	110964331			chr1	151763358	151763672
chr1	120850337	120851014			chr1	153355547	153355784
chr1	120851168	120851402			chr1	156725871	156726122
chr1	144412537	144413378			chr1	162024250	162024519
chr1	145280661	145280883			chr1	167442228	167442432
chr1	145281075	145281835			chr1	179877758	179877998
chr1	146051641	146052287			chr1	192808569	192809149
chr1	146052402	146052649			chr1	200483521	200483779
chr1	146376768	146377558			chr1	201023642	201023881
chr1	146387216	146387699			chr1	202122668	202122911
chr1	146409489	146409635			chr1	202625463	202625704
chr1	146409866	146410447			chr1	203039406	203039593
chr1	147084123	147084786			chr1	203040208	203040386
chr1	147084927	147085101			chr1	203172265	203172494
chr1	148038495	148038962			chr1	204080413	204080682
chr1	148334279	148334787			chr1	204288052	204288587
chr1	148334896	148335120			chr1	204751928	204752302
chr1	148522548	148523181			chr1	205324882	205325182
chr1	149636335	149636518			chr1	207052904	207053333
chr1	149636715	149637058			chr1	207751813	207752129
chr1	149812023	149812665			chr1	209576745	209577012
chr1	149813610	149813789			chr1	210311172	210311612
chr1	149886382	149887140			chr1	210584443	210584778
chr1	151195334	151195522			chr1	211068848	211069363
chr1	151281906	151282435			chr1	211735699	211736102
chr1	154974324	154974704			chr1	223081188	223081702
chr1	155002066	155002366			chr1	223992479	223992878
chr1	155323101	155323543			chr1	224623843	224624170
chr1	155324145	155324553			chr1	227762427	227762741
chr1	156114158	156114821			chr1	231093577	231093780
chr1	156123527	156123995			chr1	234602814	234603015
chr1	156659980	156660436			chr1	237799874	237800121
chr1	156661365	156661622			chr10	454940	455179
chr1	167714305	167714852			chr10	5584954	5585390
chr1	167716363	167716836			chr10	5623103	5623432
chr1	173824069	173825061			chr10	6401587	6401757
chr1	173867834	173868771			chr10	6401851	6402127
chr1	183471632	183472539			chr10	16817327	16817895
chr1	205749309	205749762			chr10	29784434	29784754
chr1	210373436	210374271			chr10	30152016	30152398
chr1	211258973	211259585			chr10	31754859	31755352
chr1	228457458	228458236			chr10	34985907	34986130
chr1	244834839	244835753			chr10	35195754	35196284
chr1	244969854	244971146			chr10	58435280	58435569
chr10	3467404	3467897			chr10	68208496	68208749
chr10	17228384	17229427			chr10	68231127	68231706
chr10	27241806	27242392			chr10	68827096	68827662
chr10	29658907	29659725			chr10	69515712	69515901
chr10	32958044	32958605			chr10	69516317	69516543
chr10	32980490	32980923			chr10	70461479	70461688
chr10	43396652	43397083			chr10	71840215	71840407
chr10	43408772	43409461			chr10	71956184	71956415
chr10	58384916	58385499			chr10	75294920	75295433
chr10	68075112	68075465			chr10	75350895	75351119
chr10	68331791	68332167			chr10	77416310	77416752
chr10	73096719	73097227			chr10	77605555	77605804
chr10	73909054	73909497			chr10	77643941	77644278
chr11	207324	207754			chr10	95561312	95561642
chr11	208618	208852			chr10	97401229	97401494
chr11	307993	308291			chr10	99659186	99659531
chr11	320769	321060			chr11	830285	830468
chr11	355929	356445			chr11	910745	911099
chr11	809463	810020			chr11	4182140	4182356
chr11	10304554	10305319			chr11	6431867	6432140
chr11	32894166	32894460			chr11	9265261	9265555
chr11	62840740	62841810			chr11	9566021	9566370
chr11	64269696	64270295			chr11	10884127	10884713
chr11	65418674	65419294			chr11	17473437	17473706
chr11	65493909	65494103			chr11	27362995	27363451
chr11	65497322	65497872			chr11	34174383	34174634
chr11	65506571	65508583			chr11	34243744	34244120
chr11	65900282	65900744			chr11	35944247	35944527
chr11	65903137	65903500			chr11	36431873	36432089
chr11	65915710	65916752			chr11	46127195	46127477
chr11	65919196	65919447			chr11	47412241	47412429
chr11	123062007	123062716			chr11	57761653	57761904
chr12	1474106	1474443			chr11	69587615	69588016
chr12	6336225	6336865			chr11	70270467	70270777
chr12	6534247	6534745			chr11	86955298	86955728
chr12	6871559	6871788			chr11	86955958	86956138
chr12	6943804	6944876			chr11	118438771	118438938
chr12	30795119	30796034			chr11	118956598	118956863
chr12	31728876	31729381			chr11	126211598	126211855
chr12	45727459	45727939			chr12	4031254	4031617
chr12	45728728	45729143			chr12	6554145	6554455
chr12	45990473	45991025			chr12	6924328	6924588
chr12	46383236	46383727			chr12	32399311	32399851
chr12	49130235	49130511			chr12	48865778	48866066
chr12	49264711	49265251			chr12	49297481	49297722
chr12	53006075	53006517			chr12	53211878	53212030
chr12	53180952	53181190			chr12	53213391	53213603
chr12	53451760	53452341			chr12	53867429	53867948
chr12	53452497	53452838			chr12	57836915	57837134
chr12	53500636	53501349			chr12	57838080	57838318
chr12	56688132	56688624			chr12	65556764	65557023
chr12	57087144	57087378			chr12	68497685	68498127
chr12	57087737	57088107			chr12	75623601	75624130
chr12	57088495	57089140			chr12	75954097	75954378
chr12	57846912	57847238			chr12	92899404	92899682
chr12	65822865	65823187			chr12	98566902	98567260
chr12	65823826	65824897			chr12	100573471	100573787
chr12	66169556	66169856			chr12	105319895	105320084
chr12	66169925	66170121			chr12	105418278	105418576
chr12	89352378	89352790			chr12	108514994	108515344
chr12	98503349	98504360			chr12	114668162	114668529
chr12	110469171	110469428			chr12	116339872	116340324
chr12	120291203	120291949			chr12	118016487	118016827
chr12	120292756	120293240			chr12	121124441	121124751
chr12	123365139	123365449			chr12	121748421	121749203
chr12	123365809	123365943			chr12	122072497	122072855
chr12	124172271	124172968			chr12	123436434	123436914
chr12	124917192	124917781			chr12	124727322	124727682
chr12	124927688	124928088			chr12	132083960	132084519
chr12	124928361	124928608			chr12	132153885	132154200
chr12	124939138	124940423			chr12	132523920	132524103
chr12	124940668	124940939			chr13	21476917	21477314
chr13	21176422	21176763			chr13	23466330	23466959
chr13	26186206	26186825			chr13	23979409	23979843
chr13	27251199	27251791			chr13	23980216	23980434
chr13	27449965	27450654			chr13	25215214	25215487
chr13	28138044	28138252			chr13	27362017	27362266
chr13	28139086	28139586			chr13	27374727	27374950
chr13	30617275	30617982			chr13	27375763	27375986
chr13	33542403	33543031			chr13	27533154	27533387
chr13	50123906	50124888			chr13	28819538	28820188
chr13	110715257	110715876			chr13	29707968	29708205
chr13	113449075	113449648			chr13	29841557	29841844
chr14	20342706	20343753			chr13	32267899	32268138
chr14	20613099	20613996			chr13	32911554	32911830
chr14	20682407	20682587			chr13	47215777	47216034
chr14	20682734	20682932			chr13	72727533	72727978
chr14	20684000	20684593			chr13	96053336	96053638
chr14	22982293	22982774			chr13	103883148	103883474
chr14	31207444	31208405			chr13	109933482	109933978
chr14	39174720	39175272			chr13	110347517	110348286
chr14	49586320	49586677			chr13	114143781	114144003
chr14	49892622	49893191			chr14	50831093	50831350
chr14	51651570	51652155			chr14	60649405	60649675
chr14	58297771	58297935			chr14	69191358	69191577
chr14	58298090	58298599			chr14	74531510	74531814
chr14	68951017	68951431			chr14	75307046	75307181
chr14	81219259	81219596			chr14	75307838	75308037
chr14	81220760	81221528			chr14	76784855	76785110
chr14	105024907	105025136			chr14	79045323	79045594
chr15	42273371	42273705			chr14	90060236	90060852
chr15	44426891	44427357			chr15	33194671	33194990
chr15	45198434	45198872			chr15	39404758	39405187
chr15	45200023	45200681			chr15	39782351	39782968
chr15	60397884	60398215			chr15	40258524	40258882
chr15	63047815	63048832			chr15	40266889	40267210
chr15	63504241	63504525			chr15	40564954	40565272
chr15	65296040	65296819			chr15	40873675	40873928
chr15	65304671	65305576			chr15	40874145	40874421
chr15	65869057	65869643			chr15	45402147	45402511
chr15	68277567	68278412			chr15	59350190	59350436
chr15	72231057	72231500			chr15	64046389	64046907
chr15	72474134	72474473			chr15	64681492	64681738
chr15	74956651	74956942			chr15	66851203	66851479
chr15	74957039	74957239			chr15	67863452	67863910
chr15	75453912	75454468			chr15	68674043	68674241
chr15	75625023	75625311			chr15	69160318	69160685
chr16	3023052	3024465			chr15	74621113	74621377
chr16	21520126	21520305			chr15	74771048	74771360
chr16	21520382	21520766			chr15	74800064	74800438
chr16	21521620	21522027			chr15	74818646	74818924
chr16	89560448	89560766			chr15	77820310	77820511
chr17	2303285	2304083			chr15	77821563	77821728
chr17	4142941	4143459			chr15	78108352	78108624
chr17	4143601	4143793			chr15	78709420	78709683
chr17	4948443	4948639			chr15	78738179	78738463
chr17	4948916	4949154			chr15	80955872	80956155
chr17	7239455	7239950			chr15	84588010	84588301
chr17	7251870	7252607			chr15	85413521	85413803
chr17	7306833	7307661			chr15	89750740	89751042
chr17	7308808	7308970			chr15	89898705	89898930
chr17	7351620	7352256			chr15	89971586	89971823
chr17	8172771	8173598			chr15	90087495	90087665
chr17	8173779	8173917			chr15	90352076	90352520
chr17	8187604	8188031			chr15	96265083	96265304
chr17	8222149	8222433			chr15	96767565	96768073
chr17	8222568	8223226			chr15	99123519	99124314
chr17	8383110	8383971			chr16	1943166	1943540
chr17	19063423	19063921			chr16	30407194	30407347
chr17	19111913	19112142			chr16	30407439	30407814
chr17	19112250	19112374			chr16	30928206	30928386
chr17	19188035	19188185			chr16	66970966	66971372
chr17	21042204	21042377			chr16	66977688	66977977
chr17	21042930	21043784			chr16	67017954	67018258
chr17	28719496	28720036			chr16	67162523	67162727
chr17	28726814	28727453			chr16	67206779	67207480
chr17	29591747	29591960			chr16	67236621	67236920
chr17	29592285	29592565			chr16	67447680	67447945
chr17	30970856	30971484			chr16	67546982	67547237
chr17	34980689	34981041			chr16	67917954	67918201
chr17	34981131	34981328			chr16	67919711	67919893
chr17	38869261	38869651			chr16	74813168	74813438
chr17	39152893	39153148			chr16	75566239	75566425
chr17	39153440	39153926			chr16	84228247	84228925
chr17	39154119	39154632			chr17	2960168	2960921
chr17	39980375	39980908			chr17	3935121	3935397
chr17	40140084	40140577			chr17	4566751	4566938
chr17	40140689	40140853			chr17	7356086	7356335
chr17	41688524	41688955			chr17	10618188	10618476
chr17	41689178	41689556			chr17	15909692	15910214
chr17	41812514	41813046			chr17	17042103	17042480
chr17	43245168	43245314			chr17	17710953	17711168
chr17	43246566	43246679			chr17	17818063	17818303
chr17	43251662	43251795			chr17	19992840	19993091
chr17	43283676	43283874			chr17	20009183	20009440
chr17	43315898	43316396			chr17	22521366	22521479
chr17	43360402	43361384			chr17	27654655	27654923
chr17	43361547	43361761			chr17	28347284	28347501
chr17	43367617	43368058			chr17	28571458	28571775
chr17	43545460	43545895			chr17	30555559	30555776
chr17	43545990	43546183			chr17	31074804	31075041
chr17	43546268	43546570			chr17	31437323	31437593
chr17	44070515	44071269			chr17	32138945	32139196
chr17	44200001	44200458			chr17	32496681	32497156
chr17	44218471	44218749			chr17	34638305	34638524
chr17	44324747	44325033			chr17	39665669	39665834
chr17	44326863	44327110			chr17	40054301	40054820
chr17	44543148	44543952			chr17	40190507	40190700
chr17	44557074	44557624			chr17	40355089	40355314
chr17	47649249	47650064			chr17	40362643	40362906
chr17	47650588	47650864			chr17	41579593	41579873
chr17	48048012	48048421			chr17	41908209	41908525
chr17	48048532	48048865			chr17	41910765	41911051
chr17	48603970	48604426			chr17	41930233	41930696
chr17	49191837	49192305			chr17	42024738	42025173
chr17	49192421	49193220			chr17	42121266	42121498
chr17	50027402	50027948			chr17	42763509	42763702
chr17	50028451	50028656			chr17	43357099	43357349
chr17	50055571	50056148			chr17	43724020	43724312
chr17	50062311	50062782			chr17	43846267	43846526
chr17	50064303	50065037			chr17	43878631	43878888
chr17	50151694	50151903			chr17	43900558	43900810
chr17	50152016	50152248			chr17	43944025	43944257
chr17	50866212	50866758			chr17	44083532	44083756
chr17	50867446	50868037			chr17	44084328	44084484
chr17	51260341	51260575			chr17	44599486	44599804
chr17	58007126	58007439			chr17	46940849	46941081
chr17	58007552	58007824			chr17	47253719	47254383
chr17	58517680	58518378			chr17	47789704	47790349
chr17	58631178	58631844			chr17	48215676	48215922
chr17	58632031	58632199			chr17	48678471	48678739
chr17	58658625	58659304			chr17	48791127	48791324
chr17	59154875	59155794			chr17	48878235	48878426
chr17	59619162	59620026			chr17	48954280	48954542
chr17	59786345	59786859			chr17	49952525	49952756
chr17	59829289	59829682			chr17	50161430	50161807
chr17	59837595	59838077			chr17	50173698	50173884
chr17	59842490	59844653			chr17	50630643	50630829
chr17	61927893	61928170			chr17	51461629	51461912
chr17	62627264	62627918			chr17	56780304	56780561
chr17	63842633	63843255			chr17	59440805	59441108
chr17	64506198	64507103			chr17	59853275	59853601
chr17	64660209	64660474			chr17	61426075	61426319
chr17	64679745	64680240			chr17	63881395	63881654
chr17	64707163	64707515			chr17	64027458	64027601
chr17	64709053	64709288			chr17	64554176	64554644
chr17	73310965	73311324			chr17	64847889	64848120
chr17	75033609	75034131			chr17	66450038	66450360
chr17	75034339	75034650			chr17	66915178	66915432
chr17	75182870	75183259			chr17	67800489	67800733
chr17	75904814	75905544			chr17	68456717	68456963
chr17	76737129	76737711			chr17	73420921	73421258
chr17	76737822	76738089			chr17	74780937	74781124
chr17	77125454	77125868			chr17	75096167	75096458
chr17	78352744	78353640			chr17	75565016	75565341
chr17	78359947	78360338			chr17	75614127	75614302
chr17	81393957	81394277			chr17	75654276	75654473
chr17	81395111	81395561			chr17	75758778	75758969
chr17	81512640	81512977			chr17	75827561	75827820
chr17	81868350	81868924			chr17	76014267	76014465
chr17	81926400	81926786			chr17	76279562	76279812
chr17	82098104	82098576			chr17	77002235	77002947
chr17	82216746	82216992			chr17	77542798	77543064
chr17	82230894	82231349			chr17	78137429	78137590
chr17	82241367	82242589			chr17	78241511	78241823
chr17	82494253	82495104			chr17	78289814	78290043
chr18	3623872	3624508			chr17	78484718	78484910
chr18	3624878	3625142			chr17	78862131	78862298
chr18	12947620	12948085			chr17	79393350	79393567
chr18	12948195	12948575			chr17	79794101	79794254
chr18	63366362	63366526			chr17	79991661	79991902
chr18	63367150	63367372			chr17	80008448	80008712
chr18	63367480	63367840			chr17	80426958	80427176
chr19	9674815	9675208			chr17	81023659	81024067
chr19	13151542	13152206			chr17	81142584	81143020
chr19	14517871	14518048			chr17	81254957	81255151
chr19	14518284	14518824			chr17	81537599	81537858
chr19	16338240	16339212			chr17	81821751	81822058
chr19	17305381	17305884			chr17	81898296	81898899
chr19	17511884	17512418			chr17	81907020	81907172
chr19	18416888	18417132			chr17	81918056	81918262
chr19	18417420	18417867			chr17	82037628	82037907
chr19	18436925	18437715			chr17	82153923	82154224
chr19	40443054	40443480			chr17	82273367	82273494
chr19	40715639	40715999			chr17	82367803	82368243
chr19	40716649	40717132			chr17	82384995	82385220
chr19	41218685	41219389			chr17	82528853	82529113
chr19	41225595	41226368			chr17	82551852	82552151
chr19	41263664	41264436			chr17	82668620	82668882
chr19	41859513	41859944			chr17	82698612	82699049
chr19	43765090	43765554			chr17	82754710	82754897
chr19	45091500	45091829			chr17	82781846	82782088
chr19	45506511	45506986			chr18	109369	109578
chr19	45507304	45507645			chr18	7038316	7038860
chr19	45641302	45641593			chr18	47968042	47968360
chr19	45642205	45642725			chr18	48446624	48446906
chr19	45643661	45643848			chr18	48777110	48777338
chr19	46860079	46860593			chr18	59783157	59783487
chr19	47227129	47227336			chr19	1566630	1566820
chr19	47227860	47228156			chr19	4811725	4811927
chr19	47256396	47257509			chr19	5031595	5031874
chr19	49640072	49640896			chr19	16383260	16383571
chr19	49641786	49642258			chr19	17946384	17946579
chr19	49929712	49930161			chr19	18064822	18065115
chr19	53980177	53980541			chr19	18328451	18328724
chr19	55580774	55581079			chr19	18843035	18843460
chr2	9555642	9556127			chr19	18879612	18879947
chr2	10120203	10120480			chr19	18880024	18880322
chr2	10122518	10122902			chr19	18995837	18996114
chr2	20350653	20351139			chr19	19342806	19343007
chr2	27356662	27357234			chr19	35066867	35067073
chr2	28894243	28894734			chr19	35067175	35067416
chr2	47176376	47177007			chr19	35145199	35145413
chr2	55050280	55050934			chr19	35936240	35936445
chr2	61538208	61538971			chr19	39397661	39397937
chr2	63841489	63841915			chr19	39474238	39474401
chr2	74440475	74440997			chr19	39475361	39475528
chr2	84925755	84926291			chr19	43575452	43575845
chr2	84958075	84958748			chr19	47813778	47814002
chr2	85538627	85539275			chr19	48971003	48971186
chr2	85545971	85546687			chr19	49347867	49348150
chr2	86440658	86440976			chr19	49659810	49660115
chr2	86441095	86441464			chr19	50147905	50148459
chr2	113603429	113604456			chr19	55418264	55418525
chr2	121074760	121075517			chr19	57410970	57411218
chr2	121530286	121530439			chr19	57769471	57769786
chr2	121530830	121531825			chr2	9951368	9951756
chr2	121649501	121649720			chr2	10289853	10290106
chr2	132416305	132416847			chr2	11688280	11688663
chr2	134918163	134918865			chr2	17830658	17830936
chr2	170928787	170929324			chr2	19863267	19863674
chr2	174248433	174248845			chr2	19933363	19934036
chr2	177212388	177212825			chr2	20642483	20642696
chr2	177263452	177263999			chr2	23268882	23269249
chr2	188292576	188293231			chr2	24047317	24047682
chr2	197499767	197500461			chr2	25342415	25342697
chr2	200888573	200889474			chr2	27720183	27720391
chr2	218395888	218396342			chr2	36459870	36460117
chr2	231708048	231708591			chr2	38778019	38778252
chr2	241315100	241315460			chr2	43637037	43637314
chr2	241315604	241315996			chr2	45643711	45643950
chr20	325190	325498			chr2	46500151	46500520
chr20	1415799	1416353			chr2	46941050	46941335
chr20	1417272	1417680			chr2	61694615	61694886
chr20	2652273	2652803			chr2	67397139	67397390
chr20	9068895	9069656			chr2	69717796	69718203
chr20	17968518	17969132			chr2	85300432	85300620
chr20	32357889	32358547			chr2	85499106	85499444
chr20	33993036	33993941			chr2	86080004	86080198
chr20	36863726	36864296			chr2	96740012	96740314
chr20	49278013	49278747			chr2	100260723	100260987
chr22	42614523	42614700			chr2	109516407	109516658
chr22	42614825	42615034			chr2	111698857	111699402
chr22	42615244	42615796			chr2	118088105	118088517
chr3	4978572	4979011			chr2	127197881	127198120
chr3	9396229	9397642			chr2	148509502	148509745
chr3	51499230	51499791			chr2	172106261	172106519
chr3	51499909	51500395			chr2	172172509	172172895
chr3	153161949	153162331			chr2	173448981	173449477
chr4	1712567	1712947			chr2	209423734	209424113
chr4	3955383	3956121			chr2	219253853	219254062
chr4	49149329	49149520			chr2	231400265	231400472
chr4	82373950	82374580			chr2	231400540	231400706
chr4	102827643	102828575			chr2	231601738	231601933
chr5	956911	957217			chr2	231925290	231925507
chr5	957292	957704			chr2	232260110	232260421
chr5	14036017	14036411			chr2	237685459	237685680
chr5	49601489	49601669			chr2	238239936	238240228
chr5	49601934	49602179			chr2	241272759	241272998
chr5	49658349	49658762			chr2	241665512	241665742
chr5	49659787	49659933			chr20	4249475	4249838
chr5	49661418	49661533			chr20	5528970	5529175
chr5	73498045	73498518			chr20	5529719	5529897
chr5	96934720	96935477			chr20	5844343	5844695
chr5	96935748	96936148			chr20	18497115	18497390
chr5	107672314	107672840			chr20	25315107	25315322
chr5	109409855	109410447			chr20	32652832	32653185
chr5	109410627	109410804			chr20	35995082	35995349
chr5	115625956	115626418			chr20	36064652	36065155
chr5	126776541	126777204			chr20	39048127	39048327
chr5	126778210	126778541			chr20	43513933	43514559
chr5	132495784	132496063			chr20	45415904	45416227
chr5	132496763	132497076			chr20	46364327	46364561
chr5	132556753	132557253			chr20	46971279	46971571
chr5	134526817	134527784			chr20	49345041	49345346
chr5	134737777	134737967			chr20	50120933	50121119
chr5	134738145	134738632			chr20	51306850	51307112
chr5	138464589	138464845			chr20	51372346	51372588
chr5	138464906	138465198			chr20	61120635	61120994
chr5	142325670	142325886			chr20	62861766	62862226
chr5	150473057	150473403			chr20	62972423	62972829
chr5	154857757	154857975			chr20	64066011	64066310
chr5	154858061	154858677			chr21	30408856	30409196
chr5	163460013	163460732			chr21	33656046	33656228
chr5	170151037	170151717			chr21	33894812	33895099
chr5	171388444	171388707			chr21	33915702	33916018
chr5	176537036	176537567			chr21	34544064	34544263
chr5	177006294	177007305			chr21	35256477	35256954
chr5	178626986	178627503			chr21	36005085	36005425
chr5	181187524	181187887			chr21	36210079	36210352
chr5	181187952	181188659			chr21	43307129	43307374
chr5	181206657	181206952			chr21	43333352	43333651
chr5	181207482	181207968			chr21	45137191	45137368
chr5	181217110	181217441			chr21	45541778	45541971
chr5	181218132	181218635			chr21	45542360	45542567
chr5	181221623	181222577			chr22	19974484	19974837
chr5	181223035	181223347			chr22	20020839	20021151
chr5	181223475	181223781			chr22	21665896	21666048
chr5	181246377	181246578			chr22	40498484	40498833
chr5	181261015	181261257			chr22	41205068	41205378
chr5	181261728	181262348			chr3	12810277	12810630
chr6	2988433	2988785			chr3	13480011	13480377
chr6	2988914	2989302			chr3	14143851	14144046
chr6	10412124	10412670			chr3	14651373	14651833
chr6	10414954	10415389			chr3	15051594	15051867
chr6	17706605	17707120			chr3	15065183	15065470
chr6	20403217	20403693			chr3	15378270	15378526
chr6	26021357	26021967			chr3	32106333	32106692
chr6	26054934	26055931			chr3	39051867	39052115
chr6	26123367	26124400			chr3	40996450	40996670
chr6	26156230	26156636			chr3	46705067	46705289
chr6	26157077	26158502			chr3	46998617	46998826
chr6	26197134	26197466			chr3	48040294	48040470
chr6	26199088	26199742			chr3	48151566	48151822
chr6	26204426	26205053			chr3	48507630	48507899
chr6	26216284	26217422			chr3	48635369	48636002
chr6	26285056	26285711			chr3	49786454	49786833
chr6	26537285	26537811			chr3	50611694	50612165
chr6	26556466	26556969			chr3	53134764	53134992
chr6	27132168	27133442			chr3	66220672	66221108
chr6	27146672	27147565			chr3	69739208	69739494
chr6	27472826	27473531			chr3	72848347	72848625
chr6	27688094	27688528			chr3	108222337	108222680
chr6	27893017	27893695			chr3	125163791	125164003
chr6	34244153	34244819			chr3	131381478	131381898
chr6	36594093	36594428			chr3	141311678	141312031
chr6	42746030	42746490			chr3	141460177	141460426
chr6	42746855	42747270			chr3	142857082	142857335
chr6	63635603	63636342			chr3	153138681	153138954
chr6	73513778	73514935			chr3	157360133	157360397
chr6	73520863	73521657			chr3	157370070	157370579
chr6	85643202	85643993			chr3	184561352	184561823
chr6	109094415	109094676			chr3	185354183	185354498
chr6	139375218	139375635			chr3	194633368	194633985
chr7	23471109	23471416			chr3	197394609	197395003
chr7	77538339	77538908			chr3	197736832	197737236
chr7	105013013	105013229			chr4	828989	829171
chr7	105013573	105013755			chr4	1513095	1513497
chr7	116524567	116525090			chr4	3106681	3106907
chr7	130913229	130913633			chr4	38189512	38189756
chr7	139340111	139340772			chr4	76590240	76590494
chr8	26449167	26449819			chr4	118685232	118685474
chr8	26451179	26451757			chr4	118685591	118685705
chr8	33513435	33514020			chr4	185573821	185574126
chr8	66113928	66114284			chr5	53790	54052
chr8	100951932	100952284			chr5	2038484	2038946
chr8	100952394	100952733			chr5	13985649	13986033
chr8	102653715	102654236			chr5	58259744	58260136
chr8	102655585	102656259			chr5	73938657	73938885
chr8	102806399	102807094			chr5	115940981	115941337
chr8	102807372	102807737			chr5	116574634	116575138
chr8	102808299	102808746			chr5	119452322	119452784
chr8	125429733	125430416			chr5	122259955	122260316
chr8	142675988	142676428			chr5	124629062	124629575
chr8	142699729	142700195			chr5	127029582	127029767
chr8	143952738	143953024			chr5	127517206	127517738
chr9	107282835	107283306			chr5	131382423	131382695
chr9	112041607	112042221			chr5	132439599	132439805
chr9	129174856	129175039			chr5	132737229	132737795
chr9	129488554	129488899			chr5	133245586	133245822
chr9	134024869	134025533			chr5	134102060	134102309
chr9	134164209	134164568			chr5	134506171	134506508
chr9	134164766	134165360			chr5	134577106	134577473
chr9	136849134	136849810			chr5	134577879	134578065
chr9	137150283	137151495			chr5	136053664	136053950
chrX	38803605	38804388			chr5	136766406	136766822
chrX	41333779	41334244			chr5	138036028	138036316
chrX	84501728	84502042			chr5	139513628	139513820
chrX	84502428	84502643			chr5	139745129	139745669
chrX	119871614	119871927			chr5	140725939	140726346
					chr5	142024851	142025232
					chr5	142717043	142717255
					chr5	143086893	143087594
					chr5	149114717	149115007
					chr5	149618784	149618992
					chr5	149760608	149760897
					chr5	149799072	149799613
					chr5	149805883	149806120
					chr5	149828518	149828755
					chr5	150036556	150036873
					chr5	150350570	150350836
					chr5	150409836	150410065
					chr5	150410653	150410808
					chr5	150436156	150436424
					chr5	150656579	150656734
					chr5	151051742	151051968
					chr5	151597232	151597457
					chr5	155087087	155087398
					chr5	160419033	160419291
					chr5	168269296	168269688
					chr5	171630097	171630357
					chr5	172983557	172983888
					chr5	173180367	173180673
					chr5	173764430	173764744
					chr5	174045516	174045776
					chr5	174724438	174724641
					chr5	175809853	175810114
					chr5	175821769	175822190
					chr5	176812852	176813062
					chr5	177336217	177336472
					chr5	177390545	177390818
					chr5	177592046	177592280
					chr5	177599901	177600455
					chr5	177601679	177601871
					chr5	180789997	180790383
					chr5	181159342	181159586
					chr5	181160568	181160761
					chr5	181161097	181161310
					chr5	181182002	181182223
					chr6	188796	189056
					chr6	3247189	3247487
					chr6	4313088	4313693
					chr6	4732841	4733292
					chr6	8085134	8085375
					chr6	11921044	11921348
					chr6	27251376	27251580
					chr6	27251738	27252059
					chr6	33700523	33700746
					chr6	36766220	36766467
					chr6	37018233	37018482
					chr6	37051513	37051734
					chr6	37484256	37484440
					chr6	39301696	39301862
					chr6	41318859	41319111
					chr6	41936380	41936641
					chr6	43143513	43143817
					chr6	43668326	43668582
					chr6	52517591	52517900
					chr6	53651595	53652270
					chr6	70398980	70399296
					chr6	84263528	84263990
					chr6	100881049	100881566
					chr6	116616188	116616516
					chr6	125953103	125953299
					chr6	127366318	127366969
					chr6	132715301	132715548
					chr6	134822944	134823215
					chr6	149432014	149432333
					chr6	149926252	149926460
					chr6	150080744	150080974
					chr7	2403262	2403612
					chr7	4745030	4745433
					chr7	42932120	42932430
					chr7	66493455	66493756
					chr7	83468340	83468739
					chr7	127651752	127652238
					chr7	140517989	140518308
					chr8	18209959	18210182
					chr8	18720662	18720898
					chr8	48788684	48789123
					chr8	100150501	100150703
					chr8	100908484	100908789
					chr8	101051430	101052057
					chr8	102814696	102814923
					chr8	110894383	110894946
					chr8	118473000	118473291
					chr8	119873522	119873961
					chr8	122780135	122780417
					chr8	129552047	129552328
					chr8	132775111	132775459
					chr8	142198113	142198367
					chr8	142403101	142403543
					chr9	85940772	85941286
					chr9	86282465	86282949
					chr9	111728653	111728974
					chr9	113658027	113658308
					chr9	114398406	114398710
					chr9	114505376	114505711
					chr9	114682101	114682334
					chr9	125428070	125428409
					chr9	127360908	127361138
					chr9	127742514	127742841
					chr9	127869966	127870227
					chr9	128504500	128504841
					chr9	129036278	129036685
					chr9	130187270	130187550
					chr9	130690021	130690306
					chr9	133742999	133743325
					chr9	135797781	135797959
					chr9	136694300	136694504
					chr9	137287007	137287260
					chr9	137453907	137454088
					chrX	15335449	15335865
					chrX	23743191	23743549
					chrX	49922353	49922720
					chrX	123764969	123765349

## Sheet: Supplementary Table 2
SETD1B FISH probes:	RIC8A FISH probes:	UBTF FISH probes:		Primer Name	Sequence (5’ to 3’)	Used for		sgRNA target	Sequence (5’ to 3’)
gaagggtggggagggaaagg	catccatgggttaaggtcag	agggtttaagtttcagaggg		RPL18-FW	ATGTGCGGGTTCAGGAGGTA	RT-qPCR		mouse Aire.CTT #1	TCCAGCACCTGGGCTTGCCA
gatcccaaggaagagtgagg	catgtctgacacccagaaac	cttgaagaagggagtgagcc		RPL18-RV	CTGGTCGAAAGTGAGGATCTTG	RT-qPCR		mouse Aire.CTT #2	AGGTGCTGGACGGGGCCCAG
tcaggagggggctaagaaat	cagaactggcatctccttgg	gttcagtgtatgcagactga		RPL31-FW	CTCGGGCACTCAAAGAGATTC	RT-qPCR, 5'-EU-qPCR		VP16 (negative control)	CCCCGACCGATGTCAGCCTG
aacacatttagctccacgcg	caggcagcaagagccagaag	atactcaaggcactttctcc		RPL31-RV1	CGGATTCGGTATGGCACATTC	RT-qPCR
agactgtctcctagcaacag	gaggatctcttacagtctcc	aagtgtgggagatgcttgat		RPL31-RV2	TGAAGCTGGTGTCATTGCAA	5'-EU-qPCR
gaccggcacatttggtaaat	ggaatgctaacacatacctt	ctccaggccaaataatttgg		CD4-FW	GGACAGGTCCTGCTGGAATC	RT-qPCR
caacactggggactgtctaa	attcttctaagagcacttcc	acacacttcaggctgaatgg		CD4-RV	CAATGAAAAGCAGGAGGCCG	RT-qPCR
tcagtcccccacaagtaaac	ctaggtgactctgggtagtg	cctaaaaagcctgagaagcc		IGFL1-FW	CTCCCCGAGGCTGCATCGTA	RT-qPCR
gtatttcaaggcatcctagt	actgtgtggcaatgactgtg	aaaaccaccaaaacagccct		IGFL1-RV	TGGCACAGCATCAGGTAAGGA	RT-qPCR
agttttcagaccttctcttg	agaaaaagccccattctcac	tacatatatcccatggcttg		S100A9-FW	CTGGTGCGAAAAGATCTGCA	RT-qPCR
atccttagaggactctcttt	ttgaggacgaccatctagac	atgaggcagagatctagttg		S100A9-RV	CCTTTTCATTCTTATTCTCCTTCTTGAG	RT-qPCR
atgaaacaacactcctggcc	caggtggttctggttcagag	catctagactggatcactgc		SETD1B-FW	GACAGCTGAGGTGGCCTT	RT-qPCR, 5'-EU-qPCR
ggctctgtcgagaaccttat	tcacccagacaacgtcagac	ctcaatgtcccacaagcatg		SETD1B-RV1	GCATCTCGTCATCCGAGATCT	RT-qPCR
ctcggcaccttcttttatag	aattcatggctatgtccagt	acagttatttttcagccact		SETD1B-RV2	GCTTCCGCATCTTAGCTAGTCAT	5'-EU-qPCR
tagggaccgaatgacatctc	taccatactgttgccactac	gggaagcaagaacaggtctg		RIC8A-FW	CCACGGAGTTCATGGGAGT	RT-qPCR, 5'-EU-qPCR
cttagagctcggtcaataca	aaggaaccaatgtgccctag	ttacaagctgtcttgtcagc		RIC8A-RV1	GCACATTCAGTCAGCACGCT	RT-qPCR
agtgtgcgtggaataactgc	gcaggtagaccaaaaacggg	taggcaggtgcacagaaact		RIC8A-RV2	GACCACATCTGTGCAGGAGA	5'-EU-qPCR
gagaggaggaacagaaccgg	gccagaccatctctggaaac	atgttagagacacccaccac		STX10-FW	CCAGCGACCTGCTGGAT	RT-qPCR, 5'-EU-qPCR
aacccccagagactgagaag	aagtgggggcactgagacac	tgagaatggggtgtggacag		STX10-RV1	CGGACATGTGCTTCAGAACCT	RT-qPCR
gaaaggggttaccatgttca	gactgatctgagaggcactg	agttctgagtggatattcta		STX10-RV2	CCCCAGACCTCAGATCAGTCT	5'-EU-qPCR
ccttaaaatgtgggcacgtg	ctagggaccaaagccaaggg	tctaaatgtgctgccaagtt		mKate2-FW	CCTCACTCTAGATCTGCGATCT	mKate2 genotying
aattttgttgagacctggct	ctggcatctgagtcccaaag	ggaaacgaggtagcttgtca		mKate2-RV	CGACCACCTTGATTCTCATGGT	mKate2 genotying
ccaggggttatcgatattta	cgctgaaccacacattacat	tacagtgattcagggctttg		Cas9-FW	GTTTGCCGCCAGAACACAGGA	Cas9 genotyping
aggaggcttttatagaccag	cacaggtgcaatctttgtga	taaggggaagaggggtggaa		Cas9-RV	CACCTTGTACTCGTCGGTGATCA	Cas9 genotyping
agcacattactgtgaactcc	gggtttcaacagggctaatc	gcacagacaagatatggctc
agagtttgcaacacgctcta	ctacctggggacagatggag	ttcttgagtgctcaactctt
taaatatctggggccaggtg	catctgtgcaggagaaccag	gaggaaggggcaatcaggtg
tgacacagaagccagagttt	cagtgtggacagtgtggaag	ttttctgtagggggaaaggt
cagtaagaggaagggaagcc	cacaccaccaagacaatctc	gggggagagagagcttgaaa
tgagatccagaagctcatgt	agaacaaccggaagagtcgc	agaagtgcacttcacaggtg
agctgcaccatttttctgat	tcaagtgtgtggaaggtgtc	atgtgtgtccttgagtgaac
cacctcttcaacaaagctgc	taaaagtagggactgggggg	cccagagttaatgctttgat
cacaaggattccaacctgtg	aagggctgcctgtgtttaag	aatgttttgctgcctatctc
aactcagtgaggttccagga	ggaagctttgatctgaggtt	agatgtgcttcttgtctttc
ctgtagatgggcaggaaagg	tagtgcagtcacagcaatca	tgactttgtttcctctccaa
gcagactgacggccataaac	ggaggtctactaaatctcgg	ccttttgagaactggctgtg
cacatcaaagagctggcgat	ttgcttaggcaggtagattc	ccaggaaaaagggctactca
aagagagttggtgaggcttt	cttgaccctcctagcataat	tttttgggtacagcaccaag
caaagctggagtgaggtggg	tgtgtacttcgtggacagag	aacagttccagcaatccata
tgcaggagcacttgggaaaa	aaacgagaaccgaatccccg	tccaacatcctcatcaaagg
atcaacgtggaaaagcgggc	ctcagatgttggtggcaaaa	tttgggtgtgtgcagtcaac
cccggaaacagcaatgtttg	aagctttagactcgcacaca	aatgtccatctcttctttca
caggacaccagacactaagg	actataaaccagagctggga	agagcgagttcttccaatac
ttctgggtttaggggtagtg	acttgggagaaataactgct	caaggcatgaggggagattg
cccagtgctttaggatttaa	tcagaggtactcgtaagctt	tggcagctgacattagtctg
atcttgtgcacgagaggatg	aaggacagggatagagcgta	agaactctcacagtggcgtc
caggcaggattatgaccaag	ttgtgactggcacagagtta	ctgtgatgcagggagtggag
gctgtcagaaatcaaagacc	gtagaggattctctgtcact	atctcaccctgagctatgaa

## Sheet: Supplementary Table 3
CRISPR screening results
id	num	neg|score	neg|p-value	neg|fdr	neg|rank	neg|goodsgrna	neg|lfc	pos|score	pos|p-value	pos|fdr	pos|rank	pos|goodsgrna	pos|lfc	D07 pos|rank	D07 pos|lfc	D10 pos|rank	D10 pos|lfc
TAF13	4	1	1	1	19112	0	4.3267	7e-16	2.59e-07	5.1e-05	1	4	4.3267	1	4.0003	1	4.7488
EED	4	1	1	1	19111	0	3.6521	1.43e-11	2.59e-07	5.1e-05	2	4	3.6521	12	3.2103	5	3.7662
MEN1	4	1	1	1	19110	0	4.7539	7.03e-11	2.59e-07	5.1e-05	3	4	4.7539	6	4.8162	3	4.9677
XRCC5	4	1	1	1	19109	0	4.8878	1.99e-10	2.59e-07	5.1e-05	4	4	4.8878	3	5.4503	24	4.1958
CHD1	4	1	1	1	19108	0	3.3457	2.19e-10	2.59e-07	5.1e-05	5	4	3.3457	2	3.7778	29	2.7005
WDR82	3	1	1	1	19107	0	5.2126	5.38e-10	2.59e-07	5.1e-05	6	3	5.2126	11	5.4834	4	5.2231
NELFB	4	1	1	1	19106	0	3.5399	2.01e-09	2.59e-07	5.1e-05	7	4	3.5399	14	3.0904	6	4.363
ZCCHC14	4	0.86647	0.85023	1	15998	0	3.7628	2.59e-09	2.59e-07	5.1e-05	8	3	3.7628	22	3.1725	8	4.1977
GNB2L1	4	1	1	1	19064	0	4.4693	3.09e-09	2.59e-07	5.1e-05	9	4	4.4693	8	4.739	12	4.2782
UPF2	4	1	1	1	19105	0	3.9269	3.65e-09	2.59e-07	5.1e-05	10	4	3.9269	4	5.2463	17	3.7031
TELO2	4	1	1	1	19104	0	3.2819	5.23e-09	2.59e-07	5.1e-05	11	4	3.2819	27	3.2454	15	3.4724
PGK1	4	1	1	1	19103	0	2.5973	2.7e-08	2.59e-07	5.1e-05	12	4	2.5973	37	2.4524	30	3.9071
POLR3H	4	1	1	1	19102	0	4.575	3.01e-08	2.59e-07	5.1e-05	13	4	4.575	26	5.0339	106	4.4489
CHD8	4	1	1	1	19089	0	3.8174	3.18e-08	2.59e-07	5.1e-05	14	4	3.8174	5	5.1232	35	3.7621
CNOT4	4	1	1	1	19101	0	3.5275	3.36e-08	2.59e-07	5.1e-05	15	4	3.5275	68	3.1678	16	3.689
DPY30	4	1	1	1	19100	0	2.7259	4.02e-08	2.59e-07	5.1e-05	16	4	2.7259	89	2.1702	10	3.3528
ORAOV1	4	1	1	1	19099	0	4.9621	4.72e-08	2.59e-07	5.1e-05	17	4	4.9621	292	4.1959	49	4.9993
XRCC6	4	0.99597	0.99749	1	18804	0	3.5867	6.18e-08	2.59e-07	5.1e-05	18	4	3.5867	18	4.2933	19	3.6234
DBR1	4	0.99998	1	1	19042	0	3.0848	7.09e-08	2.59e-07	5.1e-05	19	4	3.0848	57	3.6035	80	3.3672
UHRF1	4	1	1	1	19098	0	3.3054	7.35e-08	2.59e-07	5.1e-05	20	4	3.3054	512	2.012	2	4.8929
PGAM1	4	1	1	1	19097	0	3.2297	7.66e-08	2.59e-07	5.1e-05	21	4	3.2297	58	2.7941	18	4.0847
NELFCD	4	1	1	1	19096	0	3.5795	9.85e-08	2.59e-07	5.1e-05	22	4	3.5795	34	3.1737	22	3.9647
GAPDH	4	1	1	1	19095	0	4.3827	9.97e-08	2.59e-07	5.1e-05	23	4	4.3827	134	4.1006	82	4.6704
NCBP1	4	1	1	1	19094	0	4.4145	1.25e-07	2.59e-07	5.1e-05	24	4	4.4145	10	5.2377	578	3.2885
DHPS	4	1	1	1	19093	0	4.0509	1.78e-07	2.59e-07	5.1e-05	25	4	4.0509	7	4.357	162	3.858
TAF11	4	1	1	1	19085	0	3.2535	2.14e-07	2.59e-07	5.1e-05	26	4	3.2535	9	3.6461	38	3.0435
EP300	4	1	1	1	19092	0	2.5504	2.17e-07	2.59e-07	5.1e-05	27	4	2.5504	1019	1.0996	9	3.477
KMT2A	4	1	1	1	19091	0	2.8813	2.23e-07	2.59e-07	5.1e-05	28	4	2.8813	208	2.9573	43	4.1119
PABPC1	4	1	1	1	19090	0	2.3842	2.28e-07	2.59e-07	5.1e-05	29	4	2.3842	19	3.2021	190	2.171
TTI1	4	1	1	1	19088	0	3.3234	4.77e-07	2.59e-07	5.1e-05	30	4	3.3234	162	2.7923	13	4.718
SETD1B	4	1	1	1	19075	0	2.6411	5.51e-07	2.59e-07	5.1e-05	31	4	2.6411	23	3.0481	44	2.5203
LCMT1	4	1	1	1	19087	0	2.515	5.71e-07	2.59e-07	5.1e-05	32	4	2.515	2085	1.5803	14	3.9915
CAB39	4	1	1	1	19086	0	2.0542	5.74e-07	2.59e-07	5.1e-05	33	4	2.0542	43	2.6318	92	2.0931
ASH2L	4	0.99998	1	1	19041	0	2.5956	7.6e-07	2.59e-07	5.1e-05	34	4	2.5956	362	1.6387	7	3.7538
PSMD6	4	1	1	1	19084	0	4.1283	7.99e-07	2.59e-07	5.1e-05	35	4	4.1283	108	4.364	2560	1.4176
IPO13	4	1	1	1	19083	0	2.3477	8.46e-07	2.59e-07	5.1e-05	36	4	2.3477	50	2.8098	180	2.1922
MEAF6	4	1	1	1	19082	0	2.4198	8.89e-07	2.59e-07	5.1e-05	37	4	2.4198	104	3.0854	164	2.7019
SETDB1	4	1	1	1	19081	0	2.0789	1.03e-06	2.59e-07	5.1e-05	38	4	2.0789	605	1.3894	148	3.064
DHX36	4	1	1	1	19080	0	2.7837	1.05e-06	2.59e-07	5.1e-05	39	4	2.7837	38	3.7696	1094	1.9421
PYROXD1	4	1	1	1	19079	0	3.5001	1.06e-06	2.59e-07	5.1e-05	40	4	3.5001	90	3.7746	143	2.8798
TIAL1	4	1	1	1	19078	0	1.7261	1.49e-06	2.59e-07	5.1e-05	41	4	1.7261	142	1.6667	185	2.5873
SBDS	4	1	1	1	19068	0	3.0123	1.65e-06	2.59e-07	5.1e-05	42	4	3.0123	118	2.7371	11	4.0163
GTF3C1	4	1	1	1	19077	0	2.7699	1.74e-06	2.59e-07	5.1e-05	43	4	2.7699	46	3.115	376	1.7972
CCDC101	4	1	1	1	19076	0	1.9203	1.89e-06	2.59e-07	5.1e-05	44	4	1.9203	87	1.4745	91	2.0956
PPP6C	4	0.99585	0.9974	1	18796	0	4.7217	1.97e-06	2.59e-07	5.1e-05	45	4	4.7217	25	5.8005	5762	0.021905
CSNK2A1	4	1	1	1	19074	0	2.1673	2.18e-06	2.59e-07	5.1e-05	46	4	2.1673	129	2.6675	194	1.7609
BTAF1	4	0.99648	0.9979	1	18826	0	2.4046	2.19e-06	2.59e-07	5.1e-05	47	4	2.4046	380	1.5527	21	2.8622
PMPCA	4	1	1	1	19073	0	4.7965	2.36e-06	2.59e-07	5.1e-05	48	4	4.7965	17	5.4553	239	3.9062
RPRD1B	4	1	1	1	19072	0	3.0339	2.61e-06	2.59e-07	5.1e-05	49	4	3.0339	146	2.5699	45	3.5531
KARS	4	0.98196	0.98294	1	18407	0	3.4541	2.98e-06	2.59e-07	5.1e-05	50	3	3.4541	40	3.596	1075	2.6951
MTF1	4	1	1	1	19071	0	2.0381	3.06e-06	2.59e-07	5.1e-05	51	4	2.0381	88	1.8852	232	2.4929
SFSWAP	4	1	1	1	19070	0	1.8155	3.22e-06	2.59e-07	5.1e-05	52	4	1.8155	56	2.7594	2178	0.93801
RPP21	4	1	1	1	19069	0	1.7544	3.46e-06	2.59e-07	5.1e-05	53	4	1.7544	188	1.4986	88	2.7399
GNB1L	4	0.99994	1	1	19024	0	2.6477	3.52e-06	2.59e-07	5.1e-05	54	4	2.6477	431	2.0894	112	3.2166
CDK9	3	1	1	1	19067	0	4.9787	4.22e-06	2.59e-07	5.1e-05	55	3	4.9787	165	5.6167	1181	1.0473
SMG1	4	1	1	1	19066	0	2.8126	4.3e-06	2.59e-07	5.1e-05	56	4	2.8126	100	2.9794	55	4.0147
GCN1L1	4	1	1	1	19065	0	2.4233	4.31e-06	2.59e-07	5.1e-05	57	4	2.4233	94	2.1779	160	2.611
CPSF3	4	1	1	1	19063	0	3.3575	4.39e-06	2.59e-07	5.1e-05	58	4	3.3575	177	3.4677	1202	2.8333
ENO1	4	1	1	1	19062	0	1.9571	4.45e-06	2.59e-07	5.1e-05	59	4	1.9571	105	1.9369	457	2.2762
IPPK	4	0.99999	1	1	19061	0	1.8967	5.19e-06	2.59e-07	5.1e-05	60	4	1.8967	48	2.1969	393	1.418
DOHH	4	0.99999	1	1	19060	0	1.6052	6.62e-06	2.59e-07	5.1e-05	61	4	1.6052	78	1.3886	110	1.9692
RARS	4	0.99999	1	1	19059	0	2.326	7.75e-06	2.59e-07	5.1e-05	62	4	2.326	3852	1.2418	39	4.8754
SRSF1	4	0.98764	0.98839	1	18547	0	2.8628	7.98e-06	2.59e-07	5.1e-05	63	4	2.8628	441	2.1922	63	3.5855
MOCS3	4	0.99996	1	1	19030	0	3.54	8.9e-06	2.59e-07	5.1e-05	64	4	3.54	716	2.0674	114	3.6673
RPLP0	4	0.8462	0.8235	1	15604	0	4.3732	8.95e-06	2.59e-07	5.1e-05	65	3	4.3732	32	5.1184	1709	1.8531
RBBP5	4	0.99997	1	1	19039	0	3.0974	9.44e-06	2.59e-07	5.1e-05	66	4	3.0974	41	4.0379	668	2.175
RPL12	4	0.99999	1	1	19058	0	4.4931	1.04e-05	2.59e-07	5.1e-05	67	4	4.4931	1811	2.626	175	4.8403
HARS	4	0.99988	0.99999	1	19013	0	4.4034	1.07e-05	2.59e-07	5.1e-05	68	4	4.4034	24	5.3388	5338	1.206
BRPF1	4	0.99968	0.99996	1	18982	0	2.1721	1.08e-05	2.59e-07	5.1e-05	69	4	2.1721	1111	1.401	37	3.112
SAMM50	4	0.99995	1	1	19028	0	3.6534	1.08e-05	2.59e-07	5.1e-05	70	4	3.6534	21	5.0759	3808	0.29135
TPT1	4	0.99999	1	1	19057	0	2.7087	1.14e-05	2.59e-07	5.1e-05	71	4	2.7087	91	2.5493	997	1.7877
IGBP1	4	0.99999	1	1	19056	0	2.91	1.18e-05	2.59e-07	5.1e-05	72	4	2.91	67	3.4138	6326	0.99906
MBTPS1	4	0.99984	0.99999	1	19001	0	3.8635	1.26e-05	2.59e-07	5.1e-05	73	4	3.8635	31	4.5179	6955	0.84182
AGAP4	4	0.97772	0.97924	1	18310	0	4.6806	1.37e-05	2.59e-07	5.1e-05	74	3	4.6806	1028	2.1172	751	2.712
EEF1G	4	0.99999	1	1	19055	0	2.6438	1.46e-05	2.59e-07	5.1e-05	75	4	2.6438	143	2.4608	86	3.4083
TIPRL	4	0.99999	1	1	19054	0	1.7676	1.46e-05	2.59e-07	5.1e-05	76	4	1.7676	1534	2.0028	200	2.2834
USP39	4	0.97914	0.98034	1	18345	0	3.2992	1.5e-05	2.59e-07	5.1e-05	77	3	3.2992	65	4.6467	163	3.0573
SETX	4	0.99998	1	1	19053	0	2.3238	1.53e-05	2.59e-07	5.1e-05	78	4	2.3238	144	1.754	138	2.6111
POLR3K	4	0.99955	0.99994	1	18967	0	2.7721	1.6e-05	2.59e-07	5.1e-05	79	4	2.7721	16	3.1463	139	3.163
EFTUD1	4	0.75053	0.71954	0.982157	13997	1	3.5823	1.65e-05	2.59e-07	5.1e-05	80	3	3.5823	346	3.0241	50	4.3338
PSIP1	4	0.99998	1	1	19052	0	1.9717	1.68e-05	2.59e-07	5.1e-05	81	4	1.9717	215	2.2459	267	2.451
FAU	4	0.99932	0.99986	1	18947	0	4.2077	1.71e-05	2.59e-07	5.1e-05	82	4	4.2077	30	5.2876	17434	-0.13058
EDF1	4	0.99998	1	1	19051	0	2.132	1.77e-05	2.59e-07	5.1e-05	83	4	2.132	312	2.2348	73	2.2563
EXOSC8	4	0.99998	1	1	19050	0	2.016	1.78e-05	2.59e-07	5.1e-05	84	4	2.016	55	2.4749	6606	0.57271
DUSP12	4	0.99998	1	1	19049	0	2.1581	1.79e-05	2.59e-07	5.1e-05	85	4	2.1581	113	3.9625	141	1.774
TAF6	4	0.98572	0.98606	1	18493	0	4.2805	1.85e-05	2.59e-07	5.1e-05	86	3	4.2805	184	4.2568	134	4.3437
TAF3	4	0.99998	1	1	19048	0	1.7379	1.89e-05	2.59e-07	5.1e-05	87	4	1.7379	369	1.388	98	3.0882
PINX1	4	0.99998	1	1	19047	0	2.1738	1.91e-05	2.59e-07	5.1e-05	88	4	2.1738	203	2.0128	271	2.6904
MAPK14	4	0.99998	1	1	19046	0	2.3614	1.99e-05	2.59e-07	5.1e-05	89	4	2.3614	42	2.3964	407	2.0273
TSEN2	4	0.99998	1	1	19045	0	1.6809	2e-05	2.59e-07	5.1e-05	90	4	1.6809	190	1.6124	120	1.7632
ADSS	4	0.99998	1	1	19044	0	2.8078	2.05e-05	2.59e-07	5.1e-05	91	4	2.8078	239	2.9867	64	3.7948
RUVBL2	4	0.8864	0.87206	1	16411	0	4.2004	2.09e-05	2.59e-07	5.1e-05	92	3	4.2004	102	4.1178	291	4.2929
SUZ12	4	0.74525	0.71704	0.981409	13924	1	3.2182	2.17e-05	2.59e-07	5.1e-05	93	3	3.2182	33	3.4841	42	2.3834
PMPCB	4	0.99998	1	1	19043	0	2.1882	2.18e-05	2.59e-07	5.1e-05	94	4	2.1882	28	2.5545	2703	1.3207
UPF1	4	0.51161	0.58545	0.971203	11249	1	3.632	2.37e-05	2.59e-07	5.1e-05	95	3	3.632	29	5.0027	2712	0.6294
ATXN10	4	0.99957	0.99995	1	18969	0	2.5232	2.55e-05	2.59e-07	5.1e-05	96	4	2.5232	690	1.8194	25	4.3172
WBSCR22	4	0.99997	1	1	19040	0	3.0931	2.68e-05	2.59e-07	5.1e-05	97	4	3.0931	85	3.3563	1377	2.5284
DHX35	4	0.99997	1	1	19038	0	2.1684	2.97e-05	7.77e-07	0.000129	98	4	2.1684	458	1.8935	57	2.9539
TXNRD1	4	0.068165	0.13231	0.781414	3118	1	2.069	2.97e-05	7.77e-07	0.000129	99	3	2.069	266	1.7587	147	2.4011
RUNX1	4	0.99997	1	1	19037	0	1.1757	3.09e-05	7.77e-07	0.000129	100	4	1.1757	4466	0.56821	58	2.2011
RUVBL1	4	0.88505	0.87035	1	16386	0	4.6267	3.09e-05	7.77e-07	0.000129	101	3	4.6267	13	5.3378	1938	1.9647
PCBP2	4	0.99997	1	1	19036	0	1.9816	3.32e-05	7.77e-07	0.000129	102	4	1.9816	358	2.2105	1079	2.0289
RTCB	4	0.99851	0.99952	1	18910	0	2.1929	3.41e-05	7.77e-07	0.000129	103	4	2.1929	516	1.9696	52	3.6142
NUBP2	4	0.99997	1	1	19035	0	2.3805	3.47e-05	7.77e-07	0.000129	104	4	2.3805	752	1.596	48	3.3294
TBP	4	0.9764	0.97715	1	18277	0	3.1188	3.47e-05	7.77e-07	0.000129	105	3	3.1188	44	4.6791	1058	2.0644
HSPD1	4	0.98273	0.98349	1	18423	0	3.4102	3.58e-05	7.77e-07	0.000129	106	3	3.4102	181	3.3118	1031	3.516
N6AMT1	4	0.99996	1	1	19034	0	2.4306	3.76e-05	7.77e-07	0.000129	107	4	2.4306	327	2.1282	36	3.1027
DPH2	4	0.99996	1	1	19033	0	2.6334	3.79e-05	7.77e-07	0.000129	108	4	2.6334	1246	1.8119	111	3.5965
OSM	4	0.99996	1	1	19032	0	1.8874	3.93e-05	7.77e-07	0.000129	109	4	1.8874	485	1.3537	75	3.0008
SRRD	4	0.99996	1	1	19031	0	1.5189	3.95e-05	7.77e-07	0.000129	110	4	1.5189	2210	1.2305	132	2.3031
PELO	4	0.99975	0.99998	1	18990	0	2.1963	4.05e-05	7.77e-07	0.000129	111	4	2.1963	54	3.0747	234	3.0483
SMG6	4	0.99994	1	1	19023	0	2.3606	4.15e-05	7.77e-07	0.000129	112	4	2.3606	277	1.8069	211	2.8233
ZBTB8OS	4	0.99855	0.99953	1	18911	0	3.4786	4.17e-05	7.77e-07	0.000129	113	4	3.4786	225	3.7517	3805	1.6001
CNOT11	4	0.7758	0.74817	0.991046	14379	1	2.849	4.25e-05	7.77e-07	0.000129	114	3	2.849	1715	1.6192	28	3.5042
DOT1L	4	0.99995	1	1	19029	0	2.1499	4.73e-05	1.3e-06	0.000203	115	4	2.1499	436	2.0732	201	1.6638
TIPARP	4	0.99995	1	1	19027	0	1.7257	4.95e-05	1.3e-06	0.000203	116	4	1.7257	69	2.1025	545	2.6255
EIF5A	2	0.99995	1	1	19026	0	4.0094	4.95e-05	2.59e-07	5.1e-05	117	2	4.0094	79	4.305	189	3.6386
FARSA	4	0.99994	1	1	19025	0	2.063	5.56e-05	1.3e-06	0.000203	118	4	2.063	83	2.0513	421	2.806
LAMTOR2	4	0.58514	0.61517	0.971203	11951	1	1.9636	5.59e-05	1.3e-06	0.000203	119	3	1.9636	863	1.6529	233	2.1799
SLC7A5	4	0.97594	0.97667	1	18266	0	2.1844	5.94e-05	1.3e-06	0.000203	120	3	2.1844	1296	1.4028	198	3.4968
CSNK2B	4	0.9971	0.99843	1	18853	0	2.3619	6.3e-05	1.3e-06	0.000203	121	4	2.3619	194	2.7705	1980	1.3959
ELAC2	4	0.99558	0.99725	1	18786	0	2.0727	6.31e-05	1.3e-06	0.000203	122	4	2.0727	517	1.5861	84	2.8647
HNRNPA1	4	0.096999	0.18057	0.830241	4096	1	1.9713	6.71e-05	1.81e-06	0.000269	123	3	1.9713	697	1.7483	427	2.1537
ENY2	4	0.94687	0.94816	1	17613	0	3.0609	6.86e-05	1.81e-06	0.000269	124	3	3.0609	95	3.0431	387	2.9281
ZFC3H1	4	0.99993	1	1	19022	0	1.5461	6.89e-05	1.81e-06	0.000269	125	4	1.5461	910	0.94631	503	1.7873
TOMM40	4	0.99993	1	1	19021	0	2.0374	6.91e-05	1.81e-06	0.000269	126	4	2.0374	281	1.6303	276	3.0897
PPP1R18	4	0.23753	0.32941	0.890316	6942	1	2.5393	7.02e-05	1.81e-06	0.000269	127	2	2.5393	368	2.604	1256	2.2062
PKM	4	0.99993	1	1	19020	0	2.8146	7.39e-05	1.81e-06	0.000269	128	4	2.8146	242	2.1468	77	4.1448
RBM8A	4	0.99992	1	1	19019	0	3.0301	7.55e-05	1.81e-06	0.000269	129	4	3.0301	422	3.1953	292	3.3655
EZH2	4	0.99992	1	1	19018	0	2.1079	8.27e-05	2.33e-06	0.000338	130	4	2.1079	315	2.3031	168	2.3116
LONP1	4	0.99991	1	1	19017	0	1.6394	8.6e-05	2.33e-06	0.000338	131	4	1.6394	299	1.0682	179	2.568
DPH3	4	0.99898	0.9997	1	18928	0	2.4077	9.13e-05	2.33e-06	0.000338	132	4	2.4077	1842	1.4844	41	3.4545
RPEL1	4	0.93014	0.92944	1	17272	0	2.8004	9.62e-05	2.85e-06	0.000403	133	3	2.8004	293	3.8625	85	2.5967
NELFA	4	0.9999	1	1	19016	0	2.3569	9.98e-05	2.85e-06	0.000403	134	4	2.3569	35	3.3806	133	4.1808
TAF5	4	0.99666	0.99809	1	18832	0	3.3403	0.00010074	2.85e-06	0.000403	135	4	3.3403	567	2.5053	89	2.8889
KRR1	4	0.89212	0.87713	1	16527	0	2.5178	0.00010985	5.44e-06	0.000753	136	3	2.5178	283	2.0838	1636	2.1128
DDX46	4	0.99989	0.99999	1	19015	0	3.2378	0.00011158	5.44e-06	0.000753	137	4	3.2378	63	5.1852	14762	-0.0063407
TKT	4	0.99989	0.99999	1	19014	0	1.2045	0.00011496	5.44e-06	0.000753	138	4	1.2045	3106	0.53478	65	1.7811
GPKOW	4	0.99988	0.99999	1	19012	0	2.3359	0.00011752	5.96e-06	0.000791	139	4	2.3359	15	5.2288	16066	-0.96174
SYMPK	4	0.85411	0.83511	1	15748	0	4.0989	0.00011832	5.96e-06	0.000791	140	3	4.0989	251	4.2868	278	3.7919
PHLDA1	4	0.99988	0.99999	1	19011	0	1.0428	0.00011852	5.96e-06	0.000791	141	4	1.0428	1030	0.71191	137	1.1012
DNTTIP1	4	0.99898	0.9997	1	18927	0	1.923	0.00012024	5.96e-06	0.000791	142	4	1.923	284	1.9366	166	1.9351
EXOSC9	4	0.99988	0.99999	1	19010	0	3.5311	0.0001206	5.96e-06	0.000791	143	4	3.5311	170	4.0661	5878	1.3843
TPI1	4	0.99988	0.99999	1	19009	0	1.661	0.00012381	5.96e-06	0.000791	144	4	1.661	1078	1.0634	34	3.8148
PHF5A	4	0.95063	0.95162	1	17703	0	3.5278	0.00012859	6.48e-06	0.000831	145	3	3.5278	106	3.9216	1879	2.2459
UBE2N	4	0.99987	0.99999	1	19008	0	1.6514	0.00012927	6.48e-06	0.000831	146	4	1.6514	112	1.6895	4190	0.9577
PRPF39	4	0.99987	0.99999	1	19007	0	1.4634	0.00013453	6.48e-06	0.000831	147	4	1.4634	452	1.3203	115	1.8515
HAL	4	0.99986	0.99999	1	19006	0	1.7674	0.0001357	6.48e-06	0.000831	148	4	1.7674	332	1.9153	1167	2.1633
ZPR1	4	0.99797	0.99908	1	18883	0	2.3233	0.00014043	6.48e-06	0.000831	149	4	2.3233	216	3.173	109	2.6352
CIAO1	4	0.99918	0.99979	1	18938	0	2.5777	0.00014208	6.99e-06	0.000874	150	4	2.5777	4438	0.90535	83	3.9101
UBE4A	4	0.99986	0.99999	1	19005	0	1.7602	0.00014264	6.99e-06	0.000874	151	4	1.7602	899	1.5419	249	1.9052
RNF151	4	0.99985	0.99999	1	19004	0	2.5189	0.00015082	6.99e-06	0.000874	152	4	2.5189	438	2.2661	518	3.0491
SMG7	4	0.97427	0.97514	1	18228	0	1.5367	0.00015466	6.99e-06	0.000874	153	3	1.5367	336	1.9578	250	1.8252
SCAF8	4	0.99984	0.99999	1	19003	0	2.0493	0.00015781	7.51e-06	0.000881	154	4	2.0493	948	1.0904	102	3.7182
FAM25C	4	0.56056	0.60783	0.971203	11713	1	3.8229	0.00015896	7.51e-06	0.000881	155	3	3.8229	2238	1.9449	314	3.7454
TRIP12	4	0.99984	0.99999	1	19002	0	1.4118	0.00015988	7.51e-06	0.000881	156	4	1.4118	531	1.1455	157	2.1973
VPS33A	4	0.99846	0.99951	1	18907	0	1.5244	0.00016004	7.51e-06	0.000881	157	4	1.5244	309	1.5632	363	1.5944
UPF3B	4	0.99926	0.99983	1	18944	0	1.3839	0.00016184	7.51e-06	0.000881	158	4	1.3839	1378	1.0803	478	1.4751
PSMA7	4	0.99984	0.99999	1	19000	0	3.8714	0.00016482	7.51e-06	0.000881	159	4	3.8714	158	5.1204	12907	-0.076077
NUBP1	4	0.97554	0.97617	1	18260	0	3.3841	0.00016493	7.51e-06	0.000881	160	3	3.3841	1036	2.9936	27	4.2264
CSTF3	4	0.99983	0.99999	1	18999	0	2.8652	0.0001655	7.51e-06	0.000881	161	4	2.8652	98	3.0744	40	3.5514
SNAPIN	4	0.99983	0.99999	1	18998	0	1.3867	0.00016787	7.51e-06	0.000881	162	4	1.3867	4426	0.80997	677	2.1039
DNMT1	4	0.94919	0.94991	1	17667	0	2.1273	0.00016825	7.51e-06	0.000881	163	3	2.1273	153	2.3549	1794	1.14
NDUFB8	4	0.29934	0.38427	0.891263	8115	1	2.6949	0.00017664	8.03e-06	0.00093	164	3	2.6949	641	2.3191	418	3.9153
WNK1	4	0.97028	0.96943	1	18134	0	2.9424	0.00018258	9.07e-06	0.001025	165	3	2.9424	779	1.9103	33	4.7268
DHX29	4	0.99982	0.99999	1	18997	0	1.6375	0.00018416	9.07e-06	0.001025	166	4	1.6375	71	1.9363	908	1.6156
SOD2	4	0.97429	0.97514	1	18230	0	2.0216	0.00018549	9.07e-06	0.001025	167	3	2.0216	607	2.6234	428	1.9591
FH	4	0.99462	0.99635	1	18757	0	2.1093	0.00018868	9.58e-06	0.001077	168	4	2.1093	3711	0.8605	46	4.0946
EIF3CL	4	0.9998	0.99999	1	18996	0	3.4708	0.00020092	1.22e-05	0.001353	169	4	3.4708	657	3.6244	312	3.7384
HHATL	4	0.95122	0.95241	1	17716	0	2.0727	0.00020324	1.22e-05	0.001353	170	3	2.0727	4191	1.1241	364	1.8965
GTF3C3	4	0.99975	0.99998	1	18992	0	1.917	0.00021219	1.27e-05	0.001402	171	4	1.917	766	1.2441	56	4.4147
DIS3	4	0.49986	0.57678	0.971203	11148	1	3.3164	0.00021743	1.32e-05	0.001451	172	3	3.3164	229	3.5943	909	2.3075
EIF3J	4	0.99969	0.99996	1	18983	0	2.7048	0.00023261	1.42e-05	0.001556	173	4	2.7048	36	4.8538	130	3.5755
SERPINB7	4	0.99977	0.99998	1	18995	0	1.7817	0.00023495	1.63e-05	0.001762	174	4	1.7817	370	1.2747	258	2.2417
TSC2	4	0.99846	0.99951	1	18908	0	1.5286	0.00023501	1.63e-05	0.001762	175	4	1.5286	228	1.3439	435	1.7476
PTRH1	4	0.99976	0.99998	1	18994	0	1.9168	0.00023922	1.68e-05	0.001788	176	4	1.9168	650	2.2545	159	4.0302
ATG101	4	0.99976	0.99998	1	18993	0	0.97243	0.00024012	1.68e-05	0.001788	177	4	0.97243	2791	0.71171	142	1.4772
TXNDC17	4	0.99975	0.99998	1	18991	0	1.1058	0.00024672	2.15e-05	0.00227	178	4	1.1058	629	1.4477	3191	0.99687
SOD1	4	0.99823	0.99926	1	18894	0	2.6134	0.00025133	2.41e-05	0.00253	179	4	2.6134	92	2.8604	411	3.0744
AAAS	4	0.40601	0.50411	0.944411	10148	1	2.3804	0.0002738	2.82e-05	0.002949	180	3	2.3804	298	2.0503	703	3.5518
CWF19L1	4	0.99972	0.99997	1	18989	0	1.5605	0.00027847	2.88e-05	0.00297	181	4	1.5605	732	1.6416	413	1.5073
AP2B1	3	0.99971	0.99999	1	18988	0	1.887	0.00028773	8.03e-06	0.00093	182	3	1.887	853	1.5243	446	2.3002
ING5	4	0.99971	0.99997	1	18987	0	1.3755	0.00029288	3.13e-05	0.003186	183	4	1.3755	4987	0.58501	66	2.5704
EEF2	3	0.99971	0.99999	1	18986	0	1.802	0.00029321	8.55e-06	0.000984	184	3	1.802	335	2.5562	1176	2.2664
TIMM10	4	0.87038	0.85779	1	16074	0	2.0454	0.00029334	3.13e-05	0.003186	185	3	2.0454	692	1.7558	723	3.0142
PHKG2	4	0.93936	0.93828	1	17465	0	1.9566	0.00029576	3.13e-05	0.003186	186	3	1.9566	443	2.1984	706	1.8623
PTEN	4	0.99857	0.99953	1	18914	0	1.469	0.00029711	3.34e-05	0.003379	187	4	1.469	264	1.3509	269	1.4893
PSMB5	4	0.45052	0.54819	0.971203	10729	1	2.9142	0.00030715	3.6e-05	0.003561	188	3	2.9142	627	2.4005	385	4.1611
EIF3A	4	0.61789	0.63024	0.971203	12319	1	4.2293	0.00030803	3.6e-05	0.003561	189	3	4.2293	1699	3.3955	406	4.3192
AQR	4	0.27246	0.35607	0.891263	7610	1	3.8735	0.00030997	3.6e-05	0.003561	190	3	3.8735	9704	0.49846	154	4.4148
KEAP1	4	0.98286	0.98368	1	18429	0	1.3757	0.00031025	3.6e-05	0.003561	191	3	1.3757	1374	0.98043	206	1.8551
TIMM8A	4	0.99969	0.99996	1	18985	0	1.2373	0.00031149	3.65e-05	0.003561	192	4	1.2373	160	1.6349	1730	1.1672
PPP2R2A	4	0.99969	0.99996	1	18984	0	1.6421	0.0003148	3.65e-05	0.003561	193	4	1.6421	2401	0.93026	32	3.5951
DDX41	4	0.91638	0.90453	1	17003	0	2.1413	0.0003164	3.65e-05	0.003561	194	3	2.1413	111	2.7686	16857	-0.14743
ELP3	4	0.98694	0.98749	1	18525	0	2.9012	0.00031894	3.81e-05	0.003581	195	4	2.9012	3801	0.04662	204	4.3425
TRMT112	4	0.31625	0.39781	0.894791	8422	1	2.5996	0.00032057	3.81e-05	0.003581	196	3	2.5996	195	2.8755	3508	1.9827
NOP10	4	0.96331	0.96177	1	17972	0	2.3825	0.00032206	3.81e-05	0.003581	197	3	2.3825	499	2.3354	377	2.5822
SLC4A10	4	0.86535	0.84925	1	15975	0	2.52	0.00032739	3.81e-05	0.003581	198	3	2.52	782	2.4772	354	2.4063
CLP1	4	0.32726	0.40469	0.89503	8625	1	2.6439	0.00032853	3.81e-05	0.003581	199	3	2.6439	366	2.0959	217	4.013
LIAS	4	0.99966	0.99996	1	18981	0	1.5654	0.0003352	3.86e-05	0.003581	200	4	1.5654	2692	0.94862	103	1.6244
MVD	4	0.99966	0.99996	1	18980	0	1.5495	0.00033922	3.86e-05	0.003581	201	4	1.5495	1235	1.1407	104	2.8655
SKA2	4	0.80106	0.77685	0.998509	14787	1	3.8419	0.00034181	3.86e-05	0.003581	202	3	3.8419	80	5.133	17689	-0.076703
MON2	4	0.99966	0.99996	1	18979	0	0.98644	0.00034183	3.86e-05	0.003581	203	4	0.98644	523	0.858	307	1.1821
DET1	4	0.99116	0.99214	1	18649	0	1.7987	0.00034627	3.86e-05	0.003581	204	4	1.7987	3255	0.99414	96	2.3226
METAP2	4	0.99965	0.99996	1	18978	0	1.9605	0.00034908	3.91e-05	0.003611	205	4	1.9605	217	2.5764	746	2.43
PCDH12	4	0.99965	0.99996	1	18977	0	1.4802	0.00035389	4.01e-05	0.003671	206	4	1.4802	12256	-0.076941	90	3.1655
CSTF1	4	0.85141	0.8309	1	15699	0	3.0116	0.00035656	4.01e-05	0.003671	207	3	3.0116	148	3.7119	1148	1.7053
IPMK	4	0.99964	0.99996	1	18976	0	1.4107	0.00036215	4.07e-05	0.003701	208	4	1.4107	4211	0.23942	118	1.6226
SKP1	4	0.3547	0.43557	0.908046	9152	1	3.8381	0.00037008	4.53e-05	0.004106	209	3	3.8381	841	2.3014	3650	1.8052
KIAA1958	4	0.99963	0.99995	1	18975	0	1.4319	0.00037251	4.74e-05	0.004253	210	4	1.4319	147	1.736	3668	1.117
EIF2S1	3	0.99962	0.99998	1	18974	0	4.4084	0.00037595	1.68e-05	0.001788	211	3	4.4084	735	4.4721	463	4.4754
PPP5C	4	0.99962	0.99995	1	18973	0	1.3786	0.00037827	4.79e-05	0.00426	212	4	1.3786	2304	1.0871	224	3.0222
RPL31	4	0.036623	0.076574	0.692067	1973	1	3.5842	0.00038324	4.79e-05	0.00426	213	3	3.5842	169	4.5139	4685	-0.23563
POLR3E	4	0.9996	0.99995	1	18972	0	1.4308	0.00039916	4.9e-05	0.004332	214	4	1.4308	525	2.7909	4892	1.0117
TRNAU1AP	4	0.99958	0.99995	1	18971	0	1.2279	0.00041679	5.47e-05	0.004792	215	4	1.2279	3217	1.2918	2426	1.1325
PISD	4	0.85883	0.84018	1	15834	0	2.9186	0.00041858	5.47e-05	0.004792	216	3	2.9186	59	3.6621	3954	1.1405
NRBP1	4	0.9896	0.99025	1	18603	0	1.695	0.00042054	5.57e-05	0.004845	217	4	1.695	1366	0.89581	149	2.5798
ZNHIT2	4	0.99957	0.99995	1	18970	0	3.9365	0.00042628	5.62e-05	0.004845	218	4	3.9365	413	3.7603	4659	0.21905
ANKRD44	4	0.99941	0.9999	1	18952	0	2.108	0.00043809	5.67e-05	0.004845	219	4	2.108	501	2.8538	237	3.0011
SNAPC4	4	0.99956	0.99995	1	18968	0	1.7768	0.0004394	5.67e-05	0.004845	220	4	1.7768	279	1.8107	6209	1.2533
SRSF10	4	0.99941	0.9999	1	18953	0	1.8376	0.00044344	5.67e-05	0.004845	221	4	1.8376	437	1.6858	238	2.2257
CDC123	4	0.67075	0.66979	0.979244	12918	1	2.1736	0.00044686	5.88e-05	0.004845	222	3	2.1736	125	3.3994	1557	1.9243
UBAP1	4	0.89851	0.88117	1	16654	0	2.092	0.00045396	5.88e-05	0.004845	223	3	2.092	286	2.1348	7916	0.93794
CCNT1	4	0.99955	0.99994	1	18966	0	2.2145	0.0004546	5.88e-05	0.004845	224	4	2.2145	86	3.4081	638	2.0291
MARS	4	0.97674	0.97786	1	18286	0	3.313	0.00046006	5.88e-05	0.004845	225	3	3.313	96	3.7005	2494	-0.26458
SMNDC1	4	0.99954	0.99994	1	18965	0	0.9072	0.00046391	5.88e-05	0.004845	226	4	0.9072	214	2.157	10520	0.061517
CENPK	4	0.27993	0.36493	0.891263	7745	1	2.4735	0.00046492	5.88e-05	0.004845	227	2	2.4735	70	2.6071	5337	0.93254
EIF5B	4	0.99953	0.99994	1	18964	0	1.7429	0.00047219	5.93e-05	0.004845	228	4	1.7429	1432	1.5089	339	3.4022
DDX20	4	0.99952	0.99994	1	18963	0	1.4486	0.0004762	5.93e-05	0.004845	229	4	1.4486	185	3.8151	6457	-1.0062
TARS	4	0.87078	0.85779	1	16085	0	2.4467	0.0004786	5.93e-05	0.004845	230	2	2.4467	130	3.0047	16630	0.02937
PPP2R4	4	0.99952	0.99994	1	18962	0	2.1649	0.00048109	5.93e-05	0.004845	231	4	2.1649	982	1.3722	70	3.4899
CCNA2	4	0.99952	0.99994	1	18961	0	1.6943	0.00048346	5.93e-05	0.004845	232	4	1.6943	1868	1.5325	3662	1.0357
E2F7	4	0.99637	0.99782	1	18819	0	1.2523	0.00049284	6.29e-05	0.005097	233	4	1.2523	1439	0.88517	113	1.4886
HNMT	4	0.9995	0.99994	1	18960	0	0.79411	0.0004951	6.29e-05	0.005097	234	4	0.79411	7273	0.30035	805	1.0179
CPSF2	4	0.99281	0.99389	1	18696	0	3.9226	0.00049528	6.35e-05	0.005118	235	4	3.9226	14629	0.10132	23	5.6771
TAF4	4	0.98638	0.98703	1	18511	0	1.3392	0.0005185	6.86e-05	0.005512	236	4	1.3392	705	1.262	121	1.4541
FDX1L	4	0.99948	0.99993	1	18959	0	1.8743	0.00052225	6.92e-05	0.00553	237	4	1.8743	1992	1.0959	215	3.9465
UBAP2L	4	0.99903	0.9997	1	18932	0	1.3753	0.00052633	7.49e-05	0.005961	238	4	1.3753	3846	0.57746	74	2.4768
EEF1A1	3	0.99947	0.99997	1	18958	0	4.3503	0.00052828	2.88e-05	0.00297	239	3	4.3503	375	4.2351	287	5.0195
TTC14	4	0.99624	0.99782	1	18812	0	1.2763	0.00054102	8.47e-05	0.006689	240	4	1.2763	465	1.0269	455	1.4776
MYH9	4	0.99946	0.99992	1	18957	0	1.0945	0.00054305	8.47e-05	0.006689	241	4	1.0945	4379	0.61093	53	1.646
HBS1L	4	0.99945	0.99992	1	18956	0	1.7937	0.00055199	8.83e-05	0.006919	242	4	1.7937	151	1.9918	2917	1.2742
MKL1	4	0.99944	0.99992	1	18955	0	0.89768	0.00055594	8.83e-05	0.006919	243	4	0.89768	1149	1.7987	4914	0.73257
AGER	4	0.99942	0.99991	1	18954	0	0.98503	0.00057522	9.3e-05	0.007254	244	4	0.98503	862	1.675	5351	0.7726
NPRL3	4	0.9994	0.9999	1	18951	0	1.1281	0.00059718	0.00010594	0.008132	245	4	1.1281	3156	0.71305	116	2.772
RCAN1	4	0.9994	0.9999	1	18950	0	1.2085	0.00059777	0.00010594	0.008132	246	4	1.2085	159	1.5493	6826	0.34764
POLR3B	4	0.99667	0.99812	1	18833	0	2.7291	0.00060547	0.00010645	0.008139	247	4	2.7291	232	2.5547	338	3.675
ISY1	4	0.99433	0.996	1	18747	0	3.8878	0.00061413	0.00010904	0.008303	248	4	3.8878	446	3.6935	146	4.2822
DDX1	4	0.99746	0.99883	1	18866	0	1.4879	0.00064735	0.00013391	0.010115	249	4	1.4879	307	2.0015	2058	2.3792
VPS35	4	0.34191	0.4194	0.895474	8894	1	3.8316	0.0006532	0.00013443	0.010115	250	3	3.8316	459	2.3657	172	4.2841
STARD7	4	0.99934	0.99987	1	18949	0	1.241	0.00066146	0.00013909	0.010383	251	4	1.241	891	1.644	4034	0.95991
VPS41	4	0.99934	0.99987	1	18948	0	1.3823	0.00066167	0.00013909	0.010383	252	4	1.3823	1536	1.8472	1880	0.44641
GOLGA8N	3	0.10734	0.16315	0.809515	4416	1	4.7994	0.00066912	4.69e-05	0.004227	253	2	4.7994	117	5.2057	1626	3.7056
TTC27	4	0.54559	0.60165	0.971203	11564	1	2.1256	0.00067107	0.00013961	0.010383	254	3	2.1256	1933	1.5414	117	3.9793
ATP1A1	4	0.99322	0.99466	1	18710	0	1.9831	0.00067915	0.00014582	0.01072	255	4	1.9831	270	2.1992	495	1.6826
NLE1	4	0.95844	0.95708	1	17865	0	4.3195	0.00067987	0.00014582	0.01072	256	3	4.3195	20	5.8864	17239	-0.21181
EXOSC2	4	0.91358	0.90098	1	16932	0	2.5377	0.00069397	0.00015256	0.011167	257	3	2.5377	254	3.6056	317	3.9961
MTX1	4	0.9993	0.99986	1	18946	0	1.3239	0.00070073	0.00015308	0.011167	258	4	1.3239	486	1.4681	1072	1.4844
NFRKB	4	0.99929	0.99985	1	18945	0	1.3252	0.00071133	0.00015618	0.011307	259	4	1.3252	3236	0.86022	967	2.4878
EXOSC10	4	0.078727	0.1424	0.781414	3454	2	1.5232	0.00071229	0.00015618	0.011307	260	2	1.5232	3207	1.3397	519	1.4661
SPDL1	4	0.21537	0.2925	0.851322	6540	1	3.5673	0.00073087	0.00018468	0.013158	261	3	3.5673	3045	0.72654	517	3.8813
MGAT4C	4	0.62944	0.63639	0.971203	12446	1	1.6122	0.00073136	0.00018468	0.013158	262	3	1.6122	1342	1.7605	2371	1.1238
CALHM3	4	0.99926	0.99983	1	18943	0	1.8898	0.00073799	0.00018519	0.013158	263	4	1.8898	135	3.1514	1622	1.9139
C19orf52	4	0.88563	0.87035	1	16397	0	2.12	0.00074314	0.00018519	0.013158	264	3	2.12	233	3.6542	1206	2.7642
OGFR	4	0.99925	0.99982	1	18942	0	1.0595	0.00075231	0.00019037	0.013377	265	4	1.0595	6159	0.2512	253	2.0956
TRNT1	4	0.98704	0.9881	1	18530	0	2.5735	0.00075309	0.00019037	0.013377	266	4	2.5735	114	3.2825	8771	0.072915
DNAJC17	4	0.9948	0.99635	1	18763	0	1.7486	0.00075481	0.00019037	0.013377	267	4	1.7486	430	2.0165	845	1.0877
CREBBP	4	0.96097	0.95899	1	17927	0	1.9151	0.00076104	0.00019555	0.013677	268	3	1.9151	787	2.446	678	1.5807
SLC25A17	4	0.99919	0.9998	1	18940	0	2.1072	0.00077009	0.00019607	0.013677	269	4	2.1072	275	3.1843	181	3.1731
ELMSAN1	4	0.99922	0.99981	1	18941	0	1.434	0.00077987	0.00020591	0.01426	270	4	1.434	781	1.4825	711	1.1517
THAP11	4	0.87347	0.85964	1	16136	0	1.5635	0.00078228	0.00020591	0.01426	271	3	1.5635	685	1.1171	689	2.3515
NCKAP5L	4	0.99595	0.99749	1	18802	0	1.9294	0.00080494	0.00021006	0.014494	272	4	1.9294	432	1.2854	327	3.2622
UBA1	4	0.99919	0.9998	1	18939	0	3.1864	0.00081369	0.00021576	0.014834	273	4	3.1864	218	4.2862	11923	0.36724
SKIV2L2	4	0.96343	0.96177	1	17974	0	3.7977	0.00082011	0.00022819	0.015501	274	3	3.7977	140	4.3011	3395	0.4161
PRDM1	4	0.98078	0.98218	1	18380	0	1.863	0.00082697	0.00022819	0.015501	275	3	1.863	1611	1.2701	178	2.5342
RPL35	4	0.95277	0.95322	1	17748	0	3.7659	0.00082962	0.00022871	0.015501	276	3	3.7659	155	4.7555	14711	0.32568
METTL5	4	0.99916	0.99979	1	18937	0	1.1318	0.00083675	0.00022871	0.015501	277	4	1.1318	520	1.3314	2651	1.1204
CELF4	4	0.93521	0.93376	1	17380	0	1.4152	0.00087288	0.00028414	0.019122	278	2	1.4152	1555	1.5327	1824	1.4671
CTCF	4	0.90651	0.89301	1	16814	0	2.2503	0.00087385	0.00028414	0.019122	279	3	2.2503	109	3.3494	795	2.1995
PCGF6	4	0.99911	0.99971	1	18936	0	0.96005	0.0008854	0.00031315	0.020927	280	4	0.96005	2035	0.7913	1307	1.2423
PSMD2	4	0.99911	0.99971	1	18935	0	2.1989	0.00088727	0.00031315	0.020927	281	4	2.1989	490	3.8917	1699	1.9321
CXXC1	4	0.96199	0.95934	1	17944	0	0.97807	0.00089766	0.0003292	0.021347	282	3	0.97807	410	0.81602	2003	1.1629
BMP8A	4	0.81232	0.78563	0.999845	15010	1	1.9366	0.00089901	0.0003292	0.021347	283	2	1.9366	1258	2.0198	4736	0.24812
PEA15	4	0.9713	0.9703	1	18157	0	1.4587	0.00091033	0.0003292	0.021347	284	3	1.4587	1829	1.1469	1057	1.6062
EIF2B3	4	0.99907	0.9997	1	18934	0	1.9588	0.00091169	0.0003292	0.021347	285	4	1.9588	236	2.8185	2827	1.3843
PKP2	4	0.79767	0.77066	0.998509	14731	1	1.7984	0.00093125	0.00032972	0.021347	286	3	1.7984	39	5.0238	3347	1.1222
HOXC4	4	0.98462	0.98557	1	18471	0	1.7004	0.00093903	0.00033231	0.021347	287	3	1.7004	828	1.0558	392	2.0218
PPP1R32	4	0.36049	0.44355	0.91328	9262	1	1.9722	0.00094942	0.00033231	0.021347	288	3	1.9722	7099	0.3625	93	3.1652
ESF1	4	0.47946	0.5631	0.971203	10971	1	3.6209	0.00096047	0.00033231	0.021347	289	3	3.6209	3885	-0.1717	1361	2.0319
BCL2L2-PABPN1	4	0.99904	0.9997	1	18933	0	2.3623	0.00096289	0.00033231	0.021347	290	4	2.3623	76	3.6179	2549	1.0212
EIF3D	4	0.85784	0.84018	1	15812	0	2.7642	0.0009738	0.00033231	0.021347	291	3	2.7642	61	4.4505	8425	-1.1261
SMCHD1	4	0.99902	0.9997	1	18931	0	1.1969	0.00098441	0.00033283	0.021347	292	4	1.1969	318	1.616	1326	0.81356
NSF	4	0.16409	0.26196	0.851322	5640	1	1.897	0.00099147	0.00033283	0.021347	293	2	1.897	276	2.0936	4719	1.3645
OR7C1	4	0.99899	0.9997	1	18930	0	1.1369	0.0010128	0.00033697	0.021359	294	4	1.1369	751	1.0469	1939	1.159
C2orf61	4	0.064957	0.12334	0.772918	2998	2	-0.64389	0.0010146	0.00033697	0.021359	295	1	-0.64389	558	-0.51354	357	-0.63465
CHMP4B	4	0.99898	0.9997	1	18929	0	2.4828	0.0010178	0.00033697	0.021359	296	4	2.4828	2426	2.2513	4423	0.78499
POLE3	4	0.99682	0.99822	1	18841	0	2.5901	0.0010333	0.00033749	0.021359	297	4	2.5901	191	3.308	2214	1.7439
C19orf43	4	0.99894	0.99969	1	18926	0	1.1808	0.0010594	0.0003463	0.021772	298	4	1.1808	2552	1.3706	470	1.5438
EIF1AX	4	0.3762	0.46358	0.925563	9555	1	2.5915	0.0010863	0.00036339	0.022772	299	2	2.5915	133	3.0508	17241	0.35051
RPL9	3	0.87955	0.88245	1	16249	0	4.4845	0.0010903	9.87e-05	0.007667	300	2	4.4845	207	5.2855	14103	0.47614
MYH6	4	0.81081	0.78435	0.999845	14989	1	2.0029	0.0011093	0.00037272	0.02328	301	3	2.0029	428	2.974	1851	2.2135
GRPEL1	4	0.9933	0.99466	1	18714	0	1.8581	0.0011364	0.0003924	0.024148	302	4	1.8581	93	2.5985	2177	2.0106
NOP58	4	0.95705	0.9563	1	17834	0	3.8512	0.0011377	0.0003924	0.024148	303	3	3.8512	511	4.2309	4635	1.782
ZRANB2	4	0.41185	0.5102	0.944411	10257	2	0.80134	0.0011385	0.0003924	0.024148	304	2	0.80134	2988	-0.40376	81	2.5042
POLR1C	3	0.91975	0.91793	1	17070	0	2.7613	0.0011438	0.00010179	0.007877	305	2	2.7613	551	2.7306	228	4.6633
DARS	4	0.9969	0.99829	1	18846	0	2.95	0.0011561	0.00039292	0.024148	306	4	2.95	116	4.7611	1328	2.2579
PDPR	4	0.29073	0.37928	0.891263	7952	1	2.9237	0.0011618	0.00039292	0.024148	307	3	2.9237	667	3.6207	492	2.4721
CRAMP1L	4	0.95975	0.95785	1	17893	0	2.6296	0.0011725	0.00041002	0.025037	308	3	2.6296	1914	1.789	1227	2.181
RFWD2	4	0.99883	0.99964	1	18925	0	1.0893	0.0011728	0.00041002	0.025037	309	4	1.0893	329	1.525	7457	0.64374
TYW1B	4	0.36387	0.44844	0.91328	9314	1	1.6046	0.0011747	0.00042245	0.02524	310	3	1.6046	1792	1.1868	1788	2.0645
RPS13	4	0.1033	0.19032	0.841645	4295	1	3.4812	0.0011867	0.00042245	0.02524	311	3	3.4812	182	4.4556	13257	0.26165
PAM16	4	0.99797	0.99908	1	18882	0	2.227	0.001192	0.00042245	0.02524	312	4	2.227	591	3.0702	626	1.8207
C14orf169	4	0.99881	0.99963	1	18924	0	1.0498	0.0011927	0.00042245	0.02524	313	4	1.0498	5545	0.67939	690	1.3489
FBLN7	4	0.99797	0.99908	1	18884	0	2.4707	0.0012005	0.00042245	0.02524	314	4	2.4707	875	1.9264	607	2.6463
SHANK2	4	0.9963	0.99782	1	18816	0	1.8082	0.0012103	0.00042297	0.02524	315	4	1.8082	419	2.8855	1675	1.1061
BAZ2A	4	0.99877	0.99963	1	18923	0	1.1351	0.0012271	0.00042297	0.02524	316	4	1.1351	2351	1.6823	1014	1.875
TP53RK	4	0.99148	0.99258	1	18661	0	2.0833	0.0012288	0.00042866	0.02524	317	4	2.0833	353	3.3516	615	3.3159
SRRT	4	0.99876	0.99963	1	18922	0	2.7589	0.0012412	0.00042918	0.02524	318	4	2.7589	121	3.4396	3863	1.5545
PHB	4	0.99876	0.99963	1	18921	0	2.9377	0.0012418	0.00042918	0.02524	319	4	2.9377	250	3.3794	5780	-0.23697
MYL6B	4	0.99762	0.99896	1	18871	0	1.2427	0.0012439	0.00042918	0.02524	320	4	1.2427	246	1.9483	1358	0.56976
RPE	4	0.99875	0.99963	1	18920	0	1.9347	0.0012481	0.00042918	0.02524	321	4	1.9347	152	2.9406	1964	1.5787
FARSB	4	0.99054	0.99089	1	18628	0	2.9455	0.0012509	0.0004499	0.026167	322	4	2.9455	171	3.4485	12902	0.23176
RPL17-C18orf32	4	0.27524	0.35949	0.891263	7656	1	3.8551	0.0012553	0.0004499	0.026167	323	3	3.8551	417	4.0447	4262	1.3679
SCAI	4	0.258	0.34604	0.891263	7371	1	2.8158	0.0012682	0.00045042	0.026167	324	3	2.8158	75	4.519	1850	1.656
AHCY	4	0.85699	0.84018	1	15790	0	1.9108	0.0012794	0.00045042	0.026167	325	3	1.9108	1158	1.4448	530	2.3686
EXOSC7	4	0.99657	0.9979	1	18829	0	1.1871	0.0012907	0.00047011	0.027228	326	4	1.1871	429	1.2834	1481	1.2761
ASNA1	4	0.99867	0.99956	1	18919	0	0.82259	0.0013258	0.00050637	0.029239	327	4	0.82259	5451	0.65239	1099	1.3833
ZNF70	4	0.99866	0.99956	1	18918	0	1.4753	0.0013353	0.00051466	0.029569	328	4	1.4753	178	2.0003	17446	-0.11874
RPL10	4	0.95816	0.95708	1	17861	0	3.2772	0.0013446	0.00051517	0.029569	329	3	3.2772	183	5.1018	7025	-1.3164
TPRKB	4	0.75893	0.72821	0.983626	14122	1	1.8807	0.001368	0.00052657	0.029661	330	3	1.8807	1460	1.5638	462	2.9916
CAV2	3	0.99863	0.99987	1	18917	0	1.1507	0.001374	0.0001308	0.009921	331	3	1.1507	589	1.8242	5062	0.869
VARS	4	0.98331	0.98423	1	18440	0	2.3605	0.00138	0.00052657	0.029661	332	3	2.3605	150	4.4763	10790	0.15557
ELAVL1	4	0.93855	0.93632	1	17446	0	1.6831	0.0013963	0.00052709	0.029661	333	3	1.6831	1021	1.6028	780	1.9457
TAMM41	4	0.99859	0.99955	1	18916	0	0.817	0.0014072	0.00052709	0.029661	334	4	0.817	2639	0.68936	738	1.0207
PES1	4	0.99858	0.99955	1	18915	0	2.0849	0.0014163	0.00052709	0.029661	335	4	2.0849	1698	1.9306	1921	2.2323
LAMTOR3	4	0.99561	0.99725	1	18787	0	3.1085	0.001422	0.000539	0.029661	336	4	3.1085	1096	2.0746	119	4.893
SH3PXD2A	4	0.78493	0.75689	0.994685	14534	1	1.2836	0.0014284	0.00054729	0.029661	337	3	1.2836	1819	1.2124	890	1.2735
GTF3A	4	0.99482	0.99635	1	18765	0	1.6775	0.0014306	0.00054729	0.029661	338	4	1.6775	612	2.7376	203	2.5058
LENG8	4	0.99699	0.99839	1	18850	0	1.8716	0.0014315	0.00054729	0.029661	339	4	1.8716	1164	2.5765	174	2.0478
MCHR2	4	0.65538	0.65738	0.979244	12743	1	2.1244	0.0014375	0.00054729	0.029661	340	3	2.1244	1265	2.4157	1695	1.9749
CTU2	4	0.99856	0.99953	1	18913	0	1.5265	0.0014389	0.00054729	0.029661	341	4	1.5265	4132	1.0595	1190	2.0414
EEF1A2	4	0.99856	0.99953	1	18912	0	0.86403	0.0014439	0.00054729	0.029661	342	4	0.86403	600	1.5448	4235	0.85268
POLR3F	4	0.99718	0.9985	1	18855	0	2.8293	0.0014535	0.00054729	0.029661	343	4	2.8293	337	2.8378	298	2.9404
USP9X	4	0.80707	0.78181	0.998509	14907	1	2.7798	0.0014695	0.00054729	0.029661	344	3	2.7798	53	4.2328	654	2.1992
SMYD3	4	0.9969	0.99829	1	18847	0	1.2745	0.0014836	0.00054781	0.029661	345	4	1.2745	530	1.4525	2044	0.96104
FCF1	4	0.94735	0.94816	1	17625	0	2.4712	0.0014887	0.00054781	0.029661	346	2	2.4712	99	2.9773	14575	0.88025
GABARAPL1	4	0.7415	0.71333	0.981348	13863	1	1.144	0.0015023	0.00054781	0.029661	347	3	1.144	7938	0.13232	1266	1.3634
CCT6A	3	0.071702	0.12778	0.781414	3237	1	4.2714	0.0015225	0.00014427	0.010688	348	2	4.2714	257	5.0869	16141	0.094483
CHCHD1	4	0.99848	0.99952	1	18909	0	1.1463	0.0015249	0.00054781	0.029661	349	4	1.1463	3014	0.96184	315	1.5
EGFL7	4	0.95539	0.95592	1	17798	0	1.346	0.0015298	0.00056387	0.030048	350	3	1.346	5094	0.53154	910	1.4641
TMX2	4	0.99846	0.99951	1	18906	0	1.4049	0.0015443	0.00056439	0.030048	351	4	1.4049	2678	1.0071	135	2.4789
CHCHD4	4	0.99845	0.99951	1	18905	0	0.95509	0.0015476	0.00056439	0.030048	352	4	0.95509	2468	0.73034	390	1.4894
ALDOA	4	0.96175	0.95934	1	17938	0	1.7979	0.0015489	0.00056439	0.030048	353	3	1.7979	2825	1.2232	1550	3.0185
EIF3I	4	0.99845	0.99951	1	18904	0	2.7919	0.0015492	0.00056439	0.030048	354	4	2.7919	302	3.4544	13952	0.055696
TRIM24	4	0.98704	0.9881	1	18531	0	1.8342	0.0015569	0.00056439	0.030048	355	4	1.8342	397	2.2077	259	3.4992
SEMA4A	4	0.99843	0.99947	1	18903	0	1.1797	0.0015676	0.00059754	0.031724	356	4	1.1797	1443	1.5459	4743	0.80831
PRMT9	4	0.88638	0.87206	1	16408	0	0.95771	0.0015713	0.00062344	0.032944	357	3	0.95771	1642	1.0099	1716	0.89486
CHST11	4	0.99841	0.99945	1	18902	0	1.2278	0.0015886	0.00062396	0.032944	358	4	1.2278	2493	1.3847	1012	2.4721
PSMC4	4	0.99213	0.99327	1	18680	0	2.7147	0.001604	0.00064572	0.033382	359	4	2.7147	2361	2.0774	332	3.218
PRPF4B	4	0.99839	0.99943	1	18901	0	1.6537	0.0016077	0.00064572	0.033382	360	4	1.6537	4903	0.6797	938	3.4223
WDR33	4	0.99377	0.99527	1	18732	0	2.2816	0.0016185	0.00064623	0.033382	361	4	2.2816	663	1.8277	1323	2.1879
EIF6	4	0.99838	0.99943	1	18900	0	2.6142	0.0016203	0.00064623	0.033382	362	4	2.6142	303	3.3049	16901	0.13758
TOMM22	4	0.98857	0.98945	1	18575	0	1.5633	0.0016218	0.00064623	0.033382	363	4	1.5633	1080	1.7128	1475	1.8991
TOM1	4	0.99837	0.99943	1	18899	0	1.2572	0.0016253	0.00064623	0.033382	364	4	1.2572	537	1.3154	769	2.651
CLEC18C	4	0.51995	0.58922	0.971203	11320	1	2.6389	0.0016292	0.00064623	0.033382	365	3	2.6389	2885	0.9762	3174	1.5619
SZRD1	4	0.98974	0.99025	1	18607	0	2.1083	0.00163	0.00064623	0.033382	366	4	2.1083	179	2.9667	5214	0.54763
MYO1F	4	0.40584	0.50411	0.944411	10143	1	2.168	0.0016366	0.00067939	0.035	367	3	2.168	489	2.285	1088	2.0776
RPS24	3	0.46272	0.48859	0.936825	10827	1	4.6879	0.0016461	0.00016758	0.012087	368	2	4.6879	412	5.2459	14605	-0.076077
NAMPT	4	0.99835	0.99938	1	18898	0	1.0994	0.0016469	0.00069234	0.035503	369	4	1.0994	3934	0.717	176	1.9546
CCDC81	4	0.99835	0.99938	1	18897	0	1.0526	0.0016516	0.00069286	0.035503	370	4	1.0526	9670	0.0047246	67	3.312
MAGOH	4	0.99638	0.99782	1	18820	0	1.6232	0.0016593	0.00072601	0.037003	371	4	1.6232	506	1.9612	207	2.5976
SRRM3	4	0.028041	0.062682	0.692067	1637	1	1.9681	0.0016607	0.00072601	0.037003	372	3	1.9681	149	3.5364	9170	-0.075627
PSMG4	4	0.75709	0.72451	0.982238	14091	1	1.7016	0.0016772	0.00074311	0.0377	373	3	1.7016	3006	0.93712	489	3.2829
COG8	4	0.43877	0.54201	0.969715	10632	1	1.8193	0.0016901	0.00074362	0.0377	374	3	1.8193	451	2.5125	2985	0.89519
TRMT2A	4	0.9983	0.99931	1	18896	0	0.9046	0.0016982	0.00076175	0.038415	375	4	0.9046	9265	-0.073329	279	2.1167
YARS	4	0.98792	0.9884	1	18552	0	2.0902	0.0016986	0.00076175	0.038415	376	4	2.0902	1000	2.3512	558	3.2994
YAE1D1	4	0.99826	0.99931	1	18895	0	2.0087	0.0017417	0.00076952	0.038528	377	4	2.0087	1314	1.3839	1330	1.5128
LAMTOR4	4	0.97228	0.97197	1	18181	0	1.5577	0.0017482	0.00077004	0.038528	378	3	1.5577	1252	1.5465	299	2.9107
UBA2	4	0.99605	0.99766	1	18806	0	1.9383	0.0017508	0.00077004	0.038528	379	4	1.9383	669	1.7595	79	4.2814
DNAJC11	4	0.12577	0.23012	0.851322	4936	1	1.9499	0.001765	0.00081977	0.040617	380	3	1.9499	1468	1.5406	260	3.9367
MFSD4	4	0.48223	0.5631	0.971203	10991	1	2.032	0.0017834	0.00081977	0.040617	381	3	2.032	1545	1.8561	515	2.116
OGDH	4	0.99665	0.99805	1	18831	0	1.4261	0.0018018	0.00082029	0.040617	382	4	1.4261	154	2.5453	2451	1.2877
ADSL	4	0.99819	0.99926	1	18893	0	1.698	0.0018056	0.00082029	0.040617	383	4	1.698	11491	0.42765	59	4.4658
ASB8	4	0.99817	0.99924	1	18892	0	0.88352	0.0018275	0.00085034	0.041486	384	4	0.88352	1329	1.5301	6924	0.58912
DDX42	4	0.99816	0.99924	1	18891	0	1.3958	0.0018354	0.00085034	0.041486	385	4	1.3958	3260	1.0643	1613	1.5222
CCT7	4	0.95825	0.95708	1	17863	0	3.2074	0.0018404	0.00085034	0.041486	386	3	3.2074	719	3.121	1324	3.0942
OSBP	4	0.99815	0.99924	1	18890	0	1.5605	0.0018474	0.00085034	0.041486	387	4	1.5605	592	2.9268	9107	0.61007
SENP1	4	0.94107	0.94263	1	17503	0	1.4189	0.0018551	0.00085085	0.041486	388	3	1.4189	224	1.1546	1083	1.6556
EXOSC1	4	0.99814	0.99924	1	18889	0	1.1123	0.0018604	0.00085085	0.041486	389	4	1.1123	8879	0.57621	440	1.586
HNRNPU	4	0.99811	0.99921	1	18888	0	1.5085	0.0018909	0.00088504	0.042934	390	4	1.5085	1137	1.2811	1422	2.3961
PAIP2B	4	0.50596	0.57803	0.971203	11200	1	1.7185	0.0018982	0.00092182	0.044605	391	2	1.7185	2395	1.341	309	2.3826
PPP6R3	4	0.83596	0.81122	1	15426	0	1.9913	0.0019265	0.00097414	0.046806	392	3	1.9913	49	4.5784	1644	0.89872
AQP8	4	0.99807	0.99913	1	18887	0	1.1307	0.0019323	0.00097414	0.046806	393	4	1.1307	2363	1.0093	540	1.2618
PRPF4	4	0.72194	0.70222	0.981348	13583	1	2.6954	0.0019446	0.00097466	0.046806	394	3	2.6954	297	3.0821	11911	0.16361
DUSP6	4	0.99711	0.9985	1	18854	0	1.3783	0.0019552	0.00099176	0.047295	395	4	1.3783	189	1.7798	3137	0.88225
RPS16	4	0.76259	0.73193	0.985173	14182	1	2.3285	0.0019583	0.00099227	0.047295	396	3	2.3285	915	2.3181	1687	2.2487
NARS	4	0.99461	0.99635	1	18756	0	3.5584	0.0019719	0.0010166	0.047416	397	4	3.5584	342	4.0818	2075	2.0792
PSMC5	4	0.99588	0.99745	1	18798	0	3.1752	0.0019794	0.0010166	0.047416	398	4	3.1752	4637	1.0084	230	3.197
MYO18B	4	0.99368	0.99505	1	18726	0	1.5782	0.0019982	0.0010166	0.047416	399	4	1.5782	3604	0.99626	832	1.9176
SLC25A25	4	0.99799	0.99908	1	18886	0	1.2289	0.0020087	0.0010166	0.047416	400	4	1.2289	2940	1.009	733	2.743
EN1	4	0.12887	0.23503	0.851322	4993	2	1.5977	0.0020109	0.0010166	0.047416	401	2	1.5977	1783	1.4666	860	1.7347
DAXX	4	0.99799	0.99908	1	18885	0	1.5795	0.0020122	0.0010166	0.047416	402	4	1.5795	814	2.2023	809	2.3566
GOLGA8K	4	0.45713	0.55192	0.971203	10776	1	1.9259	0.0020165	0.0010166	0.047416	403	2	1.9259	348	1.0496	3867	0.55494
RPL10A	4	0.065794	0.12334	0.772918	3030	1	3.6267	0.0020447	0.0010171	0.047416	404	3	3.6267	245	4.1653	2008	1.6835
LSG1	4	0.99232	0.99336	1	18686	0	1.6227	0.0020571	0.0010171	0.047416	405	4	1.6227	1560	1.4569	1253	2.218
ICE1	4	0.99792	0.99908	1	18881	0	1.9156	0.0020767	0.0010301	0.047811	406	4	1.9156	993	2.11	378	2.3768
IKBKAP	4	0.21579	0.2925	0.851322	6547	2	0.90048	0.0020812	0.0010306	0.047811	407	2	0.90048	8854	-0.095847	202	3.8431
TOX4	4	0.97611	0.97693	1	18269	0	1.548	0.0020948	0.0010555	0.048846	408	3	1.548	1071	0.86345	320	2.9258
ITPK1	4	0.99786	0.99905	1	18880	0	1.0126	0.0021366	0.0010772	0.049732	409	4	1.0126	2830	0.80235	219	1.0001
PSMC2	4	0.87107	0.85779	1	16090	0	2.6305	0.0021605	0.0011	0.050662	410	3	2.6305	267	4.312	1912	1.2623
ZNF205	4	0.99783	0.999	1	18879	0	1.2055	0.0021725	0.0011218	0.051194	411	4	1.2055	1174	1.2965	1364	1.5351
OSBP2	4	0.99783	0.999	1	18878	0	0.54244	0.0021731	0.0011218	0.051194	412	4	0.54244	6196	0.24368	1694	0.9379
RPS15A	3	0.99782	0.99966	1	18877	0	3.2166	0.0021819	0.0003406	0.021485	413	3	3.2166	382	3.7206	6400	0.036373
PMF1-BGLAP	4	0.99781	0.999	1	18876	0	1.0795	0.0021867	0.0011218	0.051194	414	4	1.0795	209	1.4272	10128	0.19391
OR10P1	4	0.99778	0.999	1	18875	0	0.79413	0.0022153	0.0011223	0.051194	415	4	0.79413	829	1.762	10498	0.30261
AFAP1L2	4	0.99778	0.999	1	18874	0	0.9292	0.002219	0.0011332	0.051347	416	4	0.9292	268	1.0948	3078	0.79066
OLA1	4	0.99777	0.999	1	18873	0	0.93972	0.0022259	0.0011332	0.051347	417	4	0.93972	553	1.056	1727	1.0472
NPIPB5	4	0.53419	0.59791	0.971203	11462	1	2.5936	0.0022388	0.0011337	0.051347	418	3	2.5936	1760	1.8679	1155	2.2911
GRK5	4	0.33783	0.41422	0.895474	8815	1	0.92192	0.0022469	0.0011518	0.05158	419	3	0.92192	1216	1.2015	2891	0.65217
PGK2	4	0.15063	0.25374	0.851322	5387	1	1.4478	0.0022606	0.0011518	0.05158	420	3	1.4478	8280	-0.029679	365	2.4381
ZSWIM5	4	0.87548	0.86058	1	16167	0	1.2267	0.0022673	0.0011518	0.05158	421	3	1.2267	4588	0.37315	262	2.4307
ZC3H3	4	0.99771	0.99898	1	18872	0	0.97921	0.0022895	0.0011523	0.05158	422	4	0.97921	4368	0.64793	888	2.3198
VWA3A	4	0.9557	0.95592	1	17802	0	0.94748	0.0023142	0.0011523	0.05158	423	3	0.94748	230	2.284	3058	0.84728
DHX15	4	0.18977	0.27721	0.851322	6086	1	3.0263	0.0023365	0.0011736	0.052408	424	3	3.0263	2191	1.7947	6076	1.3695
SPTB	4	0.78186	0.75438	0.993899	14481	1	1.4405	0.0023511	0.0011814	0.05251	425	3	1.4405	1067	1.7541	3752	0.67585
PRPF19	4	0.98296	0.98388	1	18432	0	3.0341	0.002356	0.0011814	0.05251	426	3	3.0341	205	3.7424	10863	0.36981
MRO	4	0.94537	0.94723	1	17585	0	2.6879	0.0023832	0.0012078	0.053436	427	3	2.6879	1705	2.1633	26	4.8183
PGGT1B	4	0.68104	0.67232	0.979244	13062	1	2.7314	0.0023893	0.0012078	0.053436	428	3	2.7314	123	4.2719	13741	0.14788
UBA52	4	0.95964	0.95785	1	17891	0	2.35	0.0024441	0.0012451	0.054958	429	2	2.35	256	4.1188	866	2.0951
RFPL1	4	0.56134	0.60783	0.971203	11725	1	0.044993	0.0024701	0.001272	0.056018	430	1	0.044993	4110	0.21279	257	0.28495
SLTM	4	0.9975	0.99883	1	18870	0	1.2297	0.0025002	0.0013259	0.057595	431	4	1.2297	883	1.3414	1325	1.1773
UBTF	4	0.065483	0.12334	0.772918	3016	2	1.8165	0.0025027	0.0013259	0.057595	432	2	1.8165	1743	1.9679	6167	-0.30255
MON1A	4	0.99749	0.99883	1	18869	0	1.408	0.0025066	0.0013259	0.057595	433	4	1.408	1729	1.1914	409	3.1606
SMG5	4	0.89103	0.87627	1	16499	0	1.5153	0.0025094	0.0013259	0.057595	434	3	1.5153	503	2.2636	887	0.93059
ARHGAP42	4	0.99748	0.99883	1	18868	0	1.3064	0.0025212	0.0013259	0.057595	435	4	1.3064	1253	2.1153	3397	1.191
DNAJA1	4	0.99748	0.99883	1	18867	0	0.90743	0.0025235	0.0013259	0.057595	436	4	0.90743	5818	0.6062	1144	2.3091
RAF1	4	0.99741	0.99875	1	18865	0	0.87165	0.0025898	0.0014165	0.061276	437	4	0.87165	1569	1.474	1166	1.3017
MCRS1	4	0.57224	0.61397	0.971203	11827	1	2.1444	0.0025956	0.0014419	0.061931	438	3	2.1444	1549	1.3633	779	2.2099
ACAA2	4	0.9974	0.99872	1	18864	0	1.0802	0.0025994	0.0014419	0.061931	439	4	1.0802	1354	0.64534	461	1.7063
ABCE1	4	0.99031	0.99051	1	18620	0	2.2802	0.0026029	0.0014419	0.061931	440	4	2.2802	425	2.7634	1440	2.587
SIGLEC9	4	0.99736	0.99864	1	18863	0	1.0957	0.0026416	0.0015222	0.065087	441	4	1.0957	3569	0.9272	533	1.6073
GSTP1	4	0.99734	0.99862	1	18862	0	0.94336	0.0026611	0.0015507	0.066158	442	4	0.94336	5025	0.63281	1499	1.3293
DR1	4	0.98848	0.98919	1	18573	0	1.3971	0.0026761	0.0015802	0.066991	443	4	1.3971	4952	0.55479	31	3.6087
SPRED2	4	0.9973	0.99858	1	18861	0	1.1981	0.0027034	0.0015807	0.066991	444	4	1.1981	1645	1.3247	2773	1.2203
EXOSC4	4	0.98984	0.99039	1	18610	0	1.2691	0.0027115	0.0015807	0.066991	445	4	1.2691	136	2.0326	12223	-0.23652
CACNA1I	4	0.99728	0.99856	1	18860	0	0.93864	0.0027226	0.0016077	0.067704	446	4	0.93864	4531	0.84637	842	1.3019
SMARCAD1	4	0.99727	0.99856	1	18859	0	0.64808	0.002725	0.0016082	0.067704	447	4	0.64808	300	1.035	9003	0.3768
SSU72	4	0.95058	0.95162	1	17701	0	3.0028	0.0027261	0.0016082	0.067704	448	3	3.0028	643	1.0816	2930	2.0321
TRIM74	4	0.99726	0.99853	1	18858	0	0.93805	0.0027406	0.0016362	0.06873	449	4	0.93805	3390	0.9214	1650	1.1386
HP	4	0.99725	0.99853	1	18857	0	1.4717	0.0027468	0.0016476	0.069057	450	4	1.4717	1761	1.5288	3513	1.1706
TREM1	4	0.27951	0.36493	0.891263	7737	2	1.5868	0.0027992	0.0016755	0.069792	451	2	1.5868	18721	-0.86988	358	2.8106
ERMAP	3	0.9972	0.99945	1	18856	0	1.8264	0.0028006	0.00054574	0.029661	452	3	1.8264	2327	1.0983	389	1.876
SDAD1	3	0.91583	0.91141	1	16984	0	3.9546	0.0028191	0.00054574	0.029661	453	2	3.9546	2195	0.086014	3643	0.88821
DLST	4	0.69934	0.68096	0.979244	13286	1	1.4466	0.0028254	0.0016761	0.069792	454	3	1.4466	1656	1.0907	425	1.6688
MRPL50	4	0.93251	0.93051	1	17326	0	1.4746	0.0028337	0.0016761	0.069792	455	3	1.4746	47	4.8652	5369	1.3362
GRM4	4	0.33676	0.41318	0.895474	8795	2	-0.085019	0.0029376	0.0018133	0.074878	456	2	-0.085019	381	-0.45551	12245	0.26115
ANKRD28	4	0.99706	0.99839	1	18852	0	1.2806	0.0029397	0.0018133	0.074878	457	4	1.2806	2427	0.43547	603	2.128
RUNDC3B	4	0.99705	0.99839	1	18851	0	0.73647	0.0029496	0.0018133	0.074878	458	4	0.73647	1005	1.2662	2506	0.80272
BLOC1S1	4	0.671	0.66979	0.979244	12920	1	1.734	0.0029686	0.0018139	0.074878	459	2	1.734	2783	1.6087	968	1.8181
PNISR	4	0.99699	0.99836	1	18849	0	0.8734	0.003014	0.0018626	0.076578	460	4	0.8734	13383	0.038544	873	2.4545
IARS2	4	0.82815	0.8054	1	15281	0	1.7904	0.0030169	0.0018631	0.076578	461	3	1.7904	128	2.6893	6757	0.38871
LSM3	4	0.28791	0.37495	0.891263	7883	1	1.9415	0.0030568	0.0018942	0.077689	462	2	1.9415	6678	0.32721	801	1.9223
EGLN3	4	0.97613	0.97693	1	18270	0	1.786	0.0030636	0.0019289	0.078128	463	3	1.786	64	4.28	1733	1.8277
NAA38	4	0.99693	0.99829	1	18848	0	1.267	0.0030693	0.0019289	0.078128	464	4	1.267	953	1.1554	2906	0.69286
OR1D2	4	0.85834	0.84018	1	15821	0	1.4922	0.0030826	0.0019289	0.078128	465	3	1.4922	1605	1.0201	4156	0.68692
THAP4	4	0.99571	0.99735	1	18790	0	1.053	0.0030876	0.0019294	0.078128	466	4	1.053	4081	0.60777	319	1.3919
ZNF598	4	0.9637	0.96277	1	17982	0	0.96307	0.0030926	0.0019294	0.078128	467	3	0.96307	2948	0.68919	808	0.94959
ITFG2	4	0.96853	0.96762	1	18096	0	0.7264	0.0030933	0.0019294	0.078128	468	2	0.7264	180	1.5452	13899	0.039177
PHLPP2	4	0.99689	0.99825	1	18845	0	1.4398	0.0031136	0.0019651	0.078973	469	4	1.4398	3915	0.66006	223	1.6217
MSTO1	4	0.57725	0.61397	0.971203	11879	1	2.2681	0.0031255	0.0019993	0.078973	470	2	2.2681	17142	-2.1152	94	5.1831
MYH2	4	0.99687	0.99822	1	18844	0	0.83483	0.0031294	0.0019993	0.078973	471	4	0.83483	377	1.3384	3990	0.58647
LETM1	4	0.99444	0.99605	1	18749	0	1.9147	0.0031463	0.0019993	0.078973	472	4	1.9147	1612	0.742	136	3.4902
KIAA1683	4	0.5447	0.60165	0.971203	11557	1	2.1769	0.0031497	0.0019993	0.078973	473	2	2.1769	12143	0.13962	243	2.7429
ACSL3	4	0.93726	0.93583	1	17421	0	1.9299	0.0031543	0.0019993	0.078973	474	3	1.9299	66	3.7693	9290	-0.056294
YRDC	4	0.9507	0.95162	1	17704	0	2.454	0.0031671	0.0019993	0.078973	475	2	2.454	199	4.0897	4980	1.2102
OXA1L	4	0.99683	0.99822	1	18843	0	0.66772	0.0031675	0.0019998	0.078973	476	4	0.66772	9085	0.17836	676	2.3952
RXFP1	4	0.99682	0.99822	1	18842	0	0.6629	0.0031772	0.0019998	0.078973	477	4	0.6629	3342	0.61121	1252	1.2433
ITSN2	4	0.080299	0.14442	0.781414	3511	1	2.3548	0.0031915	0.0019998	0.078973	478	3	2.3548	642	2.7702	5523	1.4476
SH2D4B	4	0.9968	0.99822	1	18840	0	1.1171	0.0031996	0.0019998	0.078973	479	4	1.1171	372	0.91227	2112	1.091
NOL10	4	0.99678	0.99822	1	18839	0	2.8126	0.0032171	0.0019998	0.078973	480	4	2.8126	609	2.2329	1932	2.0076
TH	4	0.99678	0.99818	1	18838	0	1.3171	0.0032185	0.0020345	0.080178	481	4	1.3171	1590	2.5496	651	1.9772
NOC3L	4	0.99676	0.99815	1	18837	0	1.4986	0.0032425	0.0020698	0.081064	482	4	1.4986	4180	0.56523	182	4.0158
RINT1	4	0.81948	0.80058	1	15135	0	2.0272	0.0032475	0.0020698	0.081064	483	2	2.0272	3647	1.6814	1078	2.0344
VPS26A	4	0.99675	0.99815	1	18836	0	0.93592	0.0032482	0.0020698	0.081064	484	4	0.93592	696	1.1478	2540	1.1695
C9orf89	4	0.95801	0.95668	1	17856	0	1.2607	0.0032762	0.0020977	0.081347	485	3	1.2607	4234	0.54562	4019	0.96103
IL6ST	4	0.99672	0.99812	1	18835	0	0.67381	0.0032837	0.0020977	0.081347	486	4	0.67381	4652	0.66443	2882	0.82672
COCH	4	0.99671	0.99812	1	18834	0	1.1489	0.0032859	0.0020977	0.081347	487	4	1.1489	6404	0.64472	199	2.9118
GNL2	4	0.94422	0.94637	1	17559	0	3.1871	0.0033218	0.0020983	0.081347	488	3	3.1871	514	3.5196	1543	2.4657
VPS18	4	0.85304	0.83303	1	15734	0	1.1766	0.0033289	0.0020983	0.081347	489	3	1.1766	1896	1.2365	646	1.3663
RBSN	4	0.61961	0.63024	0.971203	12340	1	0.0083635	0.003353	0.002163	0.08337	490	1	0.0083635	4324	-0.45972	346	0.80426
PRAMEF4	4	0.99662	0.99805	1	18830	0	0.75584	0.0033753	0.0021635	0.08337	491	4	0.75584	3434	0.55949	867	0.76471
SLC35G3	4	0.7768	0.74817	0.991046	14394	1	2.2211	0.0033826	0.0021635	0.08337	492	3	2.2211	252	3.5518	2486	2.1451
THOC2	4	0.80587	0.78181	0.998509	14886	1	1.1233	0.0033985	0.0021931	0.084338	493	3	1.1233	8840	0.14934	397	1.7161
ATRX	4	0.33718	0.41318	0.895474	8799	1	1.3224	0.0034144	0.0023195	0.085909	494	3	1.3224	2970	0.77863	490	2.0754
PSMD7	4	0.16459	0.26196	0.851322	5650	1	1.6998	0.0034149	0.0023195	0.085909	495	2	1.6998	877	2.0657	10427	0.92646
NPIPA1	4	0.13603	0.23717	0.851322	5121	1	3.3371	0.0034238	0.0023355	0.085909	496	3	3.3371	461	3.8679	9270	-0.277
USP17L5	4	0.99655	0.9979	1	18828	0	0.81241	0.0034533	0.0023355	0.085909	497	4	0.81241	1576	1.53	4218	0.87493
MTRNR2L4	4	0.54855	0.60165	0.971203	11595	1	1.6512	0.003491	0.002336	0.085909	498	3	1.6512	198	1.5599	1783	1.4468
ATP5H	4	0.16158	0.25959	0.851322	5589	1	2.4377	0.0034947	0.002336	0.085909	499	3	2.4377	3955	0.5194	722	0.0075675
MTFR1	4	0.9965	0.9979	1	18827	0	0.71378	0.0035047	0.002336	0.085909	500	4	0.71378	4043	0.60326	1087	1.2868
INCA1	4	0.80948	0.78181	0.998509	14958	1	1.4098	0.00351	0.002336	0.085909	501	3	1.4098	1195	2.3723	748	2.0959
COG3	4	0.99648	0.9979	1	18825	0	1.0966	0.0035212	0.002336	0.085909	502	4	1.0966	2456	0.64506	99	2.1311
HAUS1	4	0.75996	0.72821	0.983626	14144	1	2.4011	0.0035276	0.0023744	0.085909	503	3	2.4011	2118	2.1638	305	4.081
CHMP6	4	0.97682	0.97786	1	18289	0	1.6446	0.0035277	0.0023744	0.085909	504	3	1.6446	674	1.866	4408	-0.26629
AGAP6	4	0.90199	0.8836	1	16722	0	1.0007	0.0035427	0.0023744	0.085909	505	3	1.0007	497	1.5246	9119	0.11861
PTPN23	4	0.92916	0.92779	1	17251	0	1.4725	0.0035441	0.0023744	0.085909	506	3	1.4725	223	1.0813	479	1.9747
ATF7	4	0.99646	0.99786	1	18824	0	0.87726	0.0035446	0.0023744	0.085909	507	4	0.87726	2854	0.95137	924	0.88671
COPE	4	0.27561	0.35949	0.891263	7664	1	3.2184	0.003555	0.0023744	0.085909	508	3	3.2184	288	4.1551	17371	-0.55489
TMPRSS11A	4	0.99642	0.99786	1	18823	0	1.1582	0.0035772	0.0023749	0.085909	509	4	1.1582	120	3.2203	11302	0.22999
PABPC1L2B	4	0.12778	0.2336	0.851322	4969	2	-0.039686	0.0036125	0.0024111	0.085909	510	2	-0.039686	2762	-1.5126	284	1.1729
NUP214	4	0.84665	0.82456	1	15616	0	3.1338	0.0036128	0.0024111	0.085909	511	3	3.1338	1151	1.8731	5365	1.3455
NAV3	4	0.99639	0.99782	1	18822	0	0.85549	0.0036132	0.0024111	0.085909	512	4	0.85549	2399	0.90573	3533	0.75484
GLI1	4	0.99638	0.99782	1	18821	0	0.77305	0.0036185	0.0024111	0.085909	513	4	0.77305	187	1.3987	1669	0.43756
IRF2	4	0.9763	0.97715	1	18276	0	1.3301	0.0036671	0.0024267	0.085909	514	3	1.3301	482	1.6953	907	1.561
CLIP1	4	0.99633	0.99782	1	18818	0	0.71496	0.0036734	0.0024267	0.085909	515	4	0.71496	10904	0.086468	415	0.89502
WDR46	4	0.31409	0.39408	0.894791	8386	1	2.8704	0.0036741	0.0024267	0.085909	516	3	2.8704	363	2.9621	7909	0.30832
HOXC5	4	0.82181	0.80058	1	15175	0	1.6086	0.0036769	0.0024267	0.085909	517	3	1.6086	579	2.1077	1437	1.3083
TRA2B	4	0.99631	0.99782	1	18817	0	0.99108	0.0036928	0.0024267	0.085909	518	4	0.99108	655	1.2242	1811	1.1122
ST3GAL6	4	0.3259	0.40469	0.89503	8599	1	0.89938	0.0037092	0.0024267	0.085909	519	2	0.89938	6708	-0.45179	420	1.3126
SPATA31C1	3	0.99628	0.99915	1	18815	0	0.92965	0.0037152	0.00085759	0.041708	520	3	0.92965	576	2.7801	5473	0.052909
UFSP2	4	0.99628	0.99782	1	18814	0	0.7545	0.0037249	0.0024267	0.085909	521	4	0.7545	14190	0.15441	360	1.9209
EXOSC5	4	0.97693	0.97786	1	18292	0	2.0752	0.0037355	0.0024267	0.085909	522	3	2.0752	107	3.3882	12643	0.22009
ANKHD1	4	0.57717	0.61397	0.971203	11878	1	1.4525	0.0037459	0.0024267	0.085909	523	3	1.4525	1520	1.2544	1909	1.4613
DEPDC5	4	0.99625	0.99782	1	18813	0	1.3934	0.0037477	0.0024267	0.085909	524	4	1.3934	1233	1.7967	434	1.102
LRP6	4	0.55816	0.60783	0.971203	11691	1	1.3913	0.0037581	0.0024272	0.085909	525	3	1.3913	296	2.2091	7833	0.0639
SUPT6H	4	0.54861	0.60165	0.971203	11597	1	2.1167	0.003777	0.0024272	0.085909	526	2	2.1167	1376	3.1955	6401	-1.0777
FRG2B	4	0.35277	0.43293	0.904237	9123	2	1.6038	0.0037998	0.0024272	0.085909	527	2	1.6038	10311	0.44206	824	1.8207
MTMR3	4	0.99619	0.99782	1	18811	0	0.69373	0.0038056	0.0024272	0.085909	528	4	0.69373	6366	0.67941	1449	1.1702
CLEC3A	4	0.99619	0.99782	1	18810	0	0.91515	0.0038136	0.0024272	0.085909	529	4	0.91515	5450	0.54325	914	1.4423
TEX30	4	0.067721	0.13123	0.781414	3100	1	0.63864	0.0038201	0.0024272	0.085909	530	3	0.63864	633	0.86529	2798	0.18851
AIFM2	4	0.99618	0.99782	1	18809	0	1.4342	0.0038208	0.0024272	0.085909	531	4	1.4342	789	2.0231	1757	2.0452
RPL36AL	4	0.99617	0.99782	1	18808	0	1.6354	0.0038288	0.0024272	0.085909	532	4	1.6354	5156	0.92115	6548	0.59034
VPS39	4	0.99616	0.99782	1	18807	0	1.3691	0.0038368	0.0024272	0.085909	533	4	1.3691	316	3.374	1501	2.2972
TRAPPC1	4	0.5616	0.60783	0.971203	11730	1	1.7324	0.0038454	0.0024272	0.085909	534	3	1.7324	1497	1.6865	8089	0.65091
CA9	4	0.96335	0.96177	1	17973	0	1.2001	0.0038835	0.0024749	0.087434	535	3	1.2001	1853	1.2855	1548	1.3437
USP17L17	4	0.8258	0.8042	1	15238	0	2.0651	0.0039184	0.0025122	0.088588	536	3	2.0651	3131	-0.23012	197	3.6068
NPIPB9	3	0.90891	0.90655	1	16857	0	3.6205	0.0039338	0.00098036	0.046961	537	2	3.6205	1328	3.7906	1822	3.4904
IFT81	4	0.88714	0.87374	1	16425	0	1.2178	0.0039647	0.0026536	0.093231	538	2	1.2178	6619	0.1556	167	3.0485
GLS	4	0.57218	0.61397	0.971203	11826	1	1.5093	0.0039696	0.0026536	0.093231	539	3	1.5093	2335	1.5265	1020	1.6296
LLGL1	4	0.99599	0.99753	1	18805	0	0.80917	0.0040072	0.0027795	0.097475	540	4	0.80917	1138	0.93181	4074	0.72318
U2SURP	4	0.90177	0.8836	1	16719	0	1.8574	0.0040269	0.0028225	0.097723	541	3	1.8574	263	3.8241	2207	1.8813
GUCA1C	4	0.99597	0.99749	1	18803	0	0.9969	0.004033	0.0028225	0.097723	542	4	0.9969	544	1.1411	2692	0.90953
C16orf89	4	0.99595	0.99749	1	18801	0	1.335	0.0040547	0.0028225	0.097723	543	4	1.335	10554	0.20817	266	2.9139
NME1-NME2	4	0.49644	0.57051	0.971203	11128	1	1.5665	0.004066	0.002823	0.097723	544	3	1.5665	3715	0.73386	282	2.2415
FUT9	4	0.99592	0.99749	1	18800	0	1.1063	0.0040849	0.002823	0.097723	545	4	1.1063	442	2.0069	8264	0.37827
MFN2	4	0.88967	0.8754	1	16470	0	1.0288	0.0040896	0.002823	0.097723	546	2	1.0288	4754	0.4274	2261	1.4836
LOC388436	4	0.9959	0.99745	1	18799	0	1.4369	0.0040967	0.0028644	0.097723	547	4	1.4369	1684	1.685	1685	1.5845
MAFA	4	0.91754	0.90664	1	17027	0	1.5323	0.0041079	0.0028644	0.097723	548	3	1.5323	1923	0.34001	1782	1.0054
CA5A	4	0.92586	0.92256	1	17194	0	0.9857	0.0041154	0.0028644	0.097723	549	3	0.9857	3016	0.75935	2667	1.1513
BAZ1A	4	0.99586	0.99745	1	18797	0	0.82939	0.0041373	0.0028649	0.097723	550	4	0.82939	776	1.2293	3006	0.76702
LAMTOR1	4	0.79772	0.77066	0.998509	14733	1	1.2791	0.0041426	0.0028649	0.097723	551	3	1.2791	618	1.7138	1506	0.70548
GARS	4	0.94767	0.94859	1	17633	0	2.4205	0.0041517	0.0028649	0.097723	552	3	2.4205	433	3.1841	10991	0.45515
SENP3	4	0.22509	0.30729	0.872562	6715	1	1.3575	0.0041729	0.0029095	0.097723	553	3	1.3575	7379	0.7663	2090	1.4641
NAB2	4	0.8862	0.87206	1	16405	0	0.90672	0.0041765	0.0029095	0.097723	554	2	0.90672	1167	1.1088	4157	0.60547
GLIPR1L2	4	0.9958	0.9974	1	18795	0	1.0094	0.0042022	0.0029292	0.097723	555	4	1.0094	4009	0.049673	1321	1.7007
EIF2B5	4	0.79055	0.76186	0.995387	14630	1	2.0674	0.0042084	0.0029292	0.097723	556	2	2.0674	77	4.5785	17019	-0.54732
ARF3	4	0.98923	0.99012	1	18588	0	1.0603	0.0042125	0.0029292	0.097723	557	4	1.0603	5770	0.59331	261	1.4721
PRKDC	4	0.99196	0.99308	1	18676	0	1.1492	0.0042141	0.0029292	0.097723	558	4	1.1492	1945	0.79764	212	1.9769
SARS	4	0.35661	0.44026	0.91328	9188	1	2.8524	0.0042163	0.0029292	0.097723	559	3	2.8524	206	3.631	16849	-0.18874
CCAR1	4	0.99578	0.9974	1	18794	0	0.71656	0.0042229	0.0029292	0.097723	560	4	0.71656	3614	0.55744	1337	1.0159
TEAD1	4	0.33158	0.41213	0.895474	8702	1	2.532	0.0042283	0.0029292	0.097723	561	3	2.532	17021	-0.11449	61	4.6183
GPATCH1	4	0.99577	0.9974	1	18793	0	1.3567	0.0042315	0.0029297	0.097723	562	4	1.3567	2443	2.8634	764	2.5041
SSB	4	0.98629	0.98688	1	18507	0	1.2146	0.004237	0.0029297	0.097723	563	4	1.2146	540	1.5969	870	1.2344
CPSF6	4	0.99576	0.9974	1	18792	0	1.4673	0.0042419	0.0029297	0.097723	564	4	1.4673	549	2.5377	608	1.245
TMEM184B	4	0.99575	0.9974	1	18791	0	1.3392	0.0042523	0.0029297	0.097723	565	4	1.3392	927	1.037	6426	1.0373
NRCAM	4	0.75009	0.7183	0.981409	13990	1	0.98488	0.0042739	0.0029297	0.097723	566	3	0.98488	1610	1.3118	6815	0.17278
NARFL	4	0.94966	0.95034	1	17682	0	2.4279	0.0042764	0.0029297	0.097723	567	3	2.4279	168	3.888	4751	0.78965
GFER	4	0.9892	0.99012	1	18586	0	1.9399	0.0043247	0.0030017	0.09995	568	4	1.9399	905	2.3807	375	2.4283
RPL15	4	0.94485	0.94677	1	17572	0	0.66813	0.0043391	0.0030509	0.101236	569	2	0.66813	505	2.9559	1045	0.17952
DNAJC12	4	0.67168	0.66979	0.979244	12934	1	1.3212	0.0043437	0.0030509	0.101236	570	3	1.3212	2593	0.99775	935	2.3232
YLPM1	4	0.85207	0.8309	1	15719	0	0.91065	0.0043652	0.0030996	0.102142	571	2	0.91065	832	1.2614	1597	1.0474
TMEM176A	4	0.99562	0.99725	1	18789	0	0.95263	0.0043767	0.0030996	0.102142	572	4	0.95263	1474	2.0398	2455	0.88757
NUTM2B	4	0.94596	0.94723	1	17593	0	1.8546	0.0043781	0.0030996	0.102142	573	3	1.8546	1202	2.6066	2347	2.0686
TBC1D3C	4	0.99562	0.99725	1	18788	0	1.0808	0.0043802	0.0030996	0.102142	574	4	1.0808	12617	0.11358	512	3.0067
C12orf43	4	0.68493	0.676	0.979244	13104	1	1.4838	0.0043977	0.0031271	0.10271	575	2	1.4838	507	2.3801	3365	0.93994
SERPINB12	4	0.80983	0.78181	0.998509	14965	1	0.89651	0.0044032	0.0031276	0.10271	576	3	0.89651	4119	0.79676	2109	1.0457
LIPT2	4	0.91512	0.90382	1	16972	0	1.5429	0.0044269	0.0031716	0.103977	577	3	1.5429	10955	0.46203	645	1.8221
SRP54	3	0.96535	0.96723	1	18019	0	3.4934	0.0044454	0.0014171	0.061276	578	3	3.4934	792	3.7283	1767	3.3621
SATB2	4	0.99553	0.99715	1	18785	0	0.71396	0.0044704	0.0032555	0.105608	579	4	0.71396	5841	0.37984	885	1.0598
ABCF1	4	0.98303	0.98388	1	18434	0	2.0246	0.0044713	0.0032555	0.105608	580	3	2.0246	156	3.5278	5939	1.1091
PAXBP1	4	0.99548	0.9971	1	18784	0	1.4204	0.0045156	0.0033037	0.105608	581	4	1.4204	74	3.2043	13766	0.058478
LTB4R2	4	0.99548	0.9971	1	18783	0	0.57553	0.0045165	0.0033037	0.105608	582	4	0.57553	7907	0.46092	895	1.1024
PLK4	4	0.89377	0.87875	1	16554	0	2.4138	0.0045249	0.0033037	0.105608	583	3	2.4138	478	3.2617	1427	2.1507
SRBD1	4	0.070555	0.13494	0.781414	3200	2	0.25294	0.0045466	0.0033037	0.105608	584	2	0.25294	477	1.9202	6859	-0.87668
AP2S1	4	0.68414	0.676	0.979244	13096	1	1.1986	0.0045575	0.0033042	0.105608	585	3	1.1986	649	1.6001	2960	0.83919
EIF2S3	4	0.3765	0.46358	0.925563	9560	2	1.9599	0.0045621	0.0033042	0.105608	586	2	1.9599	17011	0.059145	471	2.4581
ITGA7	4	0.99543	0.9971	1	18782	0	0.70924	0.0045656	0.0033042	0.105608	587	4	0.70924	885	1.1584	9239	0.32367
TMSB15A	4	0.60513	0.62517	0.971203	12175	1	1.2336	0.0045671	0.0033042	0.105608	588	3	1.2336	1786	0.74086	3151	1.0887
NOP2	4	0.22591	0.30817	0.873259	6733	1	2.0025	0.0045745	0.0033042	0.105608	589	2	2.0025	481	0.77399	6986	0.80777
ARHGEF40	4	0.99543	0.9971	1	18781	0	0.82257	0.0045748	0.0033042	0.105608	590	4	0.82257	1362	0.68922	1394	1.0395
NSUN6	4	0.99542	0.9971	1	18780	0	0.68194	0.004583	0.0033042	0.105608	591	4	0.68194	2033	0.34383	1417	0.75977
CNOT2	4	0.61178	0.62772	0.971203	12250	1	1.2887	0.0045953	0.0033042	0.105608	592	2	1.2887	5884	0.49842	2042	2.4433
HSPE1	4	0.29926	0.38427	0.891263	8114	1	2.62	0.0045994	0.0033042	0.105608	593	3	2.62	536	3.0391	2036	1.5466
EIF4A3	3	0.99524	0.99839	1	18774	0	4.1673	0.0046167	0.0015056	0.064523	594	3	4.1673	124	6.0315	14928	-0.24729
CCDC97	4	0.99538	0.99705	1	18779	0	1.1664	0.0046198	0.0033534	0.107002	595	4	1.1664	274	1.6297	3628	0.66206
YKT6	4	0.99537	0.99695	1	18778	0	0.62975	0.0046318	0.0034519	0.10961	596	4	0.62975	10685	0.2788	1639	2.1971
DFNB59	4	0.99536	0.99695	1	18777	0	0.91713	0.0046401	0.0034519	0.10961	597	4	0.91713	3066	0.93209	7433	0.66524
MAP1LC3A	4	0.99534	0.99695	1	18776	0	1.0421	0.0046578	0.0034524	0.10961	598	4	1.0421	352	3.1981	4571	0.99426
C12orf66	4	0.83593	0.81122	1	15425	0	1.2705	0.0046747	0.003557	0.111285	599	3	1.2705	1211	1.1466	622	1.7047
ERVV-1	4	0.48264	0.5631	0.971203	10996	1	1.6446	0.0046857	0.003557	0.111285	600	3	1.6446	1228	1.4419	2362	1.8871
USP32	4	0.93251	0.93051	1	17325	0	1.1857	0.0047022	0.003557	0.111285	601	3	1.1857	588	1.5665	3473	1.458
NDUFC2-KCTD14	4	0.99529	0.99684	1	18775	0	0.62737	0.0047137	0.003557	0.111285	602	4	0.62737	3524	1.2772	4233	0.80641
CDC42EP2	4	0.87235	0.85871	1	16114	0	1.2832	0.0047514	0.0035575	0.111285	603	3	1.2832	258	1.5455	2721	1.0251
POLR3A	4	0.9879	0.9884	1	18551	0	2.9212	0.0047547	0.0035575	0.111285	604	4	2.9212	60	3.9967	3547	-0.14115
UTP20	4	0.99522	0.99684	1	18773	0	1.7667	0.0047815	0.0035575	0.111285	605	4	1.7667	5406	1.1858	8723	0.55215
UCHL5	4	0.98662	0.98719	1	18517	0	1.6908	0.0047962	0.0035575	0.111285	606	4	1.6908	3487	0.79506	429	2.4179
RPL24	4	0.84916	0.82987	1	15656	0	2.0115	0.004797	0.0035575	0.111285	607	2	2.0115	2828	1.789	277	3.9674
KIAA0319L	4	0.43372	0.5383	0.967054	10589	1	1.384	0.0048831	0.0036637	0.113677	608	3	1.384	479	1.9765	5138	0.62936
NARR	4	0.99512	0.99674	1	18772	0	0.71213	0.0048845	0.0036637	0.113677	609	4	0.71213	8837	0.36436	1070	2.4652
RPAP2	4	0.12502	0.22946	0.851322	4921	1	2.9121	0.0049269	0.0036637	0.113677	610	3	2.9121	682	2.6634	858	2.3471
SBNO1	4	0.80138	0.77685	0.998509	14791	1	1.9778	0.0049338	0.0036637	0.113677	611	3	1.9778	294	2.1552	1776	1.2432
HCFC1R1	4	0.61682	0.63024	0.971203	12303	1	1.7182	0.0049424	0.0036637	0.113677	612	3	1.7182	4571	0.41419	272	2.903
CYTIP	4	0.39252	0.48814	0.936825	9871	1	1.851	0.0050072	0.0038777	0.119732	613	2	1.851	4105	-0.36482	3254	2.0498
XRN2	4	0.92875	0.92721	1	17242	0	2.1355	0.0050116	0.0038777	0.119732	614	2	2.1355	17141	-0.18164	156	4.4841
C7orf60	4	0.99499	0.99652	1	18771	0	1.3711	0.0050127	0.0038777	0.119732	615	4	1.3711	5104	0.7687	280	2.633
PSMA5	4	0.96233	0.95934	1	17952	0	3.5746	0.0050222	0.0039274	0.120978	616	3	3.5746	290	4.3501	8134	0.40215
ZNF114	4	0.8841	0.87035	1	16358	0	1.8912	0.0050376	0.0039492	0.120978	617	2	1.8912	51	4.889	17496	-0.51247
CHMP5	4	0.99495	0.99647	1	18770	0	0.66251	0.0050481	0.0039497	0.120978	618	4	0.66251	402	1.1103	4749	0.16524
MUC6	4	0.99494	0.99641	1	18769	0	1.2784	0.0050649	0.0040134	0.121696	619	4	1.2784	2629	1.7547	2394	1.3564
FOXL2	4	0.99493	0.99641	1	18768	0	0.56079	0.0050658	0.0040134	0.121696	620	4	0.56079	2096	0.77022	2286	0.37204
TSR2	4	0.35885	0.44355	0.91328	9235	1	2.0719	0.0050768	0.0040139	0.121696	621	3	2.0719	775	2.2976	2212	1.1983
WBSCR28	4	0.61784	0.63024	0.971203	12318	1	0.95396	0.0050806	0.0040393	0.121696	622	3	0.95396	6967	0.21682	3118	1.1626
CBFB	4	0.99018	0.99051	1	18616	0	1.564	0.0050855	0.0040393	0.121696	623	4	1.564	305	2.8606	878	1.3861
RRP9	4	0.65655	0.65861	0.979244	12761	1	3.2867	0.0050893	0.0040398	0.121696	624	3	3.2867	1719	1.7187	2363	2.3501
EIF4G2	4	0.9949	0.99635	1	18767	0	1.3138	0.0050956	0.0040968	0.121696	625	4	1.3138	1095	2.6822	560	2.2332
RPL41	4	0.95471	0.95442	1	17786	0	1.4386	0.0051221	0.0040968	0.121696	626	3	1.4386	73	2.7985	11817	0.25039
CYP2C8	4	0.9856	0.98589	1	18489	0	1.1307	0.0051377	0.0040968	0.121696	627	3	1.1307	981	0.74627	1785	1.541
NSMCE1	4	0.99484	0.99635	1	18766	0	0.90094	0.0051584	0.0040973	0.121696	628	4	0.90094	1168	0.98476	3814	0.54029
SMAD7	3	0.98834	0.99279	1	18566	0	2.0253	0.0051635	0.0022842	0.085909	629	3	2.0253	914	1.3294	193	3.678
WDR83	4	0.99481	0.99635	1	18764	0	1.1668	0.0051915	0.0040973	0.121696	630	4	1.1668	455	1.4372	1652	2.2444
ERLIN1	4	0.80042	0.77431	0.998509	14772	1	1.8521	0.0051918	0.0040973	0.121696	631	3	1.8521	365	1.9882	4530	-0.1511
DYNLL1	4	0.79383	0.7669	0.998417	14677	1	1.2923	0.0052409	0.0041191	0.121696	632	3	1.2923	1141	0.91085	2052	2.1268
MTL5	4	0.99475	0.99635	1	18762	0	1.1516	0.0052532	0.0041191	0.121696	633	4	1.1516	196	3.326	10748	0.14409
RSF1	4	0.99474	0.99635	1	18761	0	1.1826	0.0052644	0.0041191	0.121696	634	4	1.1826	2360	1.3432	4521	1.1183
COL17A1	4	0.3432	0.42045	0.895474	8921	1	1.3844	0.0052691	0.0041191	0.121696	635	3	1.3844	447	2.8231	8951	0.33046
CDV3	4	0.99469	0.99635	1	18760	0	0.90348	0.0053144	0.0041191	0.121696	636	4	0.90348	1773	1.4507	5045	0.67147
PSMG2	4	0.18362	0.27402	0.851322	5975	1	1.5957	0.0053195	0.0041191	0.121696	637	2	1.5957	6806	-0.2612	529	3.5599
SLC25A42	4	0.76325	0.73193	0.985173	14188	1	1.8904	0.0053311	0.0041191	0.121696	638	3	1.8904	5563	0.5321	325	3.2582
TAS2R38	4	0.99467	0.99635	1	18759	0	0.89808	0.0053318	0.0041191	0.121696	639	4	0.89808	1952	1.1476	2303	0.99215
HIBADH	4	0.99464	0.99635	1	18758	0	1.3448	0.0053648	0.0041196	0.121696	640	4	1.3448	3557	1.0123	374	2.0252
UBR1	4	0.99456	0.99635	1	18755	0	1.0358	0.0054374	0.0041196	0.121696	641	4	1.0358	1263	0.916	1226	1.0922
ADAMTSL3	4	0.99454	0.9963	1	18754	0	1.3143	0.0054645	0.0041667	0.12271	642	4	1.3143	1176	1.9918	1922	2.0798
ZNF841	4	0.25583	0.34331	0.890316	7326	1	1.4732	0.0054674	0.0041667	0.12271	643	3	1.4732	4731	0.77948	641	2.7467
CUL4A	3	0.99452	0.99778	1	18753	0	1.9921	0.0054759	0.0023184	0.085909	644	3	1.9921	3823	1.4507	567	2.4475
ANP32D	4	0.99451	0.99624	1	18752	0	0.86204	0.0054876	0.0042247	0.124051	645	4	0.86204	3239	0.70265	1034	0.9438
HOGA1	4	0.9945	0.99624	1	18751	0	0.91076	0.0054981	0.0042253	0.124051	646	4	0.91076	2477	1.211	1396	0.88304
SDHB	4	0.99448	0.99605	1	18750	0	0.79578	0.0055244	0.0044128	0.129358	647	4	0.79578	7872	0.31802	329	3.2334
ZCCHC8	4	0.98556	0.98589	1	18487	0	0.89784	0.0056087	0.0044941	0.129553	648	3	0.89784	1710	0.69999	652	0.98837
XYLT1	4	0.91882	0.908	1	17056	0	0.74424	0.0056354	0.0044941	0.129553	649	2	0.74424	361	3.068	724	-0.20775
SPATS2	4	0.99433	0.996	1	18748	0	0.80952	0.005666	0.0044941	0.129553	650	4	0.80952	319	1.4015	7231	0.29364
BTBD10	4	0.069004	0.13271	0.781414	3147	1	-0.16413	0.0056872	0.0044946	0.129553	651	1	-0.16413	1365	1.6134	396	-0.26887
TIMM22	4	0.33725	0.41422	0.895474	8801	1	1.7788	0.0057151	0.0044946	0.129553	652	3	1.7788	3213	1.21	758	1.6595
ITIH4	4	0.99148	0.99258	1	18662	0	1.1097	0.0057169	0.0044946	0.129553	653	4	1.1097	1186	1.0138	1287	1.318
ACADM	4	0.99426	0.996	1	18746	0	0.74376	0.0057405	0.0045138	0.129553	654	4	0.74376	5339	0.93306	9183	0.56181
RARRES3	4	0.99425	0.996	1	18745	0	0.58672	0.0057503	0.0045138	0.129553	655	4	0.58672	938	0.91482	5508	0.47062
NR5A2	4	0.99421	0.996	1	18744	0	1.4732	0.0057906	0.0045138	0.129553	656	4	1.4732	1194	0.97568	879	1.2443
PLEKHO2	4	0.10569	0.19693	0.851322	4373	1	0.14886	0.0057909	0.0045138	0.129553	657	2	0.14886	2414	-0.042204	1712	0.49084
SCGB1A1	4	0.9942	0.996	1	18743	0	0.7527	0.0058049	0.0045143	0.129553	658	4	0.7527	1472	0.60487	1290	0.63464
NPIPA2	4	0.9247	0.92074	1	17168	0	0.22303	0.0058427	0.0045143	0.129553	659	1	0.22303	757	0.18307	6452	0.56236
ZDHHC3	4	0.73682	0.71211	0.981348	13795	1	1.1364	0.0058463	0.0045143	0.129553	660	3	1.1364	11006	0.35487	226	2.6627
OR13G1	4	0.91694	0.90524	1	17016	0	1.5042	0.0058537	0.0045143	0.129553	661	3	1.5042	1048	1.2684	264	2.2359
ZDHHC17	4	0.99413	0.99587	1	18742	0	1.148	0.0058741	0.0046366	0.131497	662	4	1.148	5179	0.28503	54	4.2485
NCF1	3	0.98809	0.99254	1	18556	0	3.7147	0.0058835	0.0023946	0.085909	663	3	3.7147	809	1.1036	2724	0.088148
SYNGR1	4	0.69312	0.67845	0.979244	13192	1	0.91212	0.0058917	0.0046371	0.131497	664	3	0.91212	2052	0.7518	2618	0.78592
NUBPL	4	0.37162	0.45603	0.915947	9469	1	0.52946	0.0058945	0.0046371	0.131497	665	2	0.52946	1889	0.98831	2268	0.10838
LGI2	4	0.97498	0.97593	1	18245	0	1.3611	0.0058958	0.0046371	0.131497	666	2	1.3611	1303	0.95402	311	2.2309
SGPL1	4	0.66869	0.66979	0.979244	12892	1	1.3443	0.0059031	0.0046371	0.131497	667	3	1.3443	2565	1.0963	2081	0.69628
CCDC88C	4	0.99409	0.99581	1	18741	0	0.73267	0.0059107	0.0046993	0.133062	668	4	0.73267	3140	0.12444	590	1.9245
CSK	4	0.97605	0.97693	1	18267	0	1.051	0.0059259	0.0047806	0.134384	669	3	1.051	529	1.545	4712	0.44664
HIATL1	4	0.017714	0.046348	0.691417	1205	2	-0.66389	0.0059464	0.0047811	0.134384	670	2	-0.66389	7282	-0.39489	581	0.51351
OGDHL	4	0.99405	0.99575	1	18740	0	0.74401	0.0059485	0.0047811	0.134384	671	4	0.74401	2526	1.0913	1232	0.70034
TCEB2	4	0.24556	0.34053	0.890316	7113	2	0.77619	0.0059521	0.0047811	0.134384	672	2	0.77619	5463	0.4459	1515	1.2028
FAM120B	4	0.99405	0.99575	1	18739	0	0.91586	0.0059541	0.0047811	0.134384	673	4	0.91586	396	1.1177	10023	0.027374
ADGRE5	4	0.99403	0.99568	1	18738	0	0.87329	0.0059652	0.0048459	0.135422	674	4	0.87329	6288	0.8525	3520	0.76565
HOXC11	4	0.36609	0.44845	0.91328	9366	1	1.0337	0.0059698	0.0048459	0.135422	675	3	1.0337	1862	1.1782	10625	0.15691
FOXL2NB	4	0.98592	0.9864	1	18500	0	1.6368	0.005989	0.0048464	0.135422	676	3	1.6368	2350	1.0548	2300	0.99261
GEMIN6	4	0.98251	0.98313	1	18417	0	1.4303	0.0059982	0.0049153	0.137147	677	3	1.4303	1316	1.7486	1904	1.5429
CLK3	4	0.99398	0.99555	1	18737	0	0.93981	0.0060235	0.0049842	0.138664	678	4	0.93981	770	1.0374	1415	0.76997
BMP3	4	0.62569	0.63398	0.971203	12406	1	0.77795	0.0060274	0.0050199	0.139456	679	3	0.77795	5879	0.35219	796	1.51
HMOX1	4	0.99058	0.99101	1	18629	0	0.8009	0.0060332	0.0050857	0.140874	680	4	0.8009	654	1.2381	830	0.56073
LHX3	4	0.99394	0.99548	1	18736	0	0.53405	0.0060562	0.0051147	0.141064	681	4	0.53405	7313	0.50107	1292	1.1288
GGNBP2	4	0.98499	0.98557	1	18481	0	1.837	0.0060621	0.0051147	0.141064	682	3	1.837	6445	0.96138	247	2.0013
MKLN1	4	0.99394	0.99548	1	18735	0	0.67115	0.0060641	0.0051147	0.141064	683	4	0.67115	940	1.0393	4791	0.38386
VEZF1	4	0.98701	0.9881	1	18529	0	0.57374	0.0061086	0.0052478	0.142691	684	4	0.57374	1281	0.63468	480	0.56397
SOCS6	4	0.55689	0.60533	0.971203	11680	1	1.2244	0.0061183	0.0052478	0.142691	685	3	1.2244	2194	1.4104	1413	1.3112
EXOC6	4	0.74342	0.71333	0.981348	13895	1	1.7646	0.0061534	0.0052478	0.142691	686	3	1.7646	8506	1.1589	1201	1.8016
MTA1	4	0.9884	0.98893	1	18569	0	1.0704	0.0061536	0.0052478	0.142691	687	4	1.0704	304	3.019	301	1.3298
OSGIN2	4	0.99384	0.99534	1	18734	0	0.77815	0.0061597	0.0052484	0.142691	688	4	0.77815	11587	0.34775	3112	0.81025
DYX1C1	4	0.5185	0.58922	0.971203	11310	1	1.1162	0.0061768	0.0052484	0.142691	689	3	1.1162	2802	0.98358	2325	1.0171
OR5C1	4	0.70442	0.68725	0.981348	13347	1	1.1641	0.0062054	0.0052484	0.142691	690	2	1.1641	2043	1.3905	1412	1.4295
RBM43	4	0.99379	0.99534	1	18733	0	0.53081	0.0062056	0.0052484	0.142691	691	4	0.53081	5437	0.51107	8595	0.34865
VPS11	4	0.98246	0.98313	1	18416	0	0.9588	0.0062101	0.0052484	0.142691	692	3	0.9588	1929	1.3612	994	1.4004
SPC25	4	0.90478	0.89068	1	16785	0	1.9703	0.0062121	0.0052484	0.142691	693	3	1.9703	1170	2.5385	5189	0.83201
RPS15	4	0.10827	0.20095	0.851322	4442	2	1.5318	0.0062282	0.0053209	0.143049	694	2	1.5318	742	2.0157	16534	0.28201
CLNS1A	4	0.96074	0.95899	1	17920	0	2.6431	0.0062298	0.0053209	0.143049	695	3	2.6431	1606	2.6894	1634	2.316
WIF1	4	0.16573	0.26274	0.851322	5666	2	0.55731	0.0062426	0.0053209	0.143049	696	2	0.55731	3877	1.1509	1279	0.8129
YME1L1	4	0.86312	0.84328	1	15932	0	1.0933	0.0062474	0.0053209	0.143049	697	3	1.0933	524	1.9696	1809	0.74887
NRSN2	4	0.99373	0.99527	1	18731	0	0.65402	0.0062726	0.0053214	0.143049	698	4	0.65402	3777	0.60503	1001	0.67539
CCDC186	4	0.99372	0.99527	1	18730	0	0.724	0.0062761	0.0053214	0.143049	699	4	0.724	3253	0.58769	2302	0.76424
FDX1	4	0.99372	0.99527	1	18729	0	0.70028	0.0062796	0.0053214	0.143049	700	4	0.70028	4724	-0.56634	382	2.3892
ZNF286A	4	0.99372	0.99527	1	18728	0	1.0776	0.0062808	0.0053214	0.143049	701	4	1.0776	3041	0.82453	1098	1.5257
GOT2	4	0.9937	0.99505	1	18727	0	0.63224	0.0063005	0.0055374	0.148244	702	4	0.63224	7166	-0.05358	4212	0.95982
MTPN	4	0.59937	0.62268	0.971203	12122	1	1.0102	0.0063008	0.0055374	0.148244	703	3	1.0102	5205	0.62307	1841	1.1266
TIMP3	4	0.99367	0.99505	1	18725	0	0.53091	0.0063262	0.0055379	0.148244	704	4	0.53091	2202	1.0595	7288	0.17364
HNRNPL	4	0.87621	0.86143	1	16178	0	1.5675	0.0063485	0.0056146	0.149877	705	3	1.5675	1826	1.3815	213	2.5718
NHLRC4	4	0.99365	0.99497	1	18724	0	0.57956	0.0063507	0.0056146	0.149877	706	4	0.57956	2241	0.79236	5835	0.51823
ENDOG	4	0.98738	0.98825	1	18539	0	1.6307	0.0063684	0.0056892	0.151459	707	4	1.6307	5058	1.0775	5174	1.6346
RPL3	3	0.3439	0.4072	0.895474	8937	1	4.0508	0.0063724	0.0028116	0.097723	708	2	4.0508	615	4.8734	15646	-0.10128
ASPHD2	4	0.99362	0.99489	1	18723	0	0.82819	0.0063777	0.0056897	0.151459	709	4	0.82819	9136	0.2711	303	1.3893
PSMF1	4	0.99362	0.99481	1	18722	0	0.66847	0.0063836	0.005771	0.15341	710	4	0.66847	341	3.0695	4901	0.72304
USP8	4	0.88931	0.8754	1	16457	0	1.7916	0.0064025	0.0058026	0.153568	711	3	1.7916	1691	1.6781	1829	2.2236
TMEM173	4	0.99359	0.99481	1	18721	0	1.0552	0.0064071	0.0058026	0.153568	712	4	1.0552	255	1.7319	3444	0.70342
IFRD1	4	0.87265	0.85871	1	16121	0	0.92696	0.006422	0.0058327	0.153568	713	2	0.92696	1601	1.481	3292	0.78887
ARPC5	4	0.54666	0.60165	0.971203	11574	1	1.0277	0.0064224	0.0058327	0.153568	714	3	1.0277	2223	0.98704	2127	1.1885
LINGO4	4	0.99356	0.99481	1	18720	0	0.79021	0.0064366	0.0058327	0.153568	715	4	0.79021	3991	0.54882	1308	1.3286
FOLR1	4	0.83837	0.81687	1	15468	0	0.18604	0.0064644	0.0058332	0.153568	716	2	0.18604	3629	0.72223	525	0.38415
UBL5	4	0.19407	0.28091	0.851322	6165	1	2.6172	0.006466	0.0058332	0.153568	717	3	2.6172	1932	0.33907	2196	1.9927
RAB38	4	0.9935	0.99474	1	18719	0	0.85518	0.0065043	0.0059016	0.154022	718	4	0.85518	2492	1.2161	1460	0.96892
ZNF645	4	0.32054	0.40042	0.894791	8496	1	0.96683	0.0065434	0.0059358	0.154022	719	3	0.96683	1618	1.2074	4644	0.69114
NF1	4	0.97486	0.97567	1	18241	0	1.1912	0.0065544	0.0059358	0.154022	720	3	1.1912	357	1.8859	933	1.9953
C12orf54	4	0.99344	0.99474	1	18718	0	1.4813	0.0065569	0.0059358	0.154022	721	4	1.4813	221	2.2432	8694	-0.34043
RRAD	4	0.92832	0.92662	1	17235	0	1.2771	0.0066065	0.0059394	0.154022	722	3	1.2771	3600	0.71875	1113	1.991
ADGRE3	4	0.86313	0.84328	1	15933	0	1.5829	0.0066106	0.0059394	0.154022	723	3	1.5829	1529	0.7274	553	2.0512
CLDN4	4	0.99338	0.99474	1	18717	0	0.75943	0.0066219	0.0059399	0.154022	724	4	0.75943	8199	0.23142	383	1.2251
RNF113A	4	0.4647	0.55692	0.971203	10849	1	0.87019	0.0066385	0.0059399	0.154022	725	2	0.87019	2433	1.169	2064	1.8449
NFX1	4	0.99335	0.99474	1	18716	0	0.7029	0.0066534	0.0059399	0.154022	726	4	0.7029	1004	2.277	7871	0.29387
GJC2	4	0.87196	0.85871	1	16110	0	0.37128	0.0066716	0.0060192	0.154022	727	2	0.37128	689	0.90142	6033	-0.0069389
VHL	4	0.89073	0.8754	1	16494	0	1.3485	0.0066783	0.0060192	0.154022	728	3	1.3485	1426	1.3469	868	1.8141
WDR18	4	0.99331	0.99466	1	18715	0	1.2012	0.0066874	0.0060192	0.154022	729	4	1.2012	5267	0.66716	539	3.4437
ALYREF	4	0.99329	0.99466	1	18713	0	0.92213	0.0067106	0.0060192	0.154022	730	4	0.92213	385	2.936	8651	-0.43807
KATNB1	4	0.032162	0.069372	0.692067	1807	1	0.98552	0.0067234	0.0060192	0.154022	731	3	0.98552	3540	1.1178	1003	0.93248
UBE2D1	4	0.99325	0.99466	1	18712	0	1.0129	0.0067534	0.0060197	0.154022	732	4	1.0129	1466	0.93769	1168	0.93947
PPP1R15B	4	0.99323	0.99466	1	18711	0	0.87497	0.0067706	0.0060197	0.154022	733	4	0.87497	644	2.0842	17005	-0.33581
GRIA1	4	0.88268	0.86776	1	16326	0	1.1176	0.0067899	0.0060197	0.154022	734	3	1.1176	6788	0.65585	3557	0.83624
PRKRIR	4	0.97398	0.97514	1	18220	0	1.5106	0.0067982	0.0060197	0.154022	735	3	1.5106	1088	1.0484	384	2.7911
RPS23	4	0.86624	0.84925	1	15994	0	3.0213	0.0068232	0.0060197	0.154022	736	3	3.0213	127	3.7206	16588	0.12065
CARTPT	4	0.99317	0.99457	1	18709	0	1.1086	0.0068273	0.0061104	0.155315	737	4	1.1086	1393	1.5562	468	1.295
UBE2I	4	0.94936	0.95034	1	17673	0	2.1485	0.0068336	0.0061104	0.155315	738	3	2.1485	1295	2.2233	12406	-0.13476
EXD1	4	0.99314	0.99457	1	18708	0	1.1295	0.0068557	0.0061109	0.155315	739	4	1.1295	2467	1.6786	1608	1.4205
NMD3	4	0.93025	0.92944	1	17276	0	1.7516	0.0068566	0.0061109	0.155315	740	3	1.7516	3654	0.93208	127	4.1959
CDCA7	4	0.99314	0.99457	1	18707	0	0.80803	0.0068607	0.0061109	0.155315	741	4	0.80803	197	2.7941	14560	-0.13171
NKIRAS2	4	0.99312	0.9945	1	18706	0	1.5183	0.0068768	0.0062497	0.158633	742	4	1.5183	2323	1.1573	1297	2.3825
STOML1	4	0.99311	0.99441	1	18705	0	0.92467	0.006888	0.0063409	0.160521	743	4	0.92467	4979	0.60132	2741	1.0444
C9orf41	4	0.98787	0.9884	1	18550	0	1.2479	0.0069301	0.0065129	0.164656	744	4	1.2479	2937	0.72434	372	1.6494
TTC1	4	0.99306	0.99415	1	18704	0	1.4862	0.0069355	0.0065937	0.166479	745	4	1.4862	1144	1.4993	1309	2.7233
LRRC25	4	0.57561	0.61397	0.971203	11866	1	1.4494	0.0069645	0.0066786	0.167972	746	3	1.4494	2220	1.6628	1761	1.534
PSMG3	4	0.99302	0.99406	1	18703	0	1.6229	0.0069781	0.0066791	0.167972	747	4	1.6229	1271	1.1802	124	2.9059
KIF12	4	0.92951	0.92835	1	17255	0	1.2975	0.006995	0.006762	0.168079	748	2	1.2975	550	2.4291	1805	0.76798
FAM186B	4	0.87662	0.86143	1	16183	0	0.90089	0.0070167	0.006762	0.168079	749	3	0.90089	1305	0.86574	1334	0.98376
BAG6	4	0.86962	0.85592	1	16053	0	1.312	0.0070306	0.0067625	0.168079	750	3	1.312	364	2.2166	1086	1.5728
CREBZF	4	0.99297	0.99398	1	18702	0	0.93283	0.0070335	0.0067625	0.168079	751	4	0.93283	4342	0.796	3335	1.294
NRDE2	4	0.70771	0.68973	0.981348	13387	1	1.5507	0.0070357	0.0067625	0.168079	752	3	1.5507	1725	1.376	2208	1.5651
GLS2	4	0.99296	0.99398	1	18701	0	1.0077	0.0070373	0.0067625	0.168079	753	4	1.0077	1678	1.4567	12328	0.10456
AK2	4	0.99296	0.99398	1	18700	0	0.61419	0.0070437	0.0067625	0.168079	754	4	0.61419	7591	0.26739	2278	1.3858
HSPA9	4	0.90352	0.88989	1	16755	0	1.4931	0.0070508	0.0067625	0.168079	755	3	1.4931	2098	1.1098	1713	1.2397
PDCD2	4	0.69737	0.67969	0.979244	13257	1	2.6408	0.007051	0.0067625	0.168079	756	3	2.6408	518	2.7901	5968	-0.10542
PARG	4	0.64961	0.65121	0.979244	12678	1	1.6877	0.0070561	0.0067941	0.168208	757	3	1.6877	4666	1.0423	1019	2.1816
MAPK8	4	0.94503	0.94677	1	17575	0	1.3608	0.0070572	0.0067941	0.168208	758	3	1.3608	1352	1.4178	3543	1.0085
SLC23A3	4	0.97853	0.9799	1	18330	0	1.0889	0.0070635	0.0067941	0.168208	759	3	1.0889	3267	1.343	4673	0.73725
LSM14A	4	0.99293	0.99389	1	18699	0	0.79846	0.0070741	0.0068864	0.16954	760	4	0.79846	11727	0.064861	214	1.3627
PRMT1	4	0.98482	0.98557	1	18476	0	1.4405	0.0070763	0.0069211	0.16954	761	3	1.4405	4930	0.79594	78	3.6632
LTV1	4	0.25195	0.34151	0.890316	7241	1	2.2548	0.0070765	0.0069211	0.16954	762	2	2.2548	534	2.5436	8158	-0.042504
CENPM	4	0.91051	0.89601	1	16888	0	1.6343	0.0070816	0.0069211	0.16954	763	3	1.6343	1059	2.4967	2877	1.3494
TGOLN2	4	0.89775	0.88117	1	16642	0	0.36645	0.0070858	0.0069211	0.16954	764	2	0.36645	1230	0.99754	3980	0.11811
SUCLG1	4	0.93778	0.93632	1	17434	0	1.3887	0.0070956	0.0069216	0.16954	765	3	1.3887	4475	0.28368	1238	1.3902
IPO4	4	0.99033	0.99051	1	18621	0	1.4102	0.0071298	0.0069578	0.16954	766	4	1.4102	1620	1.3315	1631	1.009
SLX1A	4	0.77907	0.74817	0.991046	14430	1	0.90597	0.0071329	0.0069578	0.16954	767	2	0.90597	6481	0.78024	3582	0.31344
ANGEL1	4	0.91029	0.89601	1	16883	0	1.1102	0.0071376	0.0069578	0.16954	768	3	1.1102	1382	0.924	3052	1.36
PSMD12	4	0.99286	0.99389	1	18698	0	1.2206	0.0071416	0.0069578	0.16954	769	4	1.2206	3386	1.4299	216	3.0053
OTUD5	4	0.6826	0.67478	0.979244	13079	1	1.1958	0.0071513	0.0069982	0.16954	770	3	1.1958	5850	0.248	497	2.3454
STK35	4	0.93391	0.93052	1	17352	0	1.1402	0.0071534	0.0069982	0.16954	771	3	1.1402	4419	0.61462	906	1.6043
CDS2	4	0.99284	0.99389	1	18697	0	0.7497	0.0071621	0.0069982	0.16954	772	4	0.7497	4064	-0.014771	351	2.434
GSR	4	0.12797	0.2336	0.851322	4975	2	0.42956	0.0071997	0.0069988	0.16954	773	2	0.42956	378	1.7807	5720	0.70842
ELFN2	4	0.99059	0.99101	1	18630	0	0.90939	0.0072073	0.0069988	0.16954	774	4	0.90939	2484	0.74418	2038	1.1284
FAM153A	4	0.7433	0.71333	0.981348	13893	1	1.1573	0.0072203	0.0069988	0.16954	775	3	1.1573	8399	0.54696	1095	2.2542
LARS2	4	0.30034	0.38427	0.891263	8133	1	1.2397	0.0072657	0.0070754	0.170977	776	3	1.2397	619	1.3284	3764	0.7941
BCAM	4	0.99269	0.99381	1	18695	0	0.85742	0.0073132	0.0070759	0.170977	777	4	0.85742	464	2.3392	3898	0.5621
SLMO2	4	0.84864	0.82882	1	15647	0	2.0533	0.0073398	0.0071169	0.171544	778	3	2.0533	2582	1.1124	1833	1.9763
NOLC1	4	0.89156	0.87627	1	16513	0	2.5001	0.0073603	0.0071174	0.171544	779	3	2.5001	7699	0.41875	231	4.2973
PRR23C	4	0.99261	0.99374	1	18694	0	1.288	0.007389	0.0071904	0.171656	780	4	1.288	7654	-0.32779	657	3.01
EIF5AL1	4	0.29379	0.3813	0.891263	8008	1	0.46527	0.0073964	0.0071904	0.171656	781	2	0.46527	3291	0.28038	732	0.75259
DUSP7	4	0.90489	0.89068	1	16787	0	0.8596	0.0074099	0.0071909	0.171656	782	3	0.8596	1094	1.1263	1205	0.59218
CARD10	4	0.99258	0.99374	1	18693	0	0.98989	0.0074166	0.0071909	0.171656	783	4	0.98989	10623	-0.094715	820	1.4967
HOXD1	4	0.99256	0.99374	1	18692	0	0.67335	0.007435	0.0072433	0.171656	784	4	0.67335	3077	1.2599	3360	0.79309
ZFP1	4	0.98574	0.98606	1	18494	0	1.0281	0.0074407	0.0072433	0.171656	785	3	1.0281	687	1.2268	7281	-0.23763
PCDHA8	4	0.96197	0.95934	1	17943	0	0.36282	0.0074482	0.0072433	0.171656	786	2	0.36282	4808	1.2078	813	0.51163
INO80E	4	0.99253	0.99374	1	18691	0	1.2435	0.0074707	0.0072433	0.171656	787	4	1.2435	454	1.0644	3773	0.88045
ZNF207	4	0.051718	0.093557	0.692067	2541	1	1.4838	0.0074963	0.0072438	0.171656	788	3	1.4838	639	1.1353	3605	0.29296
WNT2	4	0.99249	0.99373	1	18690	0	0.69442	0.0075091	0.0072438	0.171656	789	4	0.69442	545	2.342	10206	0.21665
CINP	4	0.99249	0.99373	1	18689	0	1.1535	0.0075131	0.0072438	0.171656	790	4	1.1535	1142	1.4385	3223	1.8989
RBPMS	4	0.33599	0.41213	0.895474	8783	1	1.6732	0.0075492	0.0072567	0.171656	791	3	1.6732	1487	1.423	785	2.064
KRTAP22-1	4	0.99244	0.99373	1	18688	0	0.93141	0.0075597	0.0072567	0.171656	792	4	0.93141	11933	0.19887	422	1.2874
FLRT2	4	0.99244	0.99373	1	18687	0	1.003	0.007561	0.0072567	0.171656	793	4	1.003	161	1.805	10285	0.31651
FBL	4	0.18506	0.27639	0.851322	6002	2	1.133	0.0075648	0.0072567	0.171656	794	2	1.133	638	3.6483	17172	0.068887
MYEOV	4	0.79676	0.77066	0.998509	14714	1	1.2557	0.0075871	0.0073521	0.173696	795	3	1.2557	7510	0.5717	876	2.0363
LAT	4	0.99163	0.99299	1	18668	0	1.4633	0.0075938	0.00745	0.175791	796	4	1.4633	212	1.8889	5151	0.71414
ATP6V1D	4	0.69976	0.68096	0.979244	13289	1	2.1805	0.0076388	0.007537	0.177626	797	2	2.1805	421	3.7118	4309	0.072542
RTEL1	4	0.048613	0.090878	0.692067	2420	1	0.6918	0.0076552	0.0076282	0.179553	798	2	0.6918	72	1.722	11569	0.54048
RPLP2	4	0.94315	0.94457	1	17535	0	0.54383	0.007707	0.00768	0.18055	799	2	0.54383	626	0.2374	3186	2.0129
TNN	4	0.99226	0.99327	1	18685	0	0.65087	0.0077374	0.007768	0.181304	800	4	0.65087	8845	0.20954	1692	1.0406
VPS37A	4	0.99225	0.99327	1	18684	0	0.60047	0.0077537	0.007768	0.181304	801	4	0.60047	1841	1.2312	5620	0.88421
CACYBP	4	0.99223	0.99327	1	18683	0	1.044	0.0077686	0.0077685	0.181304	802	4	1.044	2044	0.95988	445	1.0626
TRAF7	4	0.99222	0.99327	1	18682	0	0.792	0.0077809	0.0077685	0.181304	803	4	0.792	1166	0.75057	9468	0.54294
ING4	4	0.88522	0.87035	1	16391	0	1.3554	0.0078105	0.0077685	0.181304	804	3	1.3554	830	2.1764	836	1.5408
RPS3A	4	0.95718	0.9563	1	17840	0	2.8822	0.0078307	0.0078064	0.181304	805	3	2.8822	543	2.9428	4184	2.4172
ENDOU	4	0.74909	0.7183	0.981409	13978	1	1.0813	0.0078374	0.0078064	0.181304	806	3	1.0813	500	1.7791	7666	0.16173
PSMD14	4	0.99215	0.99327	1	18681	0	1.5083	0.0078493	0.0078064	0.181304	807	4	1.5083	175	4.0075	1454	2.0207
PEX3	4	0.891	0.87627	1	16497	0	1.0574	0.0078625	0.0078064	0.181304	808	3	1.0574	271	1.2083	1897	1.3401
BFAR	4	0.21124	0.29166	0.851322	6457	1	0.95386	0.0078739	0.0078069	0.181304	809	3	0.95386	14553	0.11773	833	1.3223
ATP5B	3	0.99189	0.99635	1	18675	0	1.1734	0.0079091	0.0039497	0.120978	810	3	1.1734	6820	0.39267	488	1.909
CHST5	4	0.16927	0.26356	0.851322	5733	2	0.1267	0.0079139	0.0078939	0.183102	811	2	0.1267	2822	0.028718	1831	0.82188
SOX15	3	0.99207	0.99644	1	18679	0	0.85954	0.0079276	0.0039497	0.120978	812	3	0.85954	3308	1.4193	3709	0.3071
WDR31	4	0.47379	0.56186	0.971203	10921	1	2.2091	0.007933	0.007984	0.18348	813	3	2.2091	5018	0.62509	861	1.6132
CASP3	4	0.72605	0.70472	0.981348	13639	1	0.94663	0.0079496	0.007984	0.18348	814	3	0.94663	3997	0.93073	2965	0.67937
ZC3H18	4	0.66371	0.66482	0.979244	12842	1	1.0708	0.00796	0.007984	0.18348	815	3	1.0708	1108	1.5834	14490	-0.69787
RBBP8NL	4	0.91817	0.90733	1	17042	0	0.75426	0.0080174	0.0080825	0.18348	816	3	0.75426	495	2.0526	5712	0.051831
DSG4	4	0.35125	0.43028	0.903442	9086	1	1.3415	0.0080195	0.0080825	0.18348	817	3	1.3415	1456	1.1738	1519	1.5448
H1F0	4	0.99197	0.99308	1	18678	0	1.2702	0.0080321	0.0080825	0.18348	818	4	1.2702	231	1.8668	10413	0.46235
RHOA	4	0.99196	0.99308	1	18677	0	0.95857	0.0080404	0.0080825	0.18348	819	4	0.95857	18946	-3.5916	105	3.8015
MCM3AP	4	0.65515	0.65738	0.979244	12740	1	2.1066	0.0080511	0.0080825	0.18348	820	3	2.1066	706	2.5245	1683	1.877
DTX1	4	0.30886	0.38932	0.891263	8294	1	1.209	0.0080697	0.0080825	0.18348	821	3	1.209	3509	0.69823	3704	1.0826
MGAT3	4	0.9375	0.93632	1	17428	0	1.2676	0.008072	0.0080825	0.18348	822	3	1.2676	672	0.58007	263	1.8653
GALNT10	3	0.74532	0.72051	0.982157	13925	0	0.23314	0.0080783	0.0040331	0.121696	823	1	0.23314	2101	0.23028	2401	0.50667
KIDINS220	4	0.99076	0.99136	1	18634	0	0.88967	0.008079	0.008083	0.18348	824	4	0.88967	166	1.4297	5806	0.45122
ZNF277	4	0.99098	0.99171	1	18641	0	1.0157	0.0080859	0.008083	0.18348	825	4	1.0157	874	1.1532	4121	0.79489
GLRX5	4	0.95175	0.95322	1	17727	0	1.0445	0.0081185	0.008083	0.18348	826	3	1.0445	4402	0.59672	177	1.471
ELP6	4	0.70124	0.68475	0.981348	13307	1	1.1981	0.0081209	0.008083	0.18348	827	2	1.1981	1805	1.2146	1092	1.1214
ADGRE1	4	0.99188	0.99308	1	18674	0	0.97664	0.0081218	0.008083	0.18348	828	4	0.97664	4970	0.086895	60	3.2446
MXRA7	4	0.83728	0.81687	1	15448	0	1.2811	0.0081338	0.008083	0.18348	829	2	1.2811	6089	-0.047988	1464	1.9527
ASXL2	4	0.42521	0.53089	0.960799	10509	2	1.1521	0.0081393	0.008083	0.18348	830	2	1.1521	3387	1.1699	528	3.7728
PACSIN2	4	0.99186	0.99308	1	18673	0	0.74926	0.0081415	0.008083	0.18348	831	4	0.74926	1107	0.68465	4839	0.75554
NMRK2	4	0.97355	0.97386	1	18210	0	0.95304	0.0081629	0.0081338	0.184166	832	3	0.95304	3184	0.55961	1188	1.1561
RPLP1	4	0.97185	0.97112	1	18172	0	1.6251	0.0082638	0.0082213	0.184166	833	3	1.6251	163	4.1383	11712	0.42385
DAPK1	4	0.35065	0.42881	0.901937	9070	1	1.0302	0.0082662	0.0082213	0.184166	834	3	1.0302	2256	1.0936	3590	0.73753
TMEM263	4	0.12072	0.22814	0.851322	4844	1	1.5714	0.0082761	0.0082213	0.184166	835	3	1.5714	265	2.8907	1605	0.90906
PRKRIP1	4	0.95867	0.95748	1	17869	0	1.2164	0.0082819	0.0082213	0.184166	836	3	1.2164	3256	0.92398	787	2.4137
PSMA1	4	0.29332	0.3813	0.891263	7997	2	1.6371	0.0082929	0.0082213	0.184166	837	2	1.6371	1970	3.3279	6632	-0.76287
AADAC	4	0.9917	0.99299	1	18672	0	0.60705	0.008305	0.0082669	0.184166	838	4	0.60705	11577	0.34427	1376	0.85687
ARFGAP3	4	0.99169	0.99299	1	18671	0	0.8237	0.0083107	0.0082669	0.184166	839	4	0.8237	1086	1.3344	10441	0.29561
PCED1B	4	0.99168	0.99299	1	18670	0	0.66791	0.008315	0.0082669	0.184166	840	4	0.66791	922	0.89887	6005	0.46677
FBXW8	4	0.56492	0.60905	0.971203	11770	1	0.17608	0.0083278	0.0082669	0.184166	841	2	0.17608	2341	0.21379	208	2.0816
B4GAT1	4	0.97763	0.97902	1	18308	0	1.1218	0.008337	0.0082669	0.184166	842	3	1.1218	2296	1.1341	1053	2.1472
NUDT16L1	4	0.99165	0.99299	1	18669	0	0.45768	0.008348	0.0082669	0.184166	843	4	0.45768	2343	0.72435	5544	0.60983
FAM83F	4	0.68497	0.676	0.979244	13105	1	1.0383	0.0083775	0.0082674	0.184166	844	3	1.0383	1120	1.664	1425	0.64143
C12orf73	4	0.53913	0.59915	0.971203	11507	1	1.1382	0.0083795	0.0082674	0.184166	845	3	1.1382	6249	-0.10052	169	2.9196
APRT	4	0.9916	0.99299	1	18667	0	0.45028	0.0084042	0.0082674	0.184166	846	4	0.45028	5735	0.32711	5070	0.47945
MTX2	4	0.97547	0.97617	1	18257	0	1.3619	0.0084251	0.0082674	0.184166	847	3	1.3619	1023	1.282	318	2.2821
EHMT2	4	0.98426	0.98491	1	18464	0	1.1359	0.0084418	0.0084596	0.187585	848	3	1.1359	1539	1.5377	1314	1.058
KCNE1	4	0.99156	0.99279	1	18666	0	0.53173	0.0084448	0.0084596	0.187585	849	4	0.53173	4766	0.53817	4162	0.64695
ATG16L2	4	0.89195	0.87627	1	16523	0	1.1888	0.0084514	0.0084601	0.187585	850	3	1.1888	1221	1.2988	6879	0.18769
PTPN1	4	0.99155	0.99279	1	18665	0	0.78826	0.0084549	0.0084601	0.187585	851	4	0.78826	11427	0.11092	3711	0.92535
PMF1	3	0.68409	0.65267	0.979244	13095	1	2.1965	0.0084594	0.0045625	0.130348	852	2	2.1965	2003	0.28311	3031	0.46535
APOBEC3H	4	0.99151	0.99258	1	18664	0	0.63848	0.0084869	0.0086668	0.191513	853	4	0.63848	1639	1.203	8082	0.40045
NPIPB6	3	0.9915	0.99582	1	18663	0	1.6057	0.008498	0.0045625	0.130348	854	3	1.6057	1404	1.4903	7213	-0.55221
RPS20	3	0.28693	0.36181	0.891263	7864	1	3.4476	0.0084994	0.0045625	0.130348	855	2	3.4476	917	3.977	15171	0.286
EIF2B2	4	0.83022	0.80777	1	15319	0	1.808	0.0085259	0.0086673	0.191513	856	3	1.808	1471	1.4746	3613	1.6306
APOBEC3C	4	0.99147	0.99258	1	18660	0	0.72952	0.0085277	0.0086673	0.191513	857	4	0.72952	1389	1.0845	5655	0.47347
GSK3A	4	0.99145	0.99248	1	18659	0	0.98799	0.008554	0.0087688	0.192227	858	4	0.98799	119	2.1436	4230	0.5921
EIF3L	4	0.99144	0.99248	1	18658	0	1.1618	0.0085643	0.0087694	0.192227	859	4	1.1618	103	3.81	9583	-0.068586
SHARPIN	4	0.74966	0.7183	0.981409	13986	1	0.65674	0.0085763	0.0087694	0.192227	860	3	0.65674	3054	0.60976	2056	0.76688
CSF2RB	4	0.99141	0.99248	1	18657	0	0.38678	0.0085922	0.0088098	0.192227	861	4	0.38678	3060	0.62031	6346	0.52149
GRHPR	4	0.66794	0.66979	0.979244	12884	1	1.172	0.0085986	0.0088098	0.192227	862	2	1.172	886	2.482	10092	0.46132
POMZP3	4	0.853	0.83303	1	15732	0	1.261	0.0086077	0.0088098	0.192227	863	3	1.261	6417	0.69089	481	1.6845
FOPNL	4	0.99138	0.99248	1	18656	0	0.74077	0.0086172	0.0088098	0.192227	864	4	0.74077	1900	0.90899	4385	0.58671
VPS9D1	4	0.63979	0.64378	0.976082	12565	1	-0.21277	0.0086381	0.0088103	0.192227	865	1	-0.21277	101	-0.56703	6863	0.4886
SPDYE5	4	0.20219	0.28629	0.851322	6304	1	1.1708	0.008661	0.0088103	0.192227	866	3	1.1708	10255	0.2014	368	2.7729
SPPL3	4	0.99133	0.99248	1	18655	0	0.95046	0.0086718	0.0088103	0.192227	867	4	0.95046	613	2.6366	5322	0.51817
ATP5G1	4	0.912	0.8981	1	16911	0	1.9809	0.0086772	0.0088103	0.192227	868	2	1.9809	5640	-0.82856	192	3.898
SMPD1	4	0.38255	0.47332	0.930624	9681	2	-0.1435	0.0086898	0.0090455	0.195522	869	1	-0.1435	4176	0.030539	1516	-0.32734
ISCU	4	0.9913	0.99224	1	18654	0	1.4531	0.0086969	0.0090455	0.195522	870	4	1.4531	1310	2.1354	875	2.3976
MSRB1	4	0.99128	0.99224	1	18653	0	0.48932	0.0087207	0.009046	0.195522	871	4	0.48932	1047	0.99239	9280	-0.19384
THAP1	4	0.98848	0.98919	1	18572	0	1.8538	0.0087243	0.009046	0.195522	872	4	1.8538	2314	1.1554	451	2.8207
ITFG3	4	0.29282	0.38027	0.891263	7990	1	1.1172	0.0087317	0.009046	0.195522	873	3	1.1172	7271	0.31271	343	1.7047
TSEN34	4	0.13882	0.23864	0.851322	5175	2	0.93548	0.0087449	0.0091449	0.195522	874	2	0.93548	1123	1.4951	4671	0.67644
CTBP2	4	0.96263	0.95934	1	17959	0	1.0535	0.0087488	0.0091449	0.195522	875	3	1.0535	1547	1.0446	4538	0.82372
RPS29	4	0.99125	0.99214	1	18652	0	1.9004	0.0087504	0.0091449	0.195522	876	4	1.9004	2173	2.1521	9631	0.48933
TCP1	4	0.94334	0.94504	1	17537	0	3.0682	0.0087506	0.0091449	0.195522	877	3	3.0682	4433	1.7504	950	2.6161
GDAP2	4	0.971	0.9703	1	18148	0	1.7756	0.008761	0.0091449	0.195522	878	3	1.7756	1083	2.9332	1055	1.4207
PAQR4	4	0.99122	0.99214	1	18651	0	0.5818	0.0087787	0.0091449	0.195522	879	4	0.5818	7444	0.43556	790	1.3563
TMEM168	4	0.80902	0.78181	0.998509	14950	1	0.95892	0.0087879	0.0091449	0.195522	880	3	0.95892	3015	1.0421	1547	1.1056
AS3MT	4	0.9788	0.9799	1	18339	0	1.2484	0.0087953	0.0091449	0.195522	881	3	1.2484	1285	1.0309	441	1.6639
HNRNPK	4	0.81503	0.79067	1	15055	0	2.3412	0.0088248	0.0091455	0.195522	882	3	2.3412	1415	2.5206	4785	1.6062
TMEM72	4	0.99117	0.99214	1	18650	0	1.5266	0.0088326	0.0091455	0.195522	883	4	1.5266	1260	1.7929	2620	0.97973
KRT78	4	0.95601	0.9563	1	17810	0	1.0891	0.0088449	0.0091455	0.195522	884	2	1.0891	2183	1.031	1212	1.5666
RPL11	3	0.15674	0.21485	0.851322	5511	1	2.0864	0.0088511	0.0049717	0.13852	885	2	2.0864	3721	0.7884	1313	3.8152
CEP350	4	0.99114	0.99214	1	18648	0	1.3519	0.0088581	0.0091455	0.195522	886	4	1.3519	7448	-0.64145	183	2.8934
C16orf59	4	0.99111	0.99214	1	18647	0	0.8132	0.0088882	0.0091455	0.195522	887	4	0.8132	2868	0.77418	4216	1.0422
RCE1	4	0.99108	0.99194	1	18646	0	0.49651	0.0089244	0.0093418	0.199285	888	4	0.49651	8037	0.14538	2083	0.81406
MORC3	4	0.85791	0.84018	1	15814	0	1.0954	0.0089333	0.0093423	0.199285	889	3	1.0954	3513	0.65923	6272	0.42586
C2orf27B	4	0.96768	0.96639	1	18076	0	1.9226	0.0089532	0.0094537	0.200553	890	3	1.9226	227	3.1713	5022	0.01408
SARNP	4	0.99105	0.99182	1	18645	0	1.0031	0.0089547	0.0094537	0.200553	891	4	1.0031	2850	0.81086	846	1.5009
CD200R1L	4	0.99104	0.99182	1	18644	0	0.64093	0.0089608	0.0094537	0.200553	892	4	0.64093	1193	1.2885	8976	0.26498
KAT8	3	0.99103	0.99548	1	18643	0	2.0155	0.0089664	0.0050334	0.139627	893	3	2.0155	2188	1.7056	4868	0.96256
JTB	4	0.99103	0.99182	1	18642	0	0.54472	0.0089668	0.0094537	0.200553	894	4	0.54472	9792	-0.2315	171	2.6392
SF3B3	4	0.81263	0.78563	0.999845	15019	1	2.9158	0.0089879	0.0094542	0.200553	895	3	2.9158	463	3.572	2879	1.5407
PHLDB2	4	0.9162	0.90453	1	16997	0	1.3244	0.0090128	0.0095594	0.202334	896	3	1.3244	560	2.0537	3386	0.99462
SHFM1	4	0.71719	0.69601	0.981348	13514	1	2.0172	0.0090328	0.0095594	0.202334	897	3	2.0172	1579	2.0417	630	2.5284
DNAJA3	4	0.60831	0.62645	0.971203	12209	1	1.4896	0.0090727	0.0096692	0.204107	898	3	1.4896	311	1.9833	966	0.87815
BDP1	4	0.99092	0.9916	1	18640	0	0.88518	0.0090827	0.0097174	0.204107	899	4	0.88518	3100	1.0113	3138	1.2103
MAML2	4	0.99091	0.9916	1	18639	0	0.50774	0.0090872	0.0097174	0.204107	900	4	0.50774	5634	0.59291	2248	1.1069
THAP5	4	0.98469	0.98557	1	18472	0	1.1852	0.0090878	0.0097174	0.204107	901	3	1.1852	2162	1.049	916	1.2964
TMEM248	4	0.99091	0.9916	1	18638	0	0.94134	0.0090934	0.0097174	0.204107	902	4	0.94134	5606	0.36837	1164	1.3455
FMOD	4	0.99088	0.9916	1	18637	0	0.78692	0.0091164	0.0097179	0.204107	903	4	0.78692	7041	-0.11003	1276	2.838
UTP23	4	0.9633	0.96177	1	17971	0	1.1674	0.0091216	0.0097179	0.204107	904	2	1.1674	1947	0.795	601	2.6353
INPP5A	4	0.98961	0.99025	1	18604	0	1.1776	0.0091606	0.0098567	0.205892	905	4	1.1776	4103	0.66277	2825	1.3817
SLC5A4	4	0.25103	0.34151	0.890316	7224	1	0.99722	0.009162	0.0098567	0.205892	906	3	0.99722	1072	1.4057	2752	0.84169
SSX2IP	4	0.99083	0.99149	1	18636	0	0.59186	0.0091733	0.0098567	0.205892	907	4	0.59186	7565	0.23609	1246	0.93553
KIAA1257	4	0.99082	0.99149	1	18635	0	0.61215	0.0091811	0.0098567	0.205892	908	4	0.61215	1255	1.2989	10886	0.32171
LRP1B	4	0.89816	0.88117	1	16647	0	1.1782	0.0092237	0.009909	0.206759	909	3	1.1782	820	1.0351	4479	0.36797
FAM195A	4	0.99075	0.99136	1	18633	0	1.1007	0.0092461	0.010034	0.208929	910	4	1.1007	1477	2.2274	2781	0.7582
ACVR1B	4	0.49849	0.5755	0.971203	11141	1	0.97523	0.0092546	0.010035	0.208929	911	2	0.97523	801	2.3922	611	1.4869
FBXO22	4	0.9907	0.99101	1	18632	0	0.93556	0.0092974	0.010377	0.212595	912	4	0.93556	427	1.616	5576	0.57412
STXBP5L	4	0.17866	0.26839	0.851322	5905	2	-0.11458	0.0093102	0.010377	0.212595	913	2	-0.11458	2912	1.2001	2001	-0.82059
LOC645382	4	0.22733	0.31094	0.878244	6759	2	0.69494	0.0093186	0.010377	0.212595	914	2	0.69494	969	1.5152	2701	1.286
CCDC146	4	0.8437	0.82018	1	15563	0	0.79917	0.0093302	0.010377	0.212595	915	2	0.79917	4292	0.91211	1064	1.6673
POTEB3	4	0.75646	0.72451	0.982238	14083	1	1.8603	0.0093328	0.010377	0.212595	916	3	1.8603	2103	2.3538	1225	2.189
EXOSC6	4	0.91643	0.90453	1	17005	0	1.1075	0.0093379	0.010377	0.212595	917	3	1.1075	115	3.5796	2011	-0.55496
MYL3	4	0.99065	0.99101	1	18631	0	0.89862	0.0093489	0.010377	0.212595	918	4	0.89862	4102	0.70656	1370	1.6244
CYSLTR1	4	0.97443	0.97514	1	18233	0	1.0495	0.0093506	0.010377	0.212595	919	3	1.0495	1102	1.1827	5583	0.6706
ELP5	4	0.98455	0.98541	1	18469	0	0.93285	0.0093535	0.010377	0.212595	920	3	0.93285	2281	0.983	815	1.1222
TOP3B	4	0.9888	0.98957	1	18579	0	0.79552	0.0093619	0.010377	0.212595	921	4	0.79552	137	2.04	2194	-0.16401
PRIM1	4	0.13668	0.23717	0.851322	5132	1	2.4922	0.0093762	0.010378	0.212595	922	3	2.4922	721	3.6832	4430	1.0003
RPL19	4	0.94935	0.95034	1	17671	0	2.831	0.0093827	0.010378	0.212595	923	3	2.831	771	3.6235	16997	-0.10382
TAS2R16	4	0.34038	0.41837	0.895474	8861	1	1.137	0.0094002	0.010378	0.212595	924	3	1.137	253	0.91332	3929	0.64283
WBSCR17	4	0.73162	0.70837	0.981348	13722	1	0.6704	0.0094136	0.010378	0.212595	925	2	0.6704	2391	0.69788	2946	1.0055
TSR3	4	0.96042	0.95824	1	17910	0	1.2465	0.0094354	0.010378	0.212595	926	2	1.2465	2248	1.2654	713	0.36462
TMCO5A	4	0.99051	0.99089	1	18627	0	0.74757	0.009489	0.010557	0.215815	927	4	0.74757	1268	1.0574	2572	0.74558
MBD6	4	0.98714	0.9881	1	18533	0	0.88846	0.0095169	0.010558	0.215815	928	4	0.88846	846	2.2026	514	2.9926
FGF13	3	0.95398	0.95562	1	17769	0	0.57405	0.009553	0.0059943	0.154022	929	2	0.57405	1687	2.0469	1461	0.76014
ZFP64	4	0.97186	0.97112	1	18173	0	0.79746	0.0095646	0.010608	0.215929	930	3	0.79746	1175	0.91188	2101	0.91189
GPR89B	4	0.99043	0.99089	1	18626	0	0.47754	0.0095684	0.010608	0.215929	931	4	0.47754	9625	0.1041	288	1.3379
LRRC8C	4	0.7184	0.6985	0.981348	13534	1	0.71276	0.0095686	0.010608	0.215929	932	2	0.71276	2772	0.32362	2382	1.2826
PMS1	4	0.99042	0.99089	1	18625	0	1.184	0.0095827	0.010608	0.215929	933	4	1.184	3092	1.3837	696	1.1824
PER1	4	0.40474	0.50051	0.941939	10115	2	-0.25095	0.0096203	0.01077	0.218289	934	1	-0.25095	1127	-0.60367	4140	0.99844
CILP2	4	0.99038	0.99078	1	18624	0	1.0774	0.009621	0.01077	0.218289	935	4	1.0774	3623	0.79051	1928	0.73473
AGPAT3	4	0.99037	0.99078	1	18623	0	0.58723	0.0096274	0.01077	0.218289	936	4	0.58723	1962	1.1091	5477	0.38746
LRRC20	4	0.95144	0.95241	1	17721	0	1.246	0.0096295	0.01077	0.218289	937	3	1.246	1210	1.034	5507	0.47511
TAOK1	4	0.99036	0.99065	1	18622	0	0.41034	0.0096418	0.010899	0.21881	938	4	0.41034	8419	0.14637	1235	0.6936
FAM117B	4	0.81989	0.80058	1	15144	0	1.0596	0.0096591	0.011028	0.21881	939	2	1.0596	16873	-0.16101	69	2.6201
CABP4	4	0.91608	0.90453	1	16992	0	1.7204	0.0096651	0.011028	0.21881	940	3	1.7204	625	3.1026	2288	1.5075
CLEC2B	4	0.98811	0.98867	1	18558	0	0.90093	0.0096651	0.011028	0.21881	941	4	0.90093	11692	0.026212	1006	1.5443
CCDC3	4	0.89117	0.87627	1	16503	0	0.93494	0.0096719	0.011029	0.21881	942	2	0.93494	6703	-0.55284	543	2.7101
VANGL1	3	0.99031	0.99475	1	18619	0	0.58107	0.0096945	0.0059948	0.154022	943	3	0.58107	11125	-0.17728	293	2.3639
CCDC130	4	0.95196	0.95322	1	17734	0	1.329	0.0096964	0.011113	0.21881	944	3	1.329	15485	0.29378	1170	1.5229
FAM193A	4	0.21624	0.2925	0.851322	6559	1	0.9342	0.0097068	0.011155	0.21881	945	3	0.9342	8090	0.2806	1667	0.91821
TIMM13	4	0.86475	0.84632	1	15965	0	1.5706	0.0097184	0.011155	0.21881	946	3	1.5706	4542	1.111	580	2.4675
FBXL17	4	0.12355	0.22946	0.851322	4891	2	0.31012	0.0097236	0.011155	0.21881	947	2	0.31012	3761	0.61318	896	1.0635
PPFIA2	4	0.201	0.28344	0.851322	6285	1	0.93241	0.0097363	0.011155	0.21881	948	3	0.93241	1870	1.0395	1759	0.91915
IFT27	4	0.16604	0.26274	0.851322	5673	1	0.66373	0.0097618	0.011155	0.21881	949	3	0.66373	6342	-0.12788	725	1.3867
SLIT2	4	0.57479	0.61397	0.971203	11859	1	0.90512	0.0097749	0.011155	0.21881	950	3	0.90512	5300	0.59487	4166	0.71284
C7orf76	4	0.99022	0.99051	1	18618	0	0.65743	0.009777	0.011155	0.21881	951	4	0.65743	4254	0.44146	4400	0.58695
BBS1	4	0.99022	0.99051	1	18617	0	0.90705	0.0097803	0.011155	0.21881	952	4	0.90705	1177	1.5406	5962	0.98368
LOC100129520	4	0.42039	0.51992	0.951115	10405	1	0.9491	0.0098091	0.011155	0.21881	953	3	0.9491	3013	0.91951	2098	1.0089
PICK1	4	0.94683	0.94816	1	17611	0	0.99608	0.0098248	0.011155	0.21881	954	3	0.99608	2744	1.1883	3941	1.1158
PWWP2B	4	0.070726	0.13494	0.781414	3206	2	-0.49417	0.0098269	0.011155	0.21881	955	1	-0.49417	1553	0.21504	4560	-0.80645
CLTC	4	0.31811	0.40042	0.894791	8450	2	1.0905	0.0098435	0.011155	0.21881	956	2	1.0905	1958	0.65091	2048	1.3624
COMMD7	4	0.56856	0.61153	0.971203	11799	1	1.318	0.0098459	0.011155	0.21881	957	3	1.318	3211	0.49165	2222	1.4112
BRF1	4	0.59545	0.62018	0.971203	12068	1	0.71963	0.0098555	0.011155	0.21881	958	2	0.71963	758	1.6459	8550	0.044361
BSX	4	0.79315	0.7669	0.998417	14668	1	1.0505	0.0098723	0.011155	0.21881	959	3	1.0505	1338	1.3237	1769	0.35534
TBC1D3	4	0.40595	0.50411	0.944411	10145	2	-0.42989	0.0098786	0.011155	0.21881	960	1	-0.42989	16401	0.08673	373	-0.56873
ASPHD1	4	0.99011	0.99051	1	18615	0	0.86396	0.0098892	0.011155	0.21881	961	4	0.86396	1660	0.95524	3699	0.56514
MLLT1	4	0.99007	0.99051	1	18614	0	0.7125	0.009935	0.011155	0.21881	962	4	0.7125	887	1.4871	5269	0.57777
SORL1	4	0.16809	0.26356	0.851322	5708	2	0.68911	0.010005	0.011332	0.21881	963	2	0.68911	3391	0.83055	4470	0.27508
METTL15	4	0.98562	0.98589	1	18491	0	1.4029	0.010013	0.011332	0.21881	964	3	1.4029	1121	0.97381	3390	1.3098
CABP1	3	0.98998	0.99448	1	18613	0	0.80754	0.010021	0.0062621	0.158738	965	3	0.80754	7251	0.64011	2342	0.7285
MYL5	4	0.8241	0.80177	1	15219	0	0.72499	0.010034	0.011332	0.21881	966	2	0.72499	1414	1.1657	793	0.52896
CACUL1	4	0.98994	0.99039	1	18612	0	0.40032	0.010057	0.011332	0.21881	967	4	0.40032	14429	0.054075	991	1.301
UBE3D	4	0.94641	0.94816	1	17605	0	1.2954	0.01008	0.011332	0.21881	968	3	1.2954	449	2.7981	4076	0.96297
TRMT5	4	0.96366	0.96277	1	17981	0	1.0973	0.010108	0.011332	0.21881	969	3	1.0973	5359	-0.056839	265	2.2609
KCNJ2	4	0.035293	0.075448	0.692067	1933	2	0.42807	0.010137	0.011332	0.21881	970	2	0.42807	5963	0.55204	1305	1.3239
SMAD4	4	0.98985	0.99039	1	18611	0	0.54408	0.010151	0.011332	0.21881	971	4	0.54408	5661	-0.041103	670	1.3827
ADRM1	4	0.47643	0.5631	0.971203	10945	1	1.391	0.010156	0.011332	0.21881	972	3	1.391	3188	0.65218	1843	2.0732
MED13L	4	0.98981	0.99025	1	18609	0	0.40065	0.01019	0.011469	0.21881	973	4	0.40065	1581	0.34604	7196	0.38216
HJURP	4	0.987	0.98794	1	18527	0	1.0502	0.0102	0.011469	0.21881	974	4	1.0502	976	1.1209	2785	0.96145
ARMCX4	4	0.9898	0.99025	1	18608	0	0.72277	0.010205	0.011469	0.21881	975	4	0.72277	8699	0.48446	1011	1.3088
FAM19A3	4	0.92486	0.92074	1	17173	0	1.1608	0.010266	0.011469	0.21881	976	2	1.1608	2371	1.4231	1614	2.5455
C12orf10	4	0.98973	0.99025	1	18606	0	0.73325	0.01027	0.011469	0.21881	977	4	0.73325	1910	1.5222	2645	0.87203
BRCC3	4	0.89083	0.87627	1	16495	0	1.1568	0.010284	0.011469	0.21881	978	3	1.1568	1109	1.661	5392	0.78739
DPH5	4	0.39406	0.48814	0.936825	9897	1	0.39899	0.010292	0.011469	0.21881	979	2	0.39899	1490	-0.73844	2448	0.95455
PAIP2	4	0.88752	0.87374	1	16433	0	0.037883	0.010344	0.011469	0.21881	980	1	0.037883	1653	0.44581	1198	2.2969
DPPA2	4	0.9837	0.9844	1	18450	0	1.2749	0.010351	0.011528	0.21881	981	3	1.2749	666	1.8765	2372	1.4611
PFDN2	4	0.80374	0.77932	0.998509	14836	1	1.0023	0.010357	0.011528	0.21881	982	2	1.0023	7860	-1.7475	1177	2.2666
B3GALT1	4	0.94096	0.94263	1	17499	0	1.2236	0.010358	0.011528	0.21881	983	3	1.2236	1739	0.98652	6339	0.36023
ZP4	4	0.98964	0.99025	1	18605	0	0.52331	0.010359	0.011528	0.21881	984	4	0.52331	1040	0.98491	8924	0.49432
TRIAP1	4	0.28363	0.36857	0.891263	7799	1	0.86331	0.01037	0.011528	0.21881	985	2	0.86331	2737	0.23525	2868	1.4571
NDUFA4L2	4	0.98959	0.99025	1	18602	0	0.69178	0.010408	0.011528	0.21881	986	4	0.69178	7349	-0.11339	394	1.9836
PSMC3	4	0.61525	0.62897	0.971203	12283	1	1.6002	0.010429	0.011576	0.21881	987	3	1.6002	1054	2.623	1527	2.4093
KCNMB4	4	0.98956	0.99025	1	18601	0	0.5729	0.010439	0.011576	0.21881	988	4	0.5729	8632	0.42532	4334	0.53749
PAX5	4	0.98955	0.99025	1	18600	0	1.4898	0.010446	0.011576	0.21881	989	4	1.4898	4773	0.92278	1158	2.2764
AQP5	4	0.63328	0.63639	0.971203	12496	1	1.351	0.010447	0.011576	0.21881	990	3	1.351	4556	0.84279	349	3.4783
SLC10A7	4	0.98953	0.99025	1	18599	0	1.0485	0.010471	0.011631	0.21881	991	4	1.0485	1800	1.6193	1753	1.1496
DSC1	4	0.11295	0.2103	0.851322	4579	1	1.3105	0.010481	0.011631	0.21881	992	3	1.3105	7374	0.82799	2514	1.2331
LZIC	4	0.41037	0.50903	0.944411	10231	1	0.91321	0.010498	0.011631	0.21881	993	3	0.91321	1488	0.93218	829	0.71142
C9orf163	4	0.9895	0.99025	1	18598	0	0.37497	0.010499	0.011631	0.21881	994	4	0.37497	3535	0.61719	4677	0.4356
LCE2D	4	0.84237	0.81909	1	15543	0	1.1969	0.010505	0.011631	0.21881	995	3	1.1969	3807	0.53399	1585	1.4703
APOBEC3A	4	0.98948	0.99025	1	18597	0	0.70973	0.010524	0.011631	0.21881	996	4	0.70973	3050	1.1761	2341	1.3188
BOP1	4	0.98947	0.99025	1	18596	0	1.2777	0.010531	0.011631	0.21881	997	4	1.2777	10991	0.14929	643	1.9223
KCNJ4	4	0.20765	0.28797	0.851322	6403	2	-0.038995	0.01055	0.011631	0.21881	998	2	-0.038995	9739	0.34379	424	-1.2764
ACTN4	4	0.98944	0.99025	1	18595	0	0.85032	0.010558	0.011631	0.21881	999	4	0.85032	3817	0.87096	1138	1.4354
PTPRR	4	0.98943	0.99025	1	18594	0	0.87206	0.010572	0.011632	0.21881	1000	4	0.87206	2084	1.4784	2612	1.1826
EZH1	4	0.13328	0.23576	0.851322	5072	1	-0.05538	0.010602	0.011632	0.21881	1001	1	-0.05538	1550	-0.62252	1598	1.802
CD79A	4	0.98939	0.99025	1	18593	0	0.68138	0.010612	0.011632	0.21881	1002	4	0.68138	8020	-0.64909	72	2.1705
GATSL2	4	0.88913	0.8754	1	16454	0	0.9078	0.010616	0.011632	0.21881	1003	3	0.9078	9506	0.23488	439	1.0761
TOMM5	4	0.3657	0.44845	0.91328	9354	2	0.39702	0.010622	0.011632	0.21881	1004	2	0.39702	7198	-0.29111	2746	0.71458
TNS1	4	0.22737	0.31094	0.878244	6761	1	1.5568	0.010632	0.011632	0.21881	1005	3	1.5568	903	2.6205	10364	0.13283
WSCD2	4	0.98936	0.99025	1	18592	0	1.015	0.010639	0.011632	0.21881	1006	4	1.015	3289	1.0037	1430	2.5819
ABTB1	4	0.96608	0.96512	1	18043	0	0.43897	0.010653	0.011632	0.21881	1007	2	0.43897	3962	0.11042	1298	1.426
DGKI	4	0.50356	0.57803	0.971203	11179	1	0.91517	0.010657	0.011632	0.21881	1008	3	0.91517	5691	0.54684	4183	0.58036
TAS2R4	4	0.98933	0.99025	1	18591	0	0.32544	0.010669	0.011632	0.21881	1009	4	0.32544	3068	0.53091	11104	0.10617
CMTM5	4	0.72332	0.70222	0.981348	13605	1	1.1262	0.010676	0.011632	0.21881	1010	3	1.1262	213	2.8158	14119	0.32346
TPH2	4	0.98932	0.99012	1	18590	0	0.56851	0.010684	0.011757	0.21881	1011	4	0.56851	898	0.96936	10292	0.3956
SLC7A4	4	0.0285	0.063973	0.692067	1658	1	0.33617	0.010705	0.011757	0.21881	1012	2	0.33617	4056	1.046	1432	-0.28451
FTSJ3	3	0.95986	0.96139	1	17896	0	1.1453	0.010716	0.0066413	0.167461	1013	3	1.1453	3044	2.5377	1859	0.94879
SLC30A1	4	0.98927	0.99012	1	18589	0	1.1904	0.010727	0.011757	0.21881	1014	4	1.1904	1738	1.6583	691	1.3399
INTS4	4	0.87845	0.86323	1	16226	0	1.3478	0.010728	0.011757	0.21881	1015	2	1.3478	491	2.7611	6799	-0.24105
CBR3	4	0.92706	0.9249	1	17215	0	0.73626	0.010735	0.011757	0.21881	1016	3	0.73626	2388	0.51968	971	0.27969
FAIM2	4	0.9892	0.99012	1	18587	0	0.66381	0.010795	0.011757	0.21881	1017	4	0.66381	13444	-0.073065	419	1.0967
MAP2K1	4	0.0027373	0.004419	0.308991	267	2	-2.0549	0.010808	0.011757	0.21881	1018	2	-2.0549	1172	-2.2778	11007	-1.3737
MKI67	4	0.94145	0.94263	1	17511	0	0.69472	0.010813	0.011757	0.21881	1019	3	0.69472	4671	0.35179	2369	0.53037
EVA1A	4	0.97076	0.96974	1	18144	0	1.0565	0.010838	0.011757	0.21881	1020	3	1.0565	695	1.7599	4274	0.57727
LBHD1	4	0.96614	0.96542	1	18044	0	1.4139	0.010841	0.011757	0.21881	1021	3	1.4139	575	2.643	487	0.3152
GALNT5	4	0.98911	0.99012	1	18585	0	0.76923	0.010886	0.011757	0.21881	1022	4	0.76923	889	1.2326	3545	0.79541
KLHDC7A	4	0.75293	0.72204	0.982157	14035	1	1.5856	0.010908	0.011816	0.219491	1023	3	1.5856	2309	1.2371	3341	0.94461
NOXO1	4	0.51808	0.58922	0.971203	11303	1	0.44394	0.010911	0.011817	0.219491	1024	2	0.44394	4909	-0.57597	1115	1.1335
PDIA5	4	0.38068	0.46974	0.926915	9647	1	0.15138	0.010963	0.012081	0.223539	1025	1	0.15138	3081	0.29347	2305	0.074272
CD226	3	0.98902	0.99398	1	18584	0	0.59401	0.010983	0.0069361	0.16954	1026	3	0.59401	5474	0.65434	7108	0.53068
ALX1	4	0.67684	0.66979	0.979244	13002	1	1.0907	0.011004	0.012082	0.223539	1027	3	1.0907	1135	1.3786	3836	0.67082
TFPT	4	0.90813	0.89454	1	16842	0	0.80745	0.011015	0.012082	0.223539	1028	3	0.80745	398	1.8528	777	0.64312
ARHGEF18	4	0.98895	0.98972	1	18583	0	0.72534	0.011052	0.012208	0.224151	1029	4	0.72534	6162	0.30136	782	2.2975
EPS8	4	0.67328	0.66979	0.979244	12954	1	0.52411	0.011066	0.012208	0.224151	1030	2	0.52411	1641	0.22262	2184	1.788
ARL4D	4	0.89192	0.87627	1	16522	0	1.0363	0.011078	0.012208	0.224151	1031	3	1.0363	7264	0.59255	1022	1.9649
PLEKHN1	4	0.9889	0.98972	1	18582	0	0.8754	0.011098	0.012209	0.224151	1032	4	0.8754	1927	0.16649	1043	1.4042
GHRL	4	0.68994	0.67723	0.979244	13158	1	1.2121	0.011104	0.012209	0.224151	1033	3	1.2121	14113	-0.0073045	749	2.639
NCKAP1L	4	0.94649	0.94816	1	17607	0	0.85216	0.011118	0.012209	0.224151	1034	3	0.85216	347	2.9008	3512	-0.41543
TSPAN19	4	0.97747	0.97902	1	18303	0	0.98294	0.011132	0.012209	0.224151	1035	3	0.98294	661	1.0449	2377	0.95597
HDAC8	4	0.98885	0.98972	1	18581	0	0.70731	0.011154	0.012209	0.224151	1036	4	0.70731	10260	0.006825	686	0.87686
MMP17	4	0.98883	0.98957	1	18580	0	0.75827	0.01117	0.012355	0.225984	1037	4	0.75827	2111	1.4419	648	2.0849
ZBTB21	4	0.93145	0.93051	1	17295	0	1.1883	0.011175	0.012355	0.225984	1038	3	1.1883	3926	0.6378	442	1.7258
RBM7	4	0.70258	0.686	0.981348	13318	1	1.1928	0.011229	0.012356	0.225984	1039	3	1.1928	826	0.88775	6197	0.51078
LRRN4CL	4	0.98874	0.98957	1	18578	0	0.57601	0.011256	0.012356	0.225984	1040	4	0.57601	4090	0.46517	6225	0.45595
TAS2R8	4	0.0045158	0.011161	0.500918	415	3	-1.284	0.011273	0.012476	0.226623	1041	1	-1.284	4541	-0.1732	1625	1.0806
MLXIPL	4	0.8393	0.81687	1	15486	0	0.8113	0.011278	0.012476	0.226623	1042	3	0.8113	278	2.6189	10560	0.28671
QARS	4	0.76711	0.73818	0.990372	14248	1	1.9984	0.011294	0.012476	0.226623	1043	2	1.9984	954	2.6728	15167	-0.28773
SDHAF3	4	0.733	0.70837	0.981348	13741	1	0.90828	0.011295	0.012476	0.226623	1044	3	0.90828	1604	1.0725	1615	1.3097
ZNF90	4	0.56314	0.60783	0.971203	11748	1	1.1384	0.011304	0.012476	0.226623	1045	3	1.1384	3625	0.7809	1306	1.4917
NOM1	4	0.96535	0.96411	1	18018	0	2.8279	0.011313	0.012477	0.226623	1046	2	2.8279	2282	0.12644	4095	0.92875
KIAA0100	4	0.38904	0.48108	0.934433	9806	1	0.93723	0.011339	0.012477	0.226623	1047	2	0.93723	566	2.6203	3329	0.8642
UBE2E3	4	0.082887	0.14957	0.786121	3605	1	1.0461	0.011367	0.012544	0.226623	1048	3	1.0461	5655	-1.1483	1595	1.6284
GLIS2	4	0.87153	0.85871	1	16098	0	1.2322	0.011382	0.012544	0.226623	1049	3	1.2322	460	2.3176	2806	1.1972
SLX1B	4	0.98859	0.98945	1	18577	0	1.2347	0.011409	0.012545	0.226623	1050	4	1.2347	7523	0.33765	1056	2.2499
SAMD3	4	0.98859	0.98945	1	18576	0	0.48748	0.011415	0.012545	0.226623	1051	4	0.48748	4079	0.75255	8110	0.22556
ARL6	4	0.33939	0.41837	0.895474	8841	1	0.24933	0.011428	0.012545	0.226623	1052	2	0.24933	2873	-0.60934	2850	0.65568
SIRT2	4	0.98856	0.98945	1	18574	0	0.62349	0.011437	0.012545	0.226623	1053	4	0.62349	1885	2.1144	10309	0.50149
CHD1L	4	0.83204	0.81008	1	15354	0	1.3163	0.011454	0.012675	0.228756	1054	3	1.3163	1882	1.5091	2727	1.1108
RPL37	4	0.82999	0.80777	1	15312	0	1.3365	0.011518	0.012797	0.23031	1055	2	1.3365	62	4.1275	11269	-2.2685
HYAL2	4	0.21572	0.2925	0.851322	6544	1	1.7368	0.011521	0.012797	0.23031	1056	3	1.7368	6729	0.46902	565	3.5608
SLC25A40	4	0.82932	0.80661	1	15294	0	1.2996	0.011525	0.012797	0.23031	1057	3	1.2996	1013	1.2781	1581	1.2678
TADA3	4	0.98844	0.98905	1	18571	0	1.2249	0.011555	0.012928	0.232198	1058	4	1.2249	2231	1.1996	285	1.6828
ZRANB1	4	0.98844	0.98893	1	18570	0	0.37867	0.011565	0.013047	0.232198	1059	4	0.37867	6215	0.52673	10476	0.19119
PSTK	4	0.5511	0.60288	0.971203	11624	1	0.81102	0.01157	0.013047	0.232198	1060	3	0.81102	15106	0.058006	1016	1.159
NCL	4	0.23212	0.31924	0.8888	6853	1	2.1246	0.011609	0.013047	0.232198	1061	3	2.1246	1254	1.407	2950	0.83868
PPME1	4	0.98838	0.98893	1	18568	0	0.9401	0.011618	0.013047	0.232198	1062	4	0.9401	971	1.112	556	0.93173
ATXN2L	4	0.65233	0.65243	0.979244	12708	1	1.4025	0.011621	0.013047	0.232198	1063	3	1.4025	2208	1.3598	1121	0.15324
RBP3	4	0.72836	0.70472	0.981348	13672	1	1.1195	0.011623	0.013047	0.232198	1064	3	1.1195	7363	0.54914	485	2.7885
PTGES3	4	0.98553	0.98573	1	18486	0	0.78648	0.011629	0.013047	0.232198	1065	3	0.78648	2535	0.65547	704	0.65476
EBLN1	4	0.98836	0.98893	1	18567	0	0.89033	0.011636	0.013047	0.232198	1066	4	0.89033	409	1.3081	10227	0.46792
GAGE2B	4	0.98834	0.98893	1	18565	0	0.51864	0.011658	0.013048	0.232198	1067	4	0.51864	12563	-0.037341	2328	1.2066
RAC2	4	0.63443	0.63639	0.971203	12511	1	0.95984	0.01167	0.013048	0.232198	1068	3	0.95984	3468	0.9355	1664	0.73545
CAPZB	4	0.98832	0.98893	1	18564	0	1.1851	0.011684	0.013048	0.232198	1069	4	1.1851	791	2.321	883	1.4102
RSL24D1	4	0.98827	0.9888	1	18563	0	0.88988	0.011733	0.013236	0.234472	1070	4	0.88988	4615	0.94461	918	3.3674
SDCCAG8	4	0.34974	0.42775	0.900982	9056	2	0.020005	0.011737	0.013236	0.234472	1071	2	0.020005	3118	-0.68672	2510	0.83867
WASL	4	0.93988	0.93828	1	17476	0	1.1694	0.011744	0.013236	0.234472	1072	3	1.1694	1461	0.77027	574	1.8462
ATF7IP	4	0.98825	0.9888	1	18562	0	0.72539	0.011753	0.013237	0.234472	1073	4	0.72539	3462	0.63123	1156	1.1652
KDM8	4	0.98824	0.9888	1	18561	0	0.7135	0.011764	0.013237	0.234472	1074	4	0.7135	2941	0.2968	551	0.968
RASA4B	4	0.97677	0.97786	1	18288	0	1.2516	0.011788	0.013301	0.234739	1075	3	1.2516	1703	1.0735	5688	0.53325
B4GALT5	4	0.98818	0.9888	1	18560	0	0.84195	0.011816	0.013301	0.234739	1076	4	0.84195	3897	0.775	5259	0.75967
PLBD2	4	0.7742	0.74692	0.991046	14348	1	1.2585	0.011827	0.013301	0.234739	1077	3	1.2585	10299	0.32358	353	3.2
UCP1	4	0.98815	0.9888	1	18559	0	0.68219	0.01185	0.013301	0.234739	1078	4	0.68219	4895	0.47237	1293	2.1232
ASUN	4	0.95315	0.95322	1	17751	0	0.85661	0.011868	0.013368	0.235493	1079	3	0.85661	4150	0.36311	2685	1.2497
NDUFA6	4	0.85393	0.83511	1	15746	0	1.0403	0.011875	0.013496	0.236665	1080	3	1.0403	851	1.5005	4284	0.63222
CCDC79	4	0.9881	0.98867	1	18557	0	0.81872	0.011902	0.013497	0.236665	1081	4	0.81872	1272	0.96064	3923	0.92276
TUBGCP4	4	0.77309	0.74443	0.991046	14329	1	2.0916	0.011919	0.013497	0.236665	1082	3	2.0916	164	3.4727	7496	0.54774
TCP10L2	4	0.623	0.63272	0.971203	12374	1	1.3116	0.011927	0.01364	0.23824	1083	3	1.3116	3556	0.50897	2031	0.89963
GALNT4	4	0.87665	0.86143	1	16184	0	0.66812	0.011931	0.01364	0.23824	1084	3	0.66812	4156	0.44996	4726	0.48403
RLF	4	0.98805	0.98852	1	18555	0	0.42913	0.011951	0.01364	0.23824	1085	4	0.42913	2311	0.88899	8263	0.27874
WASF1	4	0.66885	0.66979	0.979244	12895	1	0.90518	0.011992	0.013711	0.23824	1086	2	0.90518	2319	0.69605	1679	1.9855
PKN2	4	0.34283	0.4194	0.895474	8913	2	-0.4682	0.011995	0.013711	0.23824	1087	1	-0.4682	1599	1.9119	5004	-1.2309
ABHD2	4	0.98797	0.98852	1	18554	0	0.56248	0.012027	0.013711	0.23824	1088	4	0.56248	813	0.8286	10771	0.38646
SNRPB	4	0.53487	0.59791	0.971203	11469	1	1.913	0.012041	0.013711	0.23824	1089	3	1.913	3633	0.5906	4134	1.1475
MAGEF1	4	0.12417	0.22946	0.851322	4903	1	0.0067491	0.012047	0.013711	0.23824	1090	1	0.0067491	5653	-0.41523	1538	1.0322
CCBL1	4	0.98795	0.98852	1	18553	0	0.70649	0.012047	0.013711	0.23824	1091	4	0.70649	11935	-0.043998	903	1.3692
OTUD6B	4	0.93479	0.93267	1	17371	0	0.88247	0.01205	0.013711	0.23824	1092	3	0.88247	12329	0.1816	768	1.5477
IFT140	4	0.98143	0.98275	1	18396	0	0.71487	0.012098	0.013837	0.239174	1093	3	0.71487	3954	0.4495	2791	0.89761
COQ6	4	0.72711	0.70472	0.981348	13654	1	1.0476	0.012119	0.013837	0.239174	1094	3	1.0476	7539	0.64826	4372	0.88126
PDCD7	4	0.56227	0.60783	0.971203	11737	1	1.1442	0.01215	0.013838	0.239174	1095	2	1.1442	1264	-1.3791	8752	0.55556
SLC6A9	4	0.035926	0.076144	0.692067	1948	2	0.20771	0.012196	0.013895	0.239174	1096	2	0.20771	9023	-0.50686	2588	0.65299
CEACAM3	4	0.76171	0.73068	0.985173	14169	1	0.94484	0.012219	0.013895	0.239174	1097	3	0.94484	2229	0.93405	7809	0.48713
SAP30BP	4	0.28274	0.36857	0.891263	7787	1	1.2709	0.012237	0.013895	0.239174	1098	3	1.2709	434	2.7766	11990	-0.51888
UIMC1	4	0.98776	0.9884	1	18549	0	0.70536	0.012238	0.013895	0.239174	1099	4	0.70536	2837	0.81316	1042	0.95442
ZSCAN22	4	0.61242	0.62772	0.971203	12259	1	1.0491	0.012249	0.013895	0.239174	1100	2	1.0491	6741	0.77967	760	1.9437
CARS	4	0.9106	0.8967	1	16889	0	1.2545	0.012253	0.013895	0.239174	1101	2	1.2545	614	1.074	6122	1.1414
FAM58A	4	0.98772	0.9884	1	18548	0	0.92619	0.012282	0.013961	0.239174	1102	4	0.92619	2666	0.98157	917	1.2205
PRCP	4	0.40606	0.50411	0.944411	10151	2	-0.25706	0.012305	0.013961	0.239174	1103	1	-0.25706	2019	0.63711	4240	-0.81133
INPP1	4	0.98764	0.98839	1	18546	0	0.66791	0.012361	0.013962	0.239174	1104	4	0.66791	210	2.7769	10240	0.081152
EIF3C	4	0.87459	0.86058	1	16151	0	2.7003	0.012382	0.013962	0.239174	1105	3	2.7003	52	4.9692	17380	-1.317
SLC26A4	4	0.87717	0.86143	1	16196	0	0.51169	0.012388	0.013962	0.239174	1106	2	0.51169	1491	1.278	4891	0.27703
C14orf166	4	0.17536	0.26637	0.851322	5849	2	-0.068548	0.012408	0.014027	0.239174	1107	2	-0.068548	1089	0.2	4908	0.4572
RAB1A	4	0.96629	0.96542	1	18049	0	0.91808	0.012428	0.014027	0.239174	1108	2	0.91808	1981	0.82145	251	1.281
COPG2	4	0.82316	0.80058	1	15204	0	0.030305	0.012459	0.014027	0.239174	1109	1	0.030305	3453	-1.3941	978	1.4296
HNRNPA2B1	4	0.92529	0.92135	1	17181	0	1.2369	0.012462	0.014027	0.239174	1110	3	1.2369	1753	1.3961	1389	0.94039
GNPTAB	4	0.98751	0.98839	1	18545	0	0.71893	0.012494	0.014028	0.239174	1111	4	0.71893	3033	0.77166	4614	0.77262
SHQ1	4	0.90873	0.89454	1	16852	0	1.3611	0.012505	0.014028	0.239174	1112	3	1.3611	15850	0.035725	527	2.9339
CLK2	4	0.98748	0.98839	1	18544	0	0.63068	0.012518	0.014028	0.239174	1113	4	0.63068	3415	0.55889	1495	1.1746
MMAA	4	0.88875	0.8754	1	16449	0	0.21994	0.012562	0.014236	0.240334	1114	1	0.21994	6470	0.64144	158	0.84806
AVP	4	0.98743	0.98825	1	18543	0	0.74875	0.012567	0.014236	0.240334	1115	4	0.74875	6693	0.30917	624	1.9174
OS9	4	0.98742	0.98825	1	18542	0	1.0884	0.01258	0.014236	0.240334	1116	4	1.0884	2539	1.3573	3570	0.85245
OR6C6	4	0.49401	0.57051	0.971203	11105	1	1.337	0.012603	0.014236	0.240334	1117	3	1.337	4446	0.76177	3598	0.17935
SLC6A19	4	0.98739	0.98825	1	18541	0	0.46538	0.012606	0.014236	0.240334	1118	4	0.46538	7376	0.41809	9711	0.24674
CSNK2A3	4	0.1139	0.21372	0.851322	4616	2	-0.3964	0.012614	0.014236	0.240334	1119	1	-0.3964	1160	0.031714	9562	-0.84061
STAR	4	0.98738	0.98825	1	18540	0	1.0854	0.012619	0.014236	0.240334	1120	4	1.0854	4612	0.48698	454	1.6482
DPP7	4	0.89908	0.88117	1	16664	0	1.125	0.012634	0.014236	0.240334	1121	3	1.125	3841	0.90988	289	1.2514
FCRLB	4	0.98734	0.98825	1	18538	0	0.79875	0.012665	0.014236	0.240334	1122	4	0.79875	1248	1.4068	5483	0.53281
CILP	4	0.013508	0.031882	0.578979	1031	3	-1.0774	0.012665	0.014236	0.240334	1123	1	-1.0774	521	-1.3128	8132	-0.52532
IL36G	4	0.98731	0.98825	1	18537	0	0.95186	0.012688	0.014309	0.240334	1124	4	0.95186	6596	0.40458	1386	2.0834
ARHGEF38	4	0.9873	0.98825	1	18536	0	0.67526	0.012704	0.014309	0.240334	1125	4	0.67526	1017	1.637	8872	0.38533
THOC3	4	0.1444	0.24311	0.851322	5275	2	0.91201	0.01273	0.01431	0.240334	1126	2	0.91201	2152	1.1274	6121	1.5568
USP17L3	4	0.66366	0.66482	0.979244	12841	1	0.82993	0.012737	0.01431	0.240334	1127	2	0.82993	8951	-0.11113	644	2.911
MCF2	4	0.88727	0.87374	1	16427	0	0.7087	0.012746	0.01431	0.240334	1128	3	0.7087	653	1.1445	12310	-0.049278
EFCAB5	4	0.026665	0.061263	0.692067	1584	2	0.29193	0.012757	0.01431	0.240334	1129	2	0.29193	4277	0.71915	1497	0.65241
H2AFY	4	0.92151	0.91706	1	17107	0	0.33407	0.012769	0.01431	0.240334	1130	1	0.33407	2500	1.1898	3348	0.33446
DPCD	4	0.98722	0.9881	1	18535	0	0.52309	0.012783	0.014454	0.240437	1131	4	0.52309	4544	0.46475	3268	0.5915
RING1	4	0.98208	0.98313	1	18410	0	1.4511	0.012784	0.014454	0.240437	1132	3	1.4511	991	1.3392	4137	1.112
MAPK8IP2	4	0.61122	0.62772	0.971203	12243	1	1.2233	0.012797	0.014454	0.240437	1133	3	1.2233	1180	1.0769	2702	1.2951
ESM1	4	0.98717	0.9881	1	18534	0	0.68473	0.012828	0.014454	0.240437	1134	4	0.68473	4044	0.42206	2736	0.87195
PLCH1	4	0.25362	0.34151	0.890316	7280	2	0.65444	0.012851	0.014454	0.240437	1135	2	0.65444	2813	1.53	5385	0.4011
COPA	4	0.59935	0.62268	0.971203	12121	1	1.7941	0.012858	0.014454	0.240437	1136	2	1.7941	4911	0.22731	3181	0.033563
HNRNPCL3	4	0.051679	0.093557	0.692067	2539	3	-0.90872	0.012872	0.014454	0.240437	1137	1	-0.90872	1146	-0.096075	8239	-1.2469
SERPINB5	4	0.83638	0.81235	1	15433	0	0.77725	0.012902	0.014454	0.240437	1138	3	0.77725	2897	1.2432	3935	0.68528
TJP2	4	0.98708	0.9881	1	18532	0	0.76002	0.012922	0.014454	0.240437	1139	4	0.76002	1689	1.366	13958	-0.094491
TMEM194A	4	0.3707	0.45464	0.915947	9453	1	1.3546	0.01294	0.014454	0.240437	1140	3	1.3546	1473	1.803	4405	0.84223
CROT	4	0.96158	0.95934	1	17935	0	1.2014	0.012975	0.014454	0.240437	1141	3	1.2014	2525	-0.31131	51	4.8727
RFC4	3	0.98701	0.99169	1	18528	0	1.3831	0.012995	0.0097365	0.204274	1142	3	1.3831	2040	1.5935	2957	0.87393
PTPN12	4	0.58057	0.61517	0.971203	11916	1	0.88563	0.013018	0.014751	0.245161	1143	3	0.88563	3799	0.53253	436	0.67467
CRYAB	4	0.41469	0.51262	0.944411	10304	2	-0.23667	0.013026	0.014816	0.246024	1144	1	-0.23667	2819	0.76446	2969	-0.76994
POLR2D	4	0.98695	0.98765	1	18526	0	1.7442	0.013054	0.015033	0.24942	1145	4	1.7442	1132	2.1763	2218	1.4994
CT45A6	4	0.10268	0.18927	0.839128	4278	1	0.62856	0.013078	0.015188	0.251327	1146	3	0.62856	2627	0.69807	1953	0.60401
XBP1	4	0.98692	0.98749	1	18524	0	0.78466	0.013082	0.015188	0.251327	1147	4	0.78466	2297	0.80647	957	2.4513
RB1CC1	4	0.94034	0.94169	1	17484	0	1.1997	0.013089	0.015188	0.251327	1148	3	1.1997	4149	0.82172	1488	1.5719
RNF113B	4	0.9869	0.98749	1	18523	0	0.54898	0.013104	0.015257	0.252257	1149	4	0.54898	3505	0.96066	6646	0.154
FLG	4	0.98686	0.98734	1	18522	0	0.55811	0.013139	0.015406	0.254064	1150	4	0.55811	1384	0.71742	5067	0.57539
IFI27	4	0.93402	0.93052	1	17355	0	0.65359	0.013151	0.015406	0.254064	1151	2	0.65359	5384	0.37931	3334	0.82509
ARHGAP11A	4	0.98685	0.98734	1	18521	0	0.72897	0.013153	0.015406	0.254064	1152	4	0.72897	373	2.4014	15006	0.25133
UTP15	4	0.043116	0.082313	0.692067	2215	2	1.4375	0.013171	0.015622	0.254731	1153	2	1.4375	17421	-0.45937	508	2.6523
NPIPA7	4	0.79788	0.77183	0.998509	14735	1	0.64997	0.013178	0.015622	0.254731	1154	2	0.64997	2270	0.33802	3511	1.1163
SNED1	4	0.98681	0.98719	1	18520	0	0.75696	0.013191	0.015622	0.254731	1155	4	0.75696	10240	0.37429	1660	1.0706
PNPLA8	4	0.9868	0.98719	1	18519	0	1.3327	0.013197	0.015622	0.254731	1156	4	1.3327	394	3.185	7878	0.19701
IKZF2	4	0.89585	0.87957	1	16602	0	1.4399	0.013212	0.015622	0.254731	1157	3	1.4399	717	2.6767	1080	0.78101
CLASRP	4	0.16064	0.25959	0.851322	5575	2	0.56148	0.013233	0.015622	0.254731	1158	2	0.56148	1961	1.1723	3827	0.17145
RETSAT	4	0.96461	0.96311	1	18002	0	1.304	0.013252	0.015622	0.254731	1159	3	1.304	568	3.0369	2649	1.1444
ATMIN	4	0.86061	0.84328	1	15879	0	1.1786	0.013267	0.015707	0.254731	1160	3	1.1786	8723	0.20602	629	1.2537
HS3ST4	4	0.048557	0.090878	0.692067	2417	2	-0.2582	0.013284	0.015707	0.254731	1161	2	-0.2582	8094	-0.81769	847	0.67538
GPRC5D	4	0.95085	0.95241	1	17706	0	1.1798	0.013335	0.015707	0.254731	1162	3	1.1798	1565	1.2976	3305	1.1025
MAP2K3	4	0.97386	0.97491	1	18217	0	1.1137	0.01335	0.015707	0.254731	1163	2	1.1137	596	1.5713	1969	1.8845
SELP	4	0.98662	0.98719	1	18518	0	0.51716	0.013381	0.015707	0.254731	1164	4	0.51716	9638	0.042644	4196	0.77155
CASP2	4	0.60397	0.62391	0.971203	12164	1	0.65106	0.013387	0.015707	0.254731	1165	3	0.65106	6927	0.68495	537	0.29897
TNPO1	4	0.69826	0.68096	0.979244	13271	1	0.44331	0.013439	0.015793	0.254731	1166	2	0.44331	7192	0.2835	877	1.1422
FAM168B	4	0.94948	0.95034	1	17676	0	1.0333	0.01344	0.015793	0.254731	1167	3	1.0333	1236	0.92588	1857	1.1558
SOBP	4	0.86023	0.84328	1	15865	0	1.2742	0.013473	0.015793	0.254731	1168	3	1.2742	81	4.2165	14105	-0.88797
PARP14	4	0.98651	0.98719	1	18516	0	0.53344	0.013488	0.015793	0.254731	1169	4	0.53344	3406	1.7043	9157	0.48678
HGD	4	0.98648	0.98719	1	18515	0	0.6768	0.013523	0.015793	0.254731	1170	4	0.6768	8016	0.20546	2205	1.1842
PRPH	4	0.98645	0.98719	1	18514	0	0.7329	0.013547	0.015793	0.254731	1171	4	0.7329	4271	0.54775	1724	1.6034
SMCO3	4	0.3622	0.44734	0.91328	9290	1	1.3244	0.01355	0.015793	0.254731	1172	3	1.3244	1790	1.4058	692	0.58902
DSCR3	4	0.96073	0.95899	1	17919	0	0.88078	0.01356	0.015793	0.254731	1173	3	0.88078	2392	0.90542	1125	2.0655
PRSS2	4	0.98644	0.98719	1	18513	0	0.95514	0.013562	0.015793	0.254731	1174	4	0.95514	2821	1.1547	1484	1.3253
LOC554223	4	0.63653	0.63891	0.972792	12532	1	1.3395	0.013564	0.015793	0.254731	1175	3	1.3395	5074	-0.31239	1355	1.6269
UTS2B	4	0.98643	0.98719	1	18512	0	0.39836	0.013574	0.015793	0.254731	1176	4	0.39836	18097	-0.63153	283	1.054
DPF1	4	0.48252	0.5631	0.971203	10994	1	1.788	0.013583	0.015793	0.254731	1177	3	1.788	13523	0.20858	682	3.2366
URB1	4	0.94721	0.94816	1	17621	0	1.8637	0.013586	0.015793	0.254731	1178	3	1.8637	5210	1.2176	510	3.3234
HHIPL1	4	0.95576	0.95592	1	17804	0	1.2546	0.013631	0.01595	0.256174	1179	3	1.2546	1803	1.2624	3410	0.83483
SF3A3	4	0.98636	0.98703	1	18510	0	1.0357	0.013643	0.01595	0.256174	1180	4	1.0357	2804	0.85354	2148	1.9408
ZIC1	4	0.96484	0.96345	1	18011	0	0.83634	0.013651	0.01595	0.256174	1181	3	0.83634	1780	1.4623	4282	0.60151
CTU1	4	0.75855	0.72821	0.983626	14117	1	1.5735	0.01366	0.01595	0.256174	1182	3	1.5735	2461	1.1454	1929	1.1833
XRN1	4	0.98633	0.98688	1	18509	0	0.35741	0.013668	0.016093	0.258045	1183	4	0.35741	3170	0.84111	9760	-0.34521
EIF2B1	4	0.98565	0.98589	1	18492	0	1.1243	0.013686	0.016181	0.258165	1184	3	1.1243	387	1.7942	14138	0.08813
WDR77	4	0.34566	0.42145	0.89671	8975	1	1.0795	0.013699	0.016181	0.258165	1185	3	1.0795	4327	0.7373	6759	0.32292
BST1	4	0.98629	0.98688	1	18508	0	0.47704	0.013707	0.016181	0.258165	1186	4	0.47704	9842	0.26968	2066	1.002
FGFR3	4	0.98628	0.98688	1	18506	0	0.52167	0.013718	0.016181	0.258165	1187	4	0.52167	444	1.004	15183	0.20311
BANP	4	0.13117	0.23503	0.851322	5030	1	2.4137	0.013738	0.016182	0.258165	1188	2	2.4137	1735	2.5956	5182	1.868
KLHL3	4	0.98626	0.98688	1	18505	0	0.73708	0.013739	0.016182	0.258165	1189	4	0.73708	2082	1.4424	2769	-0.2155
LRRC43	4	0.84338	0.81909	1	15560	0	1.2461	0.013784	0.01634	0.260051	1190	3	1.2461	2221	-1.1407	20	4.21
SCAP	4	0.83334	0.81121	1	15372	0	0.58523	0.013836	0.016341	0.260051	1191	2	0.58523	2738	0.43133	7826	-0.060811
FADS2	4	0.89325	0.87796	1	16544	0	0.76201	0.013856	0.016341	0.260051	1192	3	0.76201	4017	1.0364	11482	0.35901
RPL36	4	0.33591	0.41213	0.895474	8782	1	1.7074	0.013906	0.01642	0.260229	1193	2	1.7074	10327	0.32743	1836	1.8331
BPIFC	4	0.43155	0.53456	0.96124	10575	1	1.0847	0.013918	0.01642	0.260229	1194	3	1.0847	12486	-0.28566	412	2.096
ADH5	4	0.83426	0.81121	1	15387	0	1.8698	0.013927	0.01642	0.260229	1195	2	1.8698	5041	0.28658	2630	1.5597
NR2E3	4	0.34343	0.42045	0.895474	8927	1	0.19854	0.013954	0.01642	0.260229	1196	2	0.19854	816	-0.49765	2154	1.4408
KCTD7	4	0.97171	0.97112	1	18167	0	1.0197	0.013962	0.01642	0.260229	1197	3	1.0197	5401	0.48634	627	1.4764
RBMX	4	0.56286	0.60783	0.971203	11744	1	1.2473	0.013971	0.016499	0.260621	1198	3	1.2473	5166	0.62323	1433	1.927
C10orf54	4	0.72642	0.70472	0.981348	13643	1	2.0365	0.013991	0.016499	0.260621	1199	3	2.0365	1200	0.21807	5823	-0.01697
LSMEM2	4	0.90449	0.89068	1	16774	0	0.86692	0.013997	0.016499	0.260621	1200	3	0.86692	8702	0.333	1657	1.5045
ARMC8	4	0.98434	0.98491	1	18466	0	0.85032	0.014017	0.016499	0.260621	1201	3	0.85032	1323	0.46877	1705	0.93076
DKC1	4	0.76362	0.73193	0.985173	14194	1	1.2231	0.014082	0.016584	0.261108	1202	2	1.2231	7721	0.40828	610	1.9811
ADAMTS7	4	0.022271	0.0578	0.692067	1402	2	-0.17888	0.014103	0.016585	0.261108	1203	2	-0.17888	11070	-0.83089	2097	-0.35455
PLA2G3	4	0.47051	0.56061	0.971203	10892	1	0.12764	0.014108	0.016585	0.261108	1204	1	0.12764	2975	-0.23888	3300	0.96321
ADAR	4	0.28508	0.36857	0.891263	7826	2	0.43757	0.014125	0.016585	0.261108	1205	2	0.43757	2123	0.97148	2388	0.78873
SDS	4	0.12946	0.23503	0.851322	4998	2	-0.30427	0.01416	0.016667	0.261758	1206	2	-0.30427	1967	-0.022686	4847	-0.30418
MS4A12	4	0.88046	0.86508	1	16268	0	1.08	0.014166	0.016667	0.261758	1207	3	1.08	2801	0.56742	972	1.6267
GNL3L	4	0.26277	0.35323	0.891263	7450	2	1.4177	0.014174	0.016667	0.261758	1208	2	1.4177	5447	0.089048	3136	1.7684
LOC401052	4	0.96242	0.95934	1	17954	0	1.07	0.01421	0.016761	0.262799	1209	3	1.07	7968	-0.42227	306	1.5766
USP17L30	4	0.19814	0.28262	0.851322	6238	1	1.7158	0.014217	0.016761	0.262799	1210	2	1.7158	6218	1.2344	1774	2.1338
PAPSS1	3	0.66772	0.6375	0.972037	12881	1	0.99756	0.014228	0.011659	0.21881	1211	2	0.99756	6686	0.4612	2067	1.3148
HABP4	4	0.90713	0.89301	1	16828	0	1.5507	0.014288	0.01684	0.262963	1212	2	1.5507	1018	1.2604	7454	0.50431
U2AF1	4	0.90991	0.89601	1	16879	0	0.92138	0.014366	0.01684	0.262963	1213	2	0.92138	200	4.3036	4252	-1.5739
INPP5J	4	0.94274	0.94363	1	17528	0	0.70704	0.014386	0.01684	0.262963	1214	3	0.70704	7660	0.29457	595	1.4781
HORMAD2	4	0.81063	0.78435	0.999845	14985	1	1.0294	0.014395	0.01684	0.262963	1215	2	1.0294	4127	1.0321	687	0.076736
RNF2	4	0.89033	0.8754	1	16485	0	1.0302	0.014403	0.01684	0.262963	1216	3	1.0302	1712	1.3684	5268	0.6537
NDC80	3	0.80903	0.79092	1	14951	0	1.5826	0.014432	0.01166	0.21881	1217	2	1.5826	4161	-0.56747	150	4.9655
OR5K4	4	0.94298	0.94457	1	17531	0	1.2222	0.014466	0.01693	0.264154	1218	3	1.2222	4919	0.71507	1259	-0.045372
ZNF512	4	0.96814	0.96762	1	18087	0	1.1092	0.01448	0.01702	0.264379	1219	3	1.1092	1759	1.3147	3343	0.75077
DROSHA	4	0.38014	0.46862	0.926915	9636	1	0.95854	0.014659	0.01702	0.264379	1220	3	0.95854	5285	0.72714	3266	1.059
FAM199X	4	0.52225	0.58922	0.971203	11341	1	0.89842	0.014675	0.01711	0.264379	1221	3	0.89842	5834	0.60404	1835	1.2466
PROX1	4	0.099115	0.18453	0.830241	4161	2	-0.26971	0.01471	0.01711	0.264379	1222	2	-0.26971	14408	0.383	1061	1.6236
NDUFA12	4	0.40243	0.49541	0.938086	10062	2	0.14622	0.014726	0.01711	0.264379	1223	2	0.14622	2320	-0.22746	3894	0.53992
EPRS	4	0.83115	0.80894	1	15337	0	2.1742	0.01476	0.01711	0.264379	1224	2	2.1742	6632	-0.0015059	647	0.92715
CA10	4	0.02267	0.058713	0.692067	1426	2	-1.013	0.014778	0.01711	0.264379	1225	1	-1.013	1034	-1.3991	3000	0.32635
SNX17	4	0.36754	0.45208	0.915947	9393	1	0.80419	0.014818	0.01711	0.264379	1226	2	0.80419	273	2.016	8996	0.2638
STC1	4	0.57774	0.61397	0.971203	11886	1	0.21169	0.014829	0.017202	0.264379	1227	2	0.21169	3279	0.080083	3067	0.79963
TBL3	3	0.98514	0.98986	1	18482	0	2.6562	0.01486	0.011928	0.221335	1228	3	2.6562	1320	3.7426	5912	1.1172
ZNF79	4	0.85772	0.84018	1	15809	0	1.2932	0.014932	0.017202	0.264379	1229	3	1.2932	7965	0.89695	5207	1.1303
ATP5E	4	0.91276	0.89952	1	16925	0	1.3482	0.014936	0.017202	0.264379	1230	3	1.3482	1764	1.168	464	3.4058
LSM2	4	0.89292	0.87713	1	16537	0	1.6174	0.014941	0.017202	0.264379	1231	2	1.6174	1369	2.1157	12045	0.37255
CCDC88B	4	0.95689	0.9563	1	17833	0	2.1097	0.014978	0.017202	0.264379	1232	2	2.1097	1084	2.5805	14698	0.30673
COG4	4	0.83985	0.81687	1	15495	0	0.15487	0.014983	0.017202	0.264379	1233	2	0.15487	3034	-0.25833	1411	1.4272
SERTAD1	4	0.50868	0.58299	0.971203	11226	1	0.45149	0.015035	0.017304	0.264379	1234	2	0.45149	1192	1.4191	1339	-0.37947
DDIT4	4	0.7308	0.70715	0.981348	13710	1	0.75918	0.015053	0.017304	0.264379	1235	3	0.75918	2436	0.77103	2384	0.69333
PRAMEF12	4	0.016989	0.045955	0.691417	1171	1	1.2807	0.01506	0.017304	0.264379	1236	3	1.2807	2271	1.1949	2964	0.99411
ELP4	4	0.91979	0.91065	1	17071	0	1.1017	0.015077	0.017304	0.264379	1237	3	1.1017	1619	1.3053	1316	0.56723
ATAD2B	4	0.95966	0.95785	1	17892	0	1.5292	0.015094	0.017304	0.264379	1238	3	1.5292	8867	0.57414	227	2.9579
RPA3	4	0.20817	0.28797	0.851322	6414	2	1.8095	0.015101	0.017304	0.264379	1239	2	1.8095	17409	-0.76362	921	2.6648
HEY2	4	0.096565	0.17991	0.830241	4078	2	0.8755	0.015116	0.017304	0.264379	1240	2	0.8755	2228	0.93627	3326	0.69704
KSR1	4	0.30415	0.38729	0.891263	8212	1	1.2145	0.015136	0.017304	0.264379	1241	3	1.2145	3754	0.84327	107	2.8038
SYN3	4	0.5507	0.60288	0.971203	11620	1	0.92653	0.015138	0.017304	0.264379	1242	3	0.92653	2857	0.044715	1738	1.785
TEF	4	0.45957	0.5544	0.971203	10795	1	0.29122	0.015189	0.017304	0.264379	1243	2	0.29122	493	0.13849	13894	0.42489
DGKG	4	0.058601	0.11166	0.759591	2774	1	0.87436	0.015241	0.017304	0.264379	1244	3	0.87436	668	1.5023	12519	0.082601
C12orf49	4	0.98483	0.98557	1	18477	0	0.875	0.01525	0.017304	0.264379	1245	3	0.875	980	1.0471	11831	0.12407
THSD7B	4	0.83275	0.81008	1	15363	0	0.82427	0.015314	0.017493	0.266772	1246	2	0.82427	807	0.45385	2529	1.0963
LARGE	4	0.71584	0.69601	0.981348	13494	1	0.44432	0.015328	0.017589	0.266772	1247	2	0.44432	1828	0.72197	3101	0.61959
DDX27	4	0.22209	0.30359	0.869399	6662	2	0.67392	0.015365	0.01769	0.266772	1248	2	0.67392	6777	-1.5861	2753	1.8558
ADCY6	4	0.10899	0.2016	0.851322	4458	2	0.3618	0.015372	0.01769	0.266772	1249	2	0.3618	4429	0.89078	6931	0.078709
KIF1BP	4	0.97872	0.9799	1	18336	0	1.4789	0.015376	0.01769	0.266772	1250	3	1.4789	1224	2.3167	2309	1.3553
ITPR1	4	0.92736	0.92606	1	17219	0	0.43939	0.015395	0.017795	0.266772	1251	2	0.43939	1335	1.352	6633	-0.030031
GALNT11	4	0.96417	0.96277	1	17990	0	1.0642	0.015424	0.017795	0.266772	1252	3	1.0642	1355	1.0473	3091	1.0811
VWA9	4	0.90755	0.89379	1	16833	0	1.071	0.015432	0.017795	0.266772	1253	3	1.071	1680	1.4493	5612	0.68513
IFNA21	4	0.98491	0.98557	1	18480	0	0.80617	0.015449	0.017795	0.266772	1254	3	0.80617	3499	0.41716	4073	0.92161
FAM133B	4	0.87261	0.85871	1	16120	0	2.1561	0.015512	0.017795	0.266772	1255	3	2.1561	904	1.7814	2345	1.7744
AP4B1	4	0.34118	0.4194	0.895474	8876	1	0.79663	0.015544	0.017795	0.266772	1256	3	0.79663	2284	1.0208	5023	0.69076
RSBN1L	4	0.96707	0.96576	1	18066	0	1.1812	0.015618	0.017795	0.266772	1257	3	1.1812	1592	1.4058	3956	1.1205
CBX6	4	0.21555	0.2925	0.851322	6543	1	1.1763	0.015638	0.017795	0.266772	1258	3	1.1763	845	2.1897	5146	0.35855
NHLRC2	4	0.91731	0.90593	1	17020	0	0.44637	0.015652	0.017796	0.266772	1259	2	0.44637	947	0.823	2461	0.91198
IMMT	4	0.9203	0.91333	1	17080	0	0.76454	0.015668	0.017796	0.266772	1260	2	0.76454	819	0.77064	2253	1.017
RABGGTA	4	0.55325	0.60409	0.971203	11647	1	0.85398	0.015704	0.017796	0.266772	1261	2	0.85398	145	2.5315	4288	1.4883
TIAF1	4	0.12817	0.2336	0.851322	4981	2	0.51832	0.015735	0.017796	0.266772	1262	2	0.51832	2644	0.488	4446	0.71802
VAPB	4	0.75932	0.72821	0.983626	14129	1	0.96894	0.015753	0.017796	0.266772	1263	3	0.96894	1129	1.881	6099	0.65824
CYP4F2	4	0.25312	0.34151	0.890316	7267	2	-0.47895	0.015755	0.017796	0.266772	1264	1	-0.47895	15059	0.38275	195	-0.37011
CSNK1A1	4	0.80092	0.77431	0.998509	14782	1	1.6014	0.015794	0.017796	0.266772	1265	2	1.6014	389	3.7441	3657	2.0072
FOXP2	4	0.41883	0.51507	0.944411	10383	1	1.2422	0.015807	0.017796	0.266772	1266	3	1.2422	580	1.3836	5478	1.3015
FBXO17	4	0.78257	0.75438	0.993899	14495	1	1.2006	0.015845	0.017796	0.266772	1267	3	1.2006	4570	0.57214	859	1.5215
KCND2	4	0.93935	0.93828	1	17464	0	1.0162	0.015858	0.017796	0.266772	1268	2	1.0162	2959	1.0554	1010	0.88797
GRINA	4	0.2532	0.34151	0.890316	7270	1	0.50959	0.015909	0.017889	0.267129	1269	3	0.50959	2440	0.53009	4341	0.47537
LOC100289561	4	0.9726	0.97224	1	18189	0	0.66024	0.016006	0.01789	0.267129	1270	3	0.66024	4572	0.32294	791	0.74835
FLCN	4	0.91612	0.90453	1	16994	0	0.72593	0.016011	0.01789	0.267129	1271	2	0.72593	1308	0.14937	4308	1.0357
GUCY2C	4	0.92499	0.92074	1	17178	0	0.080341	0.016012	0.01789	0.267129	1272	1	0.080341	8257	-0.16773	985	0.57327
DUOX1	4	0.47933	0.5631	0.971203	10969	1	0.7977	0.016021	0.01789	0.267129	1273	3	0.7977	5204	0.59833	8108	0.080684
METTL16	4	0.90411	0.89068	1	16766	0	0.96726	0.016064	0.017991	0.267467	1274	3	0.96726	1223	0.70285	366	3.3261
CKLF	4	0.0046503	0.011534	0.500918	427	1	1.2698	0.016082	0.017991	0.267467	1275	3	1.2698	1861	1.3445	6006	0.6133
NOL9	4	0.82982	0.80777	1	15308	0	0.64127	0.016167	0.017992	0.267467	1276	2	0.64127	2589	0.45029	3812	1.7632
RBM39	4	0.39423	0.48814	0.936825	9904	1	0.65326	0.016206	0.017992	0.267467	1277	2	0.65326	1615	0.91385	7649	0.43126
C20orf196	4	0.042512	0.082313	0.692067	2192	2	-0.20644	0.016218	0.017992	0.267467	1278	2	-0.20644	4743	-0.65657	2399	0.53718
PQLC2	4	0.39871	0.49297	0.936825	9991	2	0.94227	0.016251	0.018094	0.267467	1279	2	0.94227	15782	0.15665	1478	1.7829
TRIM33	3	0.98374	0.98858	1	18452	0	0.72019	0.01626	0.013317	0.234797	1280	3	0.72019	15311	0.1066	561	1.447
RPL27	2	0.9837	0.99517	1	18451	0	3.0749	0.016297	0.0048313	0.135422	1281	2	3.0749	3401	2.814	5839	1.9758
KCTD10	4	0.42087	0.5211	0.951716	10418	2	0.77814	0.016334	0.018206	0.267467	1282	2	0.77814	1185	1.5368	4599	0.63039
MYBPC1	4	0.80742	0.78181	0.998509	14914	1	0.56642	0.016365	0.018318	0.267467	1283	2	0.56642	2951	0.93439	5186	0.43011
TBC1D30	4	0.59659	0.62144	0.971203	12084	1	1.0669	0.016367	0.018318	0.267467	1284	3	1.0669	10772	-0.65434	548	1.911
PECR	4	0.96227	0.95934	1	17951	0	0.75475	0.016371	0.018318	0.267467	1285	3	0.75475	1238	1.2401	4384	0.833
SLC22A15	4	0.36391	0.44844	0.91328	9316	1	-0.22741	0.016372	0.018318	0.267467	1286	1	-0.22741	2187	2.4274	1028	-1.067
TK1	4	0.80219	0.77685	0.998509	14808	1	1.2253	0.016375	0.018318	0.267467	1287	3	1.2253	909	2.5531	5053	0.8706
CIB3	4	0.54562	0.60165	0.971203	11565	1	1.4303	0.016402	0.018318	0.267467	1288	3	1.4303	856	3.3492	2745	0.81972
ZFP69	4	0.6706	0.66979	0.979244	12916	1	1.4691	0.01641	0.018318	0.267467	1289	2	1.4691	6430	0.45133	1102	2.8716
CAMTA2	4	0.2491	0.34151	0.890316	7190	1	1.0333	0.016424	0.018318	0.267467	1290	3	1.0333	838	0.73972	3351	0.89201
ARF1	4	0.98521	0.98557	1	18483	0	1.717	0.016448	0.018318	0.267467	1291	3	1.717	11340	0.61273	47	4.4035
NUDT9	4	0.034597	0.074318	0.692067	1898	1	0.73934	0.016463	0.018318	0.267467	1292	2	0.73934	11245	-0.40091	2693	1.3461
CABYR	4	0.85441	0.83511	1	15752	0	0.32959	0.016526	0.018318	0.267467	1293	2	0.32959	192	-0.33301	1142	1.1656
VPS28	4	0.981	0.98236	1	18388	0	1.1597	0.016535	0.018318	0.267467	1294	3	1.1597	9259	0.14753	1789	2.0046
SLC35B3	4	0.80022	0.77431	0.998509	14769	1	1.2269	0.016543	0.018318	0.267467	1295	3	1.2269	5291	0.55076	1551	1.3774
CHAC1	4	0.84122	0.81909	1	15519	0	1.1374	0.016568	0.018318	0.267467	1296	3	1.1374	1462	1.2663	7724	-1.2529
LRRC41	4	0.1803	0.27121	0.851322	5928	1	1.5324	0.016577	0.018318	0.267467	1297	3	1.5324	8246	1.216	2698	1.818
TRIM43B	4	0.96062	0.95899	1	17915	0	0.73625	0.016578	0.018318	0.267467	1298	3	0.73625	1009	0.92164	3361	0.74425
TMEM205	3	0.98342	0.98844	1	18442	0	0.67672	0.016578	0.013455	0.23659	1299	3	0.67672	2939	0.26206	1002	1.9759
GEMIN5	4	0.7642	0.73318	0.98602	14207	1	0.4944	0.016629	0.018318	0.267467	1300	3	0.4944	12455	-1.1865	532	2.4413
SLC27A4	4	0.92551	0.92195	1	17187	0	1.1677	0.016638	0.018318	0.267467	1301	3	1.1677	554	1.7206	2259	1.2019
HSP90AA1	3	0.98272	0.98768	1	18422	0	0.85389	0.016673	0.013455	0.23659	1302	3	0.85389	2329	0.85674	1081	1.0169
XPA	4	0.23994	0.33033	0.890316	6996	1	1.8205	0.016697	0.018318	0.267467	1303	3	1.8205	10810	0.17185	618	3.1665
IFT22	4	0.062277	0.11874	0.771438	2908	1	0.49534	0.016732	0.018318	0.267467	1304	2	0.49534	598	-0.35777	739	1.6845
SNAPC3	4	0.64441	0.64625	0.977351	12614	1	2.1046	0.016768	0.018318	0.267467	1305	2	2.1046	1901	2.3855	15375	0.57534
ACP2	4	0.0080604	0.017846	0.504683	650	3	-1.1831	0.016783	0.018318	0.267467	1306	1	-1.1831	1812	-0.94827	6834	-1.2105
TMEM52B	4	0.015652	0.041786	0.691417	1122	1	0.47853	0.016829	0.018424	0.268804	1307	2	0.47853	17693	-0.59185	585	1.5918
CASQ1	4	0.5968	0.62144	0.971203	12090	1	0.93873	0.016878	0.018542	0.269677	1308	3	0.93873	4289	0.81415	4579	0.9031
RPL35A	4	0.45847	0.5544	0.971203	10784	1	0.22658	0.016886	0.018636	0.269677	1309	1	0.22658	849	0.78905	7653	-0.76358
AQP6	4	0.56308	0.60783	0.971203	11747	1	1.0213	0.0169	0.018637	0.269677	1310	3	1.0213	12433	-0.035503	336	2.6849
LPIN1	4	0.14666	0.24882	0.851322	5313	1	0.92553	0.016911	0.018751	0.269677	1311	3	0.92553	10083	0.40489	1846	1.2286
UNKL	4	0.8568	0.8392	1	15788	0	0.99604	0.016921	0.018751	0.269677	1312	2	0.99604	1588	1.1971	2792	0.97054
HCFC2	4	0.98605	0.98655	1	18502	0	0.76949	0.016941	0.018751	0.269677	1313	3	0.76949	2717	0.68032	1489	0.53943
LMAN2	4	0.052218	0.093557	0.692067	2563	1	1.1901	0.016967	0.018751	0.269677	1314	3	1.1901	4823	0.97384	4160	0.9897
FNIP1	4	0.60055	0.62268	0.971203	12131	1	1.5467	0.016997	0.018751	0.269677	1315	3	1.5467	1935	1.7228	1814	-0.88544
TMEM120A	4	0.92417	0.92074	1	17161	0	1.1446	0.017016	0.018751	0.269677	1316	3	1.1446	3957	1.025	1711	1.2426
EDNRA	4	0.29783	0.38327	0.891263	8088	2	0.70146	0.017029	0.018751	0.269677	1317	2	0.70146	7258	0.62689	2977	0.67833
L2HGDH	4	0.44358	0.5457	0.971203	10666	1	1.1176	0.017031	0.018751	0.269677	1318	3	1.1176	4751	1.5848	2634	1.5253
CPSF3L	4	0.47905	0.5631	0.971203	10968	1	1.6478	0.017068	0.018752	0.269677	1319	3	1.6478	1931	2.0657	14240	-0.37005
FMNL3	4	0.96693	0.96576	1	18062	0	1.2099	0.017094	0.018752	0.269677	1320	3	1.2099	1501	0.95547	3675	1.0862
MRI1	4	0.92639	0.92373	1	17207	0	1.0226	0.017098	0.018752	0.269677	1321	3	1.0226	6281	0.46879	1030	1.2857
ROS1	4	0.12474	0.22946	0.851322	4917	1	1.1062	0.017128	0.018752	0.269677	1322	3	1.1062	4413	-0.90995	1245	0.5474
CCDC59	4	0.87505	0.86058	1	16160	0	0.3745	0.017194	0.018752	0.269677	1323	2	0.3745	2559	0.73721	892	3.2982
GGA3	4	0.37037	0.45463	0.915947	9447	1	-0.056853	0.017297	0.019113	0.272674	1324	1	-0.056853	16971	-0.16776	341	0.062295
ST8SIA4	4	0.88964	0.8754	1	16468	0	0.90747	0.017338	0.019226	0.272674	1325	3	0.90747	2117	1.1198	1341	0.53773
ATG4D	4	0.40821	0.50903	0.944411	10194	2	-0.11423	0.0174	0.019227	0.272674	1326	1	-0.11423	498	-0.19966	5334	0.29383
AK6	4	0.049665	0.091215	0.692067	2464	1	1.6788	0.017414	0.019227	0.272674	1327	3	1.6788	1381	2.5123	5871	-0.55662
SIRT4	4	0.26666	0.35419	0.891263	7504	1	0.28202	0.017451	0.019337	0.272674	1328	2	0.28202	6251	-0.70667	1651	1.545
RHOQ	4	0.12002	0.22623	0.851322	4827	1	2.3503	0.017494	0.019448	0.272674	1329	3	2.3503	678	0.95648	1760	2.2468
EIF3F	4	0.11528	0.21505	0.851322	4677	1	0.17942	0.017503	0.019448	0.272674	1330	2	0.17942	1494	-0.057303	11245	0.64728
FLYWCH1	4	0.96276	0.95969	1	17963	0	1.1105	0.017505	0.019448	0.272674	1331	3	1.1105	1844	1.2707	901	0.92324
ATP5A1	4	0.53337	0.59542	0.971203	11454	1	1.0212	0.01752	0.019448	0.272674	1332	3	1.0212	6293	-0.16311	87	4.4325
RNASE8	4	0.61685	0.63024	0.971203	12304	1	0.81359	0.017554	0.019448	0.272674	1333	2	0.81359	7354	0.67459	1196	1.5442
ERVFRD-1	4	0.66313	0.66359	0.979244	12835	1	1.03	0.017605	0.019449	0.272674	1334	3	1.03	1827	0.85474	1222	2.0484
PARK7	4	0.96466	0.96311	1	18003	0	0.6167	0.017668	0.019449	0.272674	1335	3	0.6167	3473	0.58443	3339	0.69575
ACSF3	4	0.67382	0.66979	0.979244	12961	1	0.69014	0.017703	0.019576	0.272674	1336	3	0.69014	1791	0.88179	6270	0.38623
RASSF3	4	0.7559	0.72451	0.982238	14075	1	0.89668	0.017706	0.019576	0.272674	1337	3	0.89668	10009	0.26	1492	1.263
COG5	4	0.9495	0.95034	1	17677	0	1.2285	0.017748	0.019809	0.272674	1338	3	1.2285	11778	0.18134	125	2.2318
SLC5A9	4	0.44334	0.5457	0.971203	10665	1	0.041867	0.017759	0.019936	0.272674	1339	2	0.041867	1754	2.3267	5013	0.0064054
WDR12	4	0.33907	0.41837	0.895474	8836	2	0.67441	0.017811	0.019936	0.272674	1340	2	0.67441	2258	0.58715	2405	1.7442
BRF2	4	0.13566	0.23717	0.851322	5114	1	1.1638	0.017871	0.019936	0.272674	1341	2	1.1638	676	1.6963	2241	1.6549
ABT1	4	0.13229	0.23576	0.851322	5050	1	1.7737	0.017879	0.019936	0.272674	1342	2	1.7737	17234	-1.0336	218	4.2317
IFI27L1	4	0.92984	0.92835	1	17262	0	1.3213	0.01791	0.019936	0.272674	1343	3	1.3213	1585	1.0472	693	2.1001
PTMA	4	0.93814	0.93632	1	17440	0	1.1864	0.01791	0.019936	0.272674	1344	3	1.1864	933	1.3773	1486	0.80453
GNB5	4	0.94119	0.94263	1	17505	0	0.50084	0.017914	0.019936	0.272674	1345	2	0.50084	1973	0.63639	1549	2.2552
LIPF	4	0.87441	0.86058	1	16149	0	0.093608	0.017965	0.020065	0.272674	1346	1	0.093608	3367	-0.063845	3631	0.41409
SAXO1	4	0.5063	0.57803	0.971203	11203	1	1.0873	0.017981	0.020209	0.272674	1347	3	1.0873	3771	0.74579	1804	1.0542
C16orf52	4	0.84996	0.82987	1	15669	0	0.9292	0.017987	0.020209	0.272674	1348	3	0.9292	918	0.84644	5345	0.57156
PLEKHA1	4	0.93039	0.92944	1	17280	0	0.97636	0.018002	0.020209	0.272674	1349	3	0.97636	8440	-0.11393	1612	0.99618
MMAB	4	0.98299	0.98388	1	18433	0	0.73052	0.01801	0.020209	0.272674	1350	3	0.73052	4917	0.49733	4516	0.68458
SMIM18	4	0.64821	0.65121	0.979244	12657	1	1.2522	0.018022	0.020209	0.272674	1351	3	1.2522	1498	1.2265	8670	0.061758
C21orf58	4	0.28046	0.36666	0.891263	7755	1	1.1762	0.018045	0.020209	0.272674	1352	3	1.1762	2419	1.1674	2665	1.196
CCDC182	4	0.10918	0.2016	0.851322	4461	1	0.74178	0.018052	0.020209	0.272674	1353	2	0.74178	3773	1.0736	2202	-1.5096
P2RX1	4	0.8398	0.81687	1	15494	0	0.1797	0.018068	0.020209	0.272674	1354	2	0.1797	834	1.0102	13375	-2.1036
SPRYD4	4	0.9758	0.97642	1	18265	0	1.3731	0.018118	0.020209	0.272674	1355	3	1.3731	2216	1.4921	697	1.3382
PRAC2	4	0.74046	0.71211	0.981348	13847	1	0.65507	0.018119	0.020209	0.272674	1356	3	0.65507	13209	-0.026114	1676	0.98658
AGPS	4	0.98473	0.98557	1	18473	0	1.3161	0.018148	0.020209	0.272674	1357	3	1.3161	5479	0.55665	2493	1.3039
MORN4	4	0.51881	0.58922	0.971203	11312	1	1.1115	0.018149	0.020209	0.272674	1358	3	1.1115	12572	0.051966	605	2.5799
P4HTM	4	0.42586	0.53205	0.960799	10522	2	-0.18836	0.01817	0.020209	0.272674	1359	1	-0.18836	17340	-1.0566	330	3.7055
ATF5	4	0.23442	0.32851	0.890316	6891	1	0.45204	0.018222	0.020486	0.272674	1360	2	0.45204	4312	0.15445	557	2.0581
SHCBP1L	4	0.91381	0.90169	1	16936	0	1.6056	0.018258	0.020486	0.272674	1361	3	1.6056	3835	-0.52227	474	2.1829
C17orf82	4	0.032619	0.069615	0.692067	1828	3	-0.42566	0.018273	0.020486	0.272674	1362	1	-0.42566	3679	-0.57245	3218	-0.29188
RBM23	4	0.95452	0.95401	1	17780	0	1.5882	0.018291	0.020486	0.272674	1363	3	1.5882	280	2.4383	5059	0.94755
SERPINB10	4	0.86286	0.84328	1	15924	0	0.80014	0.018344	0.020486	0.272674	1364	3	0.80014	2431	0.68037	2263	0.92484
ZNF385C	4	0.53446	0.59791	0.971203	11465	1	1.0406	0.018346	0.020486	0.272674	1365	3	1.0406	4226	0.30965	2932	0.8505
ACAT2	4	0.44932	0.54695	0.971203	10718	1	0.18023	0.018376	0.020486	0.272674	1366	2	0.18023	9424	-0.39197	680	2.2461
ACTL9	4	0.97616	0.97715	1	18272	0	1.1454	0.018411	0.020486	0.272674	1367	3	1.1454	559	2.0053	1319	0.55488
KCNJ10	4	0.24037	0.33033	0.890316	7004	2	0.41675	0.018418	0.020486	0.272674	1368	2	0.41675	1420	1.7218	8539	-0.42494
CNPY2	4	0.37952	0.46862	0.926915	9622	1	1.0661	0.018462	0.020486	0.272674	1369	3	1.0661	515	1.9039	9178	-0.25276
FGFR1OP	4	0.24577	0.34053	0.890316	7120	1	0.44762	0.018474	0.020486	0.272674	1370	2	0.44762	2659	0.82667	3953	0.51992
ECI1	4	0.53414	0.59791	0.971203	11461	1	0.77134	0.01853	0.020486	0.272674	1371	2	0.77134	354	2.643	14773	-0.34355
MICU1	4	0.076499	0.14094	0.781414	3382	2	0.40861	0.018546	0.020486	0.272674	1372	2	0.40861	4157	-0.77241	1920	0.13796
HSFX2	4	0.77902	0.74817	0.991046	14428	1	0.99061	0.018552	0.020486	0.272674	1373	3	0.99061	8718	0.032776	342	3.0646
HNRNPC	4	0.85097	0.82987	1	15691	0	2.2356	0.018562	0.020486	0.272674	1374	3	2.2356	393	4.2509	5014	-0.09709
WTIP	4	0.94257	0.94363	1	17526	0	1.5214	0.018618	0.020486	0.272674	1375	3	1.5214	1429	0.34588	1162	2.5545
RFC1	3	0.98137	0.98636	1	18395	0	2.7563	0.018627	0.015891	0.256094	1376	3	2.7563	1003	4.1369	14900	-0.52364
PDCD11	4	0.85308	0.83303	1	15735	0	1.7648	0.018643	0.020486	0.272674	1377	2	1.7648	176	4.3628	7616	-0.060747
STOX1	4	0.3725	0.45603	0.915947	9490	1	0.87035	0.018674	0.020486	0.272674	1378	3	0.87035	1597	1.1087	10616	0.090924
RPS27A	3	0.019257	0.042737	0.691417	1273	2	-3.0451	0.018717	0.016061	0.257746	1379	1	-3.0451	16190	-2.4341	803	-2.7778
MOSPD3	4	0.69507	0.67969	0.979244	13220	1	0.27841	0.018735	0.020486	0.272674	1380	2	0.27841	4333	0.6216	4404	-0.084424
EXOG	4	0.46401	0.55692	0.971203	10840	1	1.3957	0.018737	0.020486	0.272674	1381	3	1.3957	3471	1.1754	4542	0.97145
HOXD8	4	0.85297	0.83303	1	15731	0	0.93498	0.018837	0.020486	0.272674	1382	3	0.93498	131	2.9318	8641	0.42945
GFRA3	4	0.86273	0.84328	1	15921	0	0.95867	0.018837	0.020486	0.272674	1383	2	0.95867	2275	1.9962	1601	2.014
COL1A2	4	0.27467	0.35949	0.891263	7647	1	0.93663	0.018896	0.020486	0.272674	1384	3	0.93663	1377	1.5422	8454	0.42703
ZFAND2B	4	0.57042	0.61277	0.971203	11814	1	0.98899	0.018916	0.020486	0.272674	1385	3	0.98899	4989	0.7429	1827	1.3002
AP1S3	4	0.74383	0.71456	0.981409	13901	1	0.78556	0.018973	0.020486	0.272674	1386	2	0.78556	1313	0.87173	1247	1.3542
COBLL1	4	0.89833	0.88117	1	16649	0	1.414	0.019022	0.020486	0.272674	1387	2	1.414	6757	0.0076189	242	2.8978
HSPA4L	4	0.45201	0.54819	0.971203	10741	1	0.22701	0.019043	0.020486	0.272674	1388	2	0.22701	1509	-0.23734	3960	0.77802
VN1R2	4	0.27806	0.36043	0.891263	7707	1	1.3898	0.01906	0.020486	0.272674	1389	3	1.3898	9675	0.82615	3110	1.2448
SLC4A8	4	0.98097	0.98236	1	18386	0	1.097	0.019088	0.020486	0.272674	1390	3	1.097	1643	1.3997	1365	0.60447
LOXL1	4	0.98191	0.98294	1	18406	0	0.74478	0.019092	0.020486	0.272674	1391	3	0.74478	5875	0.57778	1117	1.3945
CENPW	4	0.94762	0.94859	1	17631	0	0.35165	0.019094	0.020486	0.272674	1392	2	0.35165	1020	0.76386	9327	-0.24524
ABCC12	4	0.97108	0.9703	1	18151	0	0.7059	0.019128	0.020486	0.272674	1393	3	0.7059	4235	0.53407	980	1.0109
USH1G	4	0.32517	0.40469	0.89503	8580	1	1.2876	0.019136	0.020486	0.272674	1394	3	1.2876	1364	1.9164	8604	-0.44135
OCIAD1	4	0.71229	0.69349	0.981348	13446	1	1.3417	0.019145	0.020486	0.272674	1395	3	1.3417	2299	0.87943	1580	0.92442
CFDP1	4	0.35031	0.42881	0.901937	9064	1	1.3421	0.01916	0.020487	0.272674	1396	3	1.3421	308	0.79865	3092	-0.75886
ETFDH	4	0.083277	0.1502	0.786121	3622	1	0.66767	0.019184	0.020487	0.272674	1397	3	0.66767	7679	0.17527	5571	0.65034
SKI	4	0.77725	0.74817	0.991046	14398	1	0.39879	0.019248	0.020487	0.272674	1398	2	0.39879	2932	-0.051141	4818	0.63639
FAM134C	4	0.88485	0.87035	1	16378	0	1.7364	0.019274	0.020487	0.272674	1399	3	1.7364	1556	-0.082428	333	2.522
SULF1	4	0.35385	0.43403	0.905543	9141	2	0.29388	0.019298	0.020487	0.272674	1400	2	0.29388	4384	0.52755	1703	0.4937
BRIX1	4	0.85977	0.84223	1	15854	0	0.44238	0.01935	0.020487	0.272674	1401	2	0.44238	1832	0.65699	10990	0.55212
FBXO18	4	0.23378	0.3267	0.890316	6881	2	-0.020031	0.019402	0.020487	0.272674	1402	2	-0.020031	3314	0.0012881	3712	0.24444
USP25	4	0.39598	0.49048	0.936825	9937	1	0.88828	0.019439	0.020487	0.272674	1403	3	0.88828	3935	0.81543	4861	0.654
VPS53	4	0.15518	0.25733	0.851322	5478	1	1.4208	0.019451	0.020487	0.272674	1404	3	1.4208	2466	1.1308	1278	2.7136
NAA15	4	0.83415	0.81121	1	15385	0	0.16135	0.019453	0.020487	0.272674	1405	1	0.16135	6484	-0.11828	1907	0.58528
IRAK3	4	0.9167	0.90453	1	17012	0	0.91175	0.019508	0.020487	0.272674	1406	3	0.91175	272	1.2074	8121	0.45155
GYPC	4	0.22234	0.30359	0.869399	6669	1	0.56059	0.019512	0.020487	0.272674	1407	3	0.56059	3574	0.61991	8080	0.34513
RBM5	4	0.93625	0.93431	1	17402	0	0.69248	0.019532	0.020487	0.272674	1408	3	0.69248	11361	-0.44214	1485	1.4454
IFNGR1	4	0.91177	0.8981	1	16905	0	0.82322	0.019536	0.020487	0.272674	1409	3	0.82322	1951	0.69701	741	-0.97748
ZNF561	4	0.059596	0.11283	0.759591	2807	1	0.81129	0.019544	0.020487	0.272674	1410	2	0.81129	2120	1.0791	844	0.94562
TSSK1B	4	0.21897	0.29796	0.860729	6605	1	0.76401	0.019556	0.020487	0.272674	1411	3	0.76401	2105	0.1757	2321	1.4486
NSUN5	4	0.95668	0.9563	1	17830	0	1.1076	0.019601	0.020487	0.272674	1412	3	1.1076	3142	0.76899	2235	1.8501
TNFRSF13B	4	0.60857	0.62645	0.971203	12213	1	-0.15585	0.019607	0.020487	0.272674	1413	1	-0.15585	386	0.53562	18188	-0.64496
ISY1-RAB43	4	0.69981	0.68223	0.98041	13290	1	2.4012	0.019626	0.020487	0.272674	1414	3	2.4012	6863	-0.58534	95	2.4438
ST3GAL1	4	0.4235	0.52487	0.953873	10470	1	0.79747	0.01965	0.020487	0.272674	1415	3	0.79747	15299	-0.099572	1207	1.6631
HBQ1	4	0.25347	0.34151	0.890316	7278	2	-0.29912	0.019658	0.020487	0.272674	1416	1	-0.29912	7031	-0.12914	1919	-0.53324
AGAP9	4	0.25029	0.34151	0.890316	7209	2	1.2517	0.019733	0.020487	0.272674	1417	2	1.2517	1671	1.815	8820	-0.27881
UBN1	4	0.98457	0.98557	1	18470	0	1.2579	0.019775	0.020487	0.272674	1418	3	1.2579	702	2.0923	1357	1.971
ABCB11	4	0.78059	0.75063	0.993137	14451	1	0.70762	0.019801	0.020487	0.272674	1419	3	0.70762	2453	0.60511	834	0.85477
CYP4F8	4	0.94535	0.94723	1	17583	0	0.64104	0.01981	0.020487	0.272674	1420	3	0.64104	9937	0.07338	536	1.1556
SMDT1	4	0.30653	0.38832	0.891263	8254	1	0.1975	0.019812	0.020487	0.272674	1421	2	0.1975	4783	0.61295	1591	-0.26351
GJC3	4	0.93886	0.93683	1	17455	0	0.87739	0.019816	0.020487	0.272674	1422	3	0.87739	4567	0.55302	459	1.1687
CCT4	4	0.038352	0.078243	0.692067	2036	2	1.0588	0.019824	0.020487	0.272674	1423	2	1.0588	5203	0.07291	6793	-0.4324
ISCA2	4	0.71104	0.69221	0.981348	13430	1	0.90919	0.019915	0.020487	0.272674	1424	2	0.90919	817	2.0402	2471	0.38093
APOOL	4	0.064952	0.12334	0.772918	2997	1	1.0204	0.01992	0.020487	0.272674	1425	3	1.0204	4015	1.176	4661	0.63947
RAE1	3	0.77521	0.75148	0.993899	14370	0	3.2715	0.019923	0.017383	0.265369	1426	2	3.2715	3408	2.4722	5246	-0.97713
TTC9	4	0.98585	0.9864	1	18497	0	1.1403	0.019948	0.020487	0.272674	1427	3	1.1403	2965	0.66525	1539	1.3916
BCAS1	4	0.96539	0.96411	1	18021	0	1.007	0.019982	0.020487	0.272674	1428	3	1.007	5223	0.57453	848	1.8757
NUP88	4	0.1211	0.22878	0.851322	4849	1	-0.20193	0.020017	0.020487	0.272674	1429	1	-0.20193	1794	-0.20094	5198	0.38225
RPS4X	4	0.95711	0.9563	1	17838	0	2.1962	0.020068	0.020487	0.272674	1430	3	2.1962	82	5.3786	18846	-1.3425
SPAG16	4	0.92986	0.92835	1	17264	0	1.0259	0.020094	0.020487	0.272674	1431	3	1.0259	2905	1.6286	7662	0.61569
OTX1	4	0.26107	0.35323	0.891263	7424	1	0.84181	0.020152	0.020777	0.275207	1432	3	0.84181	2251	0.95579	3259	0.72998
POTEM	4	0.26872	0.35419	0.891263	7549	1	1.8044	0.020247	0.020777	0.275207	1433	3	1.8044	10093	-0.21474	1213	2.3618
RIPPLY3	4	0.82862	0.80661	1	15287	0	0.073902	0.020273	0.020777	0.275207	1434	2	0.073902	3531	0.22794	3526	0.32396
C15orf27	4	0.62624	0.63398	0.971203	12413	1	0.36767	0.020376	0.020778	0.275207	1435	2	0.36767	3640	0.084292	2334	1.9908
FBXO21	4	0.50651	0.57803	0.971203	11206	1	0.81964	0.020381	0.020778	0.275207	1436	3	0.81964	6077	0.57596	5073	0.56371
CTSW	3	0.9796	0.98405	1	18357	0	1.3153	0.020403	0.018584	0.269677	1437	3	1.3153	946	1.8397	4126	0.51749
GTF3C5	4	0.93711	0.93583	1	17417	0	0.90375	0.02041	0.020778	0.275207	1438	3	0.90375	3603	0.53736	473	1.323
CDK12	4	0.64015	0.64378	0.976082	12567	1	1.8004	0.020515	0.020778	0.275207	1439	2	1.8004	1259	2.1053	10755	-0.30968
PRPF38A	3	0.76523	0.74431	0.991046	14220	0	0.0021097	0.020605	0.018585	0.269677	1440	1	0.0021097	1145	2.3885	18637	-1.2115
HNF1B	4	0.6416	0.64378	0.976082	12584	1	-0.048122	0.020632	0.020935	0.277094	1441	2	-0.048122	6039	-0.98025	577	2.7594
POTEF	4	0.81467	0.79067	1	15050	1	1.3317	0.020683	0.021076	0.278003	1442	3	1.3317	240	2.5909	12117	-0.46547
UST	4	0.4148	0.51262	0.944411	10305	1	0.68134	0.020699	0.021076	0.278003	1443	3	0.68134	12859	0.069597	1931	1.045
DDX49	4	0.83294	0.81008	1	15366	0	2.0821	0.02072	0.021076	0.278003	1444	3	2.0821	1623	2.755	15989	0.22335
TMEM128	4	0.92732	0.92606	1	17217	0	0.74144	0.020734	0.021076	0.278003	1445	2	0.74144	765	0.92658	8442	0.022951
DNAAF2	4	0.97656	0.9774	1	18281	0	0.902	0.020763	0.021076	0.278003	1446	3	0.902	16184	0.19925	884	2.1727
NCOA5	4	0.0085864	0.019276	0.511805	701	1	0.36323	0.020786	0.021214	0.27811	1447	2	0.36323	1162	1.9013	3402	-0.11476
RPS18	4	0.13183	0.23576	0.851322	5042	1	1.6397	0.020837	0.021214	0.27811	1448	2	1.6397	1948	2.2474	17007	0.15744
CABIN1	4	0.76344	0.73193	0.985173	14191	1	1.1197	0.020852	0.021214	0.27811	1449	2	1.1197	878	2.0303	1128	2.0096
CARHSP1	4	0.78431	0.75566	0.99455	14524	1	0.59774	0.020881	0.021214	0.27811	1450	3	0.59774	1603	0.85914	12153	0.61884
PPP2CA	4	0.98246	0.98313	1	18415	0	1.5434	0.020971	0.021215	0.27811	1451	3	1.5434	4063	1.214	1331	1.5833
ZC3HAV1	4	0.63719	0.63891	0.972792	12540	1	0.68378	0.020991	0.021215	0.27811	1452	3	0.68378	4704	0.6487	6434	0.63075
GOPC	4	0.85939	0.84223	1	15844	0	-0.12537	0.021042	0.021337	0.27811	1453	1	-0.12537	12866	0.17766	1179	-0.14681
SPTLC2	4	0.18999	0.27721	0.851322	6090	2	0.28565	0.021064	0.021337	0.27811	1454	2	0.28565	4878	-0.16223	2151	0.46425
IDUA	4	0.39098	0.48452	0.936825	9846	1	0.99634	0.021081	0.021337	0.27811	1455	3	0.99634	2523	0.83177	650	1.85
MATN3	4	0.30288	0.38729	0.891263	8188	1	0.83088	0.021098	0.021337	0.27811	1456	3	0.83088	7326	0.68901	4552	0.46122
BIRC2	4	0.72023	0.69972	0.981348	13559	1	0.97766	0.021166	0.021337	0.27811	1457	3	0.97766	1115	1.2889	10569	0.28288
KRT7	3	0.51619	0.5135	0.944411	11288	1	1.1091	0.021177	0.019084	0.272674	1458	2	1.1091	2424	1.2039	4651	1.0388
FRRS1L	4	0.51751	0.58922	0.971203	11297	1	0.78054	0.021179	0.021337	0.27811	1459	3	0.78054	5404	0.55238	8812	0.25167
CCDC71L	4	0.97914	0.98034	1	18346	0	0.81699	0.021196	0.021337	0.27811	1460	2	0.81699	831	2.724	1565	0.70169
HBEGF	4	0.67633	0.66979	0.979244	12995	1	1.043	0.021222	0.021337	0.27811	1461	3	1.043	8665	0.12406	2949	0.952
HPD	4	0.28626	0.37056	0.891263	7851	1	0.99452	0.021286	0.021337	0.27811	1462	3	0.99452	5638	0.47836	321	2.3273
OR2C1	4	0.33066	0.41103	0.895474	8686	2	-0.26247	0.021298	0.021337	0.27811	1463	1	-0.26247	632	1.7708	8306	-2.1967
ABCA5	4	0.65851	0.65861	0.979244	12787	1	1.1943	0.021299	0.021337	0.27811	1464	3	1.1943	1742	0.73754	6701	0.69552
GPANK1	4	0.54044	0.59915	0.971203	11518	1	1.2733	0.021308	0.021476	0.27811	1465	3	1.2733	1746	1.4638	4925	0.89098
DHRS1	4	0.75975	0.72821	0.983626	14141	1	1.1255	0.021338	0.021476	0.27811	1466	3	1.1255	999	0.43546	919	2.1505
GPR20	4	0.088078	0.15932	0.795557	3780	3	-0.60493	0.021349	0.021476	0.27811	1467	1	-0.60493	9791	0.072866	1563	-0.5116
GUCY2D	4	0.69712	0.67969	0.979244	13251	1	0.48382	0.021354	0.021476	0.27811	1468	2	0.48382	1965	0.83837	2796	0.82496
NAALADL1	4	0.70394	0.68725	0.981348	13338	1	1.1339	0.021396	0.021476	0.27811	1469	3	1.1339	4001	0.89657	1949	1.8039
VAMP2	4	0.21325	0.2925	0.851322	6501	1	1.1017	0.021415	0.021476	0.27811	1470	3	1.1017	601	1.9925	5876	0.1685
STON2	4	0.88998	0.8754	1	16478	0	0.86283	0.021523	0.021477	0.27811	1471	3	0.86283	7822	0.33651	437	1.4838
TTC37	4	0.61375	0.62772	0.971203	12271	1	1.2539	0.02154	0.021477	0.27811	1472	3	1.2539	2473	1.4371	1956	1.6401
IL22RA2	4	0.87768	0.86143	1	16210	0	0.46262	0.021554	0.021477	0.27811	1473	2	0.46262	14099	-0.65482	1815	1.6134
YTHDC1	4	0.92534	0.92135	1	17182	0	0.78814	0.021568	0.021477	0.27811	1474	2	0.78814	3326	0.72734	1025	1.9594
RPS19	3	0.80839	0.79092	1	14937	0	3.1617	0.021586	0.020222	0.272674	1475	2	3.1617	574	4.8136	4740	0.90824
FAHD1	4	0.96845	0.96762	1	18092	0	0.85226	0.021653	0.021638	0.278367	1476	3	0.85226	8073	0.27978	811	0.90983
ACE	4	0.18617	0.27639	0.851322	6020	2	-0.61137	0.021657	0.021638	0.278367	1477	1	-0.61137	11471	0.17262	405	-1.8844
HMGCS1	4	0.093136	0.17056	0.818462	3954	2	1.6906	0.02174	0.021798	0.278367	1478	2	1.6906	749	2.2999	9919	-0.12624
AKAP8L	4	0.65667	0.65861	0.979244	12765	1	1.0901	0.021757	0.021798	0.278367	1479	3	1.0901	2175	0.96324	9251	0.84828
NAE1	4	0.30929	0.38932	0.891263	8308	1	1.3255	0.021796	0.021798	0.278367	1480	3	1.3255	4279	0.78065	1849	1.7432
MDFIC	4	0.47687	0.5631	0.971203	10952	1	0.55645	0.021843	0.021933	0.278367	1481	2	0.55645	9196	0.070255	4427	0.66698
PROSER2	4	0.85782	0.84018	1	15811	0	0.15484	0.021861	0.022079	0.278367	1482	2	0.15484	1809	-0.49062	2437	2.4741
DHRS9	4	0.97716	0.97809	1	18296	0	0.60817	0.021883	0.022079	0.278367	1483	3	0.60817	3324	0.71708	5089	0.42424
LY86	4	0.80431	0.77932	0.998509	14851	1	0.58593	0.021888	0.022079	0.278367	1484	3	0.58593	7745	0.1943	2836	0.72527
TGFBR3L	4	0.96642	0.96543	1	18051	0	0.8295	0.021909	0.022079	0.278367	1485	3	0.8295	3529	0.99028	1537	1.7944
PDCD10	4	0.97321	0.97304	1	18198	0	0.9508	0.021912	0.022079	0.278367	1486	3	0.9508	7756	0.41192	1817	1.2061
ANPEP	4	0.098252	0.18169	0.830241	4139	1	0.88075	0.021913	0.022079	0.278367	1487	2	0.88075	597	3.1267	4836	-0.086338
SLC25A36	4	0.93472	0.9321	1	17369	0	1.0329	0.021993	0.022079	0.278367	1488	3	1.0329	5717	0.62353	1400	1.24
PHAX	4	0.68287	0.676	0.979244	13083	1	0.45098	0.022015	0.022079	0.278367	1489	2	0.45098	6899	0.54629	1781	-0.50439
RYK	4	0.70281	0.686	0.981348	13322	1	1.0678	0.022051	0.022079	0.278367	1490	3	1.0678	1266	1.6242	1195	1.1536
SLC16A9	4	0.44505	0.5457	0.971203	10682	1	0.3871	0.022066	0.022079	0.278367	1491	3	0.3871	2503	0.34239	5991	0.63301
SLC26A3	4	0.86952	0.85592	1	16049	0	0.59446	0.022071	0.022079	0.278367	1492	3	0.59446	7400	0.22994	2591	0.16756
DNAJB9	4	0.33614	0.41213	0.895474	8785	1	-0.087711	0.022117	0.022079	0.278367	1493	1	-0.087711	3039	-0.40773	576	1.9192
PDK4	4	0.9378	0.93632	1	17435	0	0.80677	0.022181	0.022079	0.278367	1494	2	0.80677	1747	2.4811	2907	0.74695
TOPAZ1	4	0.60256	0.62268	0.971203	12148	1	1.0958	0.022234	0.022079	0.278367	1495	3	1.0958	1540	1.3754	6332	0.27323
NR2C1	4	0.47196	0.56061	0.971203	10907	1	1.1027	0.022268	0.022079	0.278367	1496	3	1.1027	1191	1.7082	7592	-0.46126
ACOT4	4	0.86791	0.8531	1	16025	0	0.8481	0.022269	0.022079	0.278367	1497	3	0.8481	4021	0.77827	2873	0.90096
USP17L20	4	0.58809	0.61517	0.971203	11990	1	0.19084	0.022322	0.022079	0.278367	1498	2	0.19084	552	-0.26561	4182	0.57162
TMCO3	4	0.78888	0.76065	0.994685	14599	1	0.86541	0.022327	0.022079	0.278367	1499	3	0.86541	8089	0.32029	4463	0.38313
SIRT1	4	0.13538	0.23645	0.851322	5108	1	1.0202	0.022338	0.022079	0.278367	1500	2	1.0202	4610	0.24912	3236	1.3626
CCDC65	4	0.54453	0.60165	0.971203	11555	1	1.1111	0.022384	0.022079	0.278367	1501	3	1.1111	3177	1.2522	4426	0.76005
DHX37	4	0.79874	0.77183	0.998509	14745	1	1.0075	0.022424	0.022079	0.278367	1502	2	1.0075	13605	0.24084	1968	1.8677
WDR43	4	0.69426	0.67969	0.979244	13206	1	1.5552	0.022425	0.022079	0.278367	1503	2	1.5552	1302	2.0301	17511	-0.43725
ADGRA2	4	0.77036	0.74321	0.991046	14298	1	1.0106	0.022434	0.022079	0.278367	1504	2	1.0106	3216	1.1171	2315	-0.90774
ADGRG5	4	0.80584	0.78181	0.998509	14884	1	0.18474	0.022476	0.022079	0.278367	1505	1	0.18474	1403	2.2937	2172	-0.67664
RNF216	4	0.19842	0.28262	0.851322	6245	2	0.39578	0.022486	0.022079	0.278367	1506	2	0.39578	3858	1.1554	5012	0.3867
EIF1AD	3	0.70826	0.68166	0.979888	13395	1	3.1462	0.022498	0.021988	0.278367	1507	2	3.1462	810	4.4793	5795	0.50015
ACTR2	4	0.9854	0.98557	1	18485	0	0.61964	0.022513	0.022079	0.278367	1508	3	0.61964	2923	0.83906	10549	-0.20064
UBXN8	3	0.89747	0.89959	1	16636	0	1.5571	0.02253	0.021988	0.278367	1509	2	1.5571	3447	0.79103	1200	1.2855
SMLR1	4	0.69907	0.68096	0.979244	13282	1	0.97872	0.022548	0.022079	0.278367	1510	3	0.97872	664	0.99501	3479	0.38188
ZC3H15	4	0.40798	0.50903	0.944411	10190	2	0.44853	0.022578	0.022079	0.278367	1511	2	0.44853	440	2.0583	4005	-0.3113
MYO1A	4	0.47694	0.5631	0.971203	10954	1	1.4587	0.022591	0.022079	0.278367	1512	3	1.4587	6775	-0.53328	500	1.8269
WBP1	4	0.85876	0.84018	1	15832	0	0.61777	0.022615	0.022079	0.278367	1513	3	0.61777	10915	0.33863	1645	0.85494
SCD	4	0.22047	0.29974	0.860729	6635	2	0.96059	0.022644	0.022079	0.278367	1514	2	0.96059	1032	1.5408	5793	-0.67784
GPC3	4	0.58672	0.61517	0.971203	11970	1	0.67429	0.022646	0.022079	0.278367	1515	3	0.67429	2955	0.33004	1721	1.0298
CH25H	4	0.94941	0.95034	1	17675	0	0.37786	0.022731	0.022252	0.280186	1516	3	0.37786	4814	0.61757	1342	0.56056
SUSD4	4	0.45294	0.55067	0.971203	10747	1	1.2593	0.022812	0.022253	0.280186	1517	3	1.2593	3445	-0.21423	2565	1.2929
PHB2	4	0.95878	0.95748	1	17874	0	1.4055	0.022936	0.022566	0.282094	1518	3	1.4055	45	3.3378	6750	0.35205
KCTD17	4	0.92858	0.92721	1	17239	0	0.51492	0.022969	0.022566	0.282094	1519	3	0.51492	4661	0.53957	812	0.59767
RPS8	4	0.17017	0.26356	0.851322	5748	1	1.9062	0.022996	0.022566	0.282094	1520	2	1.9062	902	2.5098	17698	-1.4682
TRHDE	4	0.53275	0.59542	0.971203	11448	1	1.1318	0.023009	0.022566	0.282094	1521	3	1.1318	2390	1.3246	3216	0.92419
HK1	4	0.69754	0.67969	0.979244	13263	1	0.69332	0.023049	0.022567	0.282094	1522	2	0.69332	2330	1.0319	10666	0.94001
KCNH7	4	0.12384	0.22946	0.851322	4896	1	0.92466	0.023064	0.022567	0.282094	1523	3	0.92466	6240	0.56719	3258	1.0654
EFS	4	0.75943	0.72821	0.983626	14133	1	0.52641	0.023089	0.022567	0.282094	1524	2	0.52641	1907	1.4271	4711	0.44388
MED9	4	0.91826	0.90733	1	17048	0	0.61785	0.023181	0.022567	0.282094	1525	3	0.61785	5081	0.27291	899	0.9677
DNAJC9	4	0.012322	0.025931	0.51672	956	3	-2.7614	0.023192	0.022567	0.282094	1526	1	-2.7614	6262	-1.3811	2287	-0.62717
CCDC107	4	0.94892	0.94905	1	17661	0	0.88343	0.023199	0.022567	0.282094	1527	3	0.88343	1055	0.49259	2429	1.1174
GADD45G	4	0.71952	0.6985	0.981348	13549	1	0.80071	0.023222	0.022567	0.282094	1528	3	0.80071	13129	0.001503	592	1.8191
PRICKLE4	4	0.97264	0.97224	1	18190	0	0.69413	0.023345	0.022719	0.282336	1529	3	0.69413	2577	1.2188	2189	1.1439
DBX2	4	0.9044	0.89068	1	16771	0	1.0866	0.023396	0.022719	0.282336	1530	2	1.0866	448	2.1926	3698	0.69647
ATP6V1G1	4	0.70396	0.68725	0.981348	13339	1	1.1445	0.023404	0.022719	0.282336	1531	3	1.1445	1807	1.4199	6717	0.55711
RBMX2	4	0.77055	0.74321	0.991046	14300	1	0.74373	0.023408	0.022719	0.282336	1532	3	0.74373	3198	0.82229	4038	0.73461
ENO3	4	0.77548	0.74692	0.991046	14375	1	1.1082	0.02344	0.022719	0.282336	1533	3	1.1082	1370	1.9738	5532	0.48681
UBA5	4	0.73465	0.71211	0.981348	13762	1	1.0093	0.023444	0.022719	0.282336	1534	3	1.0093	2618	0.97261	5221	0.52248
FBF1	4	0.95429	0.95362	1	17775	0	0.62348	0.023447	0.022719	0.282336	1535	3	0.62348	2015	0.65435	11043	0.58096
C3orf70	4	0.13915	0.23864	0.851322	5182	1	1.3121	0.023467	0.022719	0.282336	1536	3	1.3121	1892	1.3101	8182	0.71947
HIAT1	4	0.18688	0.27721	0.851322	6026	2	0.36199	0.023485	0.022719	0.282336	1537	2	0.36199	4356	0.73578	6981	-0.39323
ABCB5	3	0.97651	0.98017	1	18278	0	0.56105	0.023491	0.023023	0.284769	1538	3	0.56105	1400	1.5787	7718	-0.14568
MIB2	4	0.010705	0.0235	0.511805	853	2	-0.062837	0.023499	0.022877	0.284115	1539	2	-0.062837	4685	0.3145	2816	-2.0616
CMC2	4	0.32478	0.4031	0.89503	8571	1	0.82226	0.023529	0.023036	0.284769	1540	2	0.82226	3770	0.71522	5734	0.5679
LTBP3	4	0.75507	0.72327	0.982238	14068	1	1.4927	0.023619	0.023198	0.284769	1541	2	1.4927	912	2.3918	4578	1.0729
OR2AP1	4	0.83158	0.81008	1	15346	0	0.69079	0.023622	0.023198	0.284769	1542	3	0.69079	4655	0.47805	2492	1.0856
NTNG2	4	0.76466	0.73318	0.98602	14213	1	0.61271	0.023627	0.023198	0.284769	1543	3	0.61271	1053	0.76438	7394	0.36706
SLC35B1	4	0.081781	0.14643	0.781414	3562	2	0.5001	0.023654	0.023377	0.284769	1544	2	0.5001	6252	-0.14531	2951	1.9217
AP1M2	4	0.36728	0.45067	0.915947	9386	1	0.90691	0.023664	0.023377	0.284769	1545	3	0.90691	9986	0.25953	889	1.4494
SLC44A5	4	0.20692	0.28797	0.851322	6388	2	0.43541	0.02369	0.023377	0.284769	1546	2	0.43541	5376	0.30872	3063	0.63895
SH2B3	4	0.89093	0.87627	1	16496	0	0.87755	0.023737	0.023378	0.284769	1547	3	0.87755	5939	0.33063	1623	1.4306
TRIM25	4	0.51209	0.58673	0.971203	11253	1	0.99235	0.023742	0.023378	0.284769	1548	3	0.99235	4314	-0.58398	4335	0.80643
KREMEN1	4	0.35596	0.43771	0.909937	9171	2	-0.22294	0.023754	0.023378	0.284769	1549	2	-0.22294	3105	-1.2131	1379	2.3805
MDC1	4	0.048513	0.090878	0.692067	2416	1	1.0757	0.023769	0.023544	0.284769	1550	3	1.0757	12561	0.35519	898	1.8069
NXNL1	4	0.24016	0.33033	0.890316	6999	1	0.4312	0.023805	0.023544	0.284769	1551	3	0.4312	3197	0.64143	717	0.31004
TCL1A	4	0.98086	0.98218	1	18384	0	0.71553	0.02382	0.023544	0.284769	1552	3	0.71553	1416	0.95651	6577	0.48653
DCK	4	0.37419	0.45859	0.918569	9521	1	0.92406	0.023834	0.023544	0.284769	1553	3	0.92406	9604	0.68501	2453	1.028
SEPHS2	4	0.93757	0.93632	1	17430	0	0.60483	0.023889	0.023544	0.284769	1554	3	0.60483	10693	-0.17859	3001	0.64212
FAM86B1	4	0.10675	0.19815	0.851322	4396	1	1.8875	0.023897	0.023544	0.284769	1555	2	1.8875	1068	1.8894	658	2.3079
STAG1	4	0.72553	0.70347	0.981348	13634	1	0.12757	0.023908	0.023544	0.284769	1556	1	0.12757	1864	0.25141	4893	0.4885
TEX13A	4	0.81471	0.79067	1	15052	1	0.61494	0.023912	0.023544	0.284769	1557	3	0.61494	4383	0.68746	12693	0.019227
DDX60	4	0.95877	0.95748	1	17872	0	1.2299	0.023981	0.023544	0.284769	1558	3	1.2299	7558	0.16013	144	3.5947
AARS	4	0.74325	0.71333	0.981348	13892	1	0.92951	0.02401	0.023544	0.284769	1559	2	0.92951	1139	1.0446	5745	1.0477
MYT1L	4	0.90555	0.89068	1	16796	0	1.3845	0.024023	0.023544	0.284769	1560	3	1.3845	827	2.2355	6854	0.45081
BBS2	4	0.64537	0.64746	0.978248	12628	1	1.0942	0.024046	0.023544	0.284769	1561	3	1.0942	392	1.6416	4046	0.7231
ERO1LB	4	0.83659	0.8135	1	15439	0	0.67576	0.02406	0.023544	0.284769	1562	3	0.67576	2230	0.77044	5147	0.3917
C2orf81	4	0.21773	0.29428	0.8526	6587	2	0.37159	0.024061	0.023544	0.284769	1563	2	0.37159	289	2.3121	7631	-3.0557
HPCAL1	4	0.88496	0.87035	1	16383	0	0.95815	0.024068	0.023544	0.284769	1564	2	0.95815	7401	0.59839	2790	1.5441
ZNF566	4	0.057108	0.10479	0.731731	2718	1	1.3604	0.024112	0.023544	0.284769	1565	2	1.3604	2201	1.6651	6739	-0.18181
LMOD3	4	0.24465	0.33958	0.890316	7090	2	-0.063908	0.024163	0.023716	0.284769	1566	1	-0.063908	1609	1.5584	2631	-1.7035
TFEB	4	0.94722	0.94816	1	17622	0	1.1728	0.024212	0.023716	0.284769	1567	3	1.1728	457	3.7947	7765	0.51413
RPS6KL1	4	0.71285	0.69349	0.981348	13454	1	0.7586	0.024214	0.023716	0.284769	1568	3	0.7586	1651	0.49825	1362	0.93847
BABAM1	4	0.93528	0.93376	1	17381	0	1.0507	0.02425	0.023716	0.284769	1569	3	1.0507	6100	-0.60418	100	2.9164
CCNJL	4	0.78735	0.75939	0.994685	14567	1	1.0216	0.024259	0.023716	0.284769	1570	3	1.0216	6880	0.55228	4222	1.1457
ABCB7	4	0.41445	0.51262	0.944411	10299	1	1.1885	0.024264	0.023716	0.284769	1571	3	1.1885	4029	0.68429	1986	1.8031
OR7A17	4	0.85854	0.84018	1	15829	0	0.83981	0.024312	0.023901	0.284769	1572	2	0.83981	3375	0.86184	4773	0.85483
RTKN	4	0.96923	0.96822	1	18114	0	0.79217	0.024315	0.023901	0.284769	1573	3	0.79217	1011	2.2696	4150	0.25248
ZNF641	4	0.83833	0.81687	1	15467	0	0.89213	0.024316	0.023901	0.284769	1574	3	0.89213	445	1.8311	2568	0.84939
NAALAD2	4	0.96126	0.95934	1	17931	0	0.68291	0.024339	0.023901	0.284769	1575	2	0.68291	3312	0.67779	774	1.5395
HMCN1	4	0.36458	0.44844	0.91328	9328	1	0.6514	0.024367	0.023901	0.284769	1576	2	0.6514	6355	0.51684	140	-0.38694
NXPH4	4	0.95911	0.95748	1	17877	0	1.2607	0.024399	0.023901	0.284769	1577	3	1.2607	509	2.3329	1381	0.49148
NTM	4	0.8454	0.8213	1	15592	0	1.3886	0.024409	0.023901	0.284769	1578	3	1.3886	6982	0.61298	388	3.0833
CMTM1	4	0.98201	0.98313	1	18409	0	0.42192	0.024419	0.023901	0.284769	1579	3	0.42192	839	1.5442	1916	0.12139
MYZAP	4	0.69117	0.67723	0.979244	13170	1	-0.098327	0.02447	0.023901	0.284769	1580	1	-0.098327	9916	-0.29553	958	0.16172
ASCC2	4	0.69964	0.68096	0.979244	13287	1	0.59438	0.024521	0.023901	0.284769	1581	3	0.59438	2490	0.13896	1318	1.0562
SDHA	4	0.6195	0.63024	0.971203	12337	1	1.7948	0.024549	0.023901	0.284769	1582	3	1.7948	7206	-0.092826	221	3.4162
ADCK1	4	0.59675	0.62144	0.971203	12088	1	0.9633	0.024575	0.023901	0.284769	1583	2	0.9633	13103	-0.11809	151	2.9044
DHH	4	0.96966	0.96822	1	18122	0	1.1734	0.024621	0.023901	0.284769	1584	3	1.1734	3272	0.93228	4431	0.89083
DENND3	4	0.98123	0.98236	1	18393	0	0.83106	0.024633	0.023901	0.284769	1585	3	0.83106	5010	0.45188	1283	0.95748
UFL1	4	0.96441	0.96311	1	17997	0	1.1894	0.024709	0.023902	0.284769	1586	3	1.1894	1341	1.8811	4796	0.87768
PIAS3	4	0.78439	0.75566	0.99455	14526	1	0.73065	0.024723	0.023902	0.284769	1587	3	0.73065	4951	-0.45956	1185	0.80894
PRCC	4	0.61285	0.62772	0.971203	12264	1	0.6333	0.024725	0.023902	0.284769	1588	2	0.6333	5134	0.27425	821	2.431
MRFAP1L1	4	0.20332	0.28629	0.851322	6318	2	0.34937	0.024758	0.023902	0.284769	1589	2	0.34937	901	1.6526	1732	-0.1926
HSD17B1	4	0.48071	0.5631	0.971203	10980	1	0.86848	0.024812	0.023902	0.284769	1590	2	0.86848	3933	0.62161	4471	0.89311
TPGS2	4	0.90549	0.89068	1	16795	0	0.63646	0.024827	0.023902	0.284769	1591	3	0.63646	3908	0.44722	775	1.9055
SST	4	0.135	0.23576	0.851322	5100	1	0.74469	0.024831	0.023902	0.284769	1592	2	0.74469	2189	1.1825	3205	0.72035
DYSF	4	0.96007	0.95786	1	17902	0	0.94341	0.024874	0.023902	0.284769	1593	3	0.94341	2718	0.86445	3663	0.60938
UBQLN1	4	0.37327	0.45603	0.915947	9502	2	0.42196	0.024929	0.023902	0.284769	1594	2	0.42196	1496	0.56114	6180	0.53638
TRPM3	4	0.92581	0.92256	1	17193	0	0.81783	0.024959	0.023902	0.284769	1595	3	0.81783	14514	0.069068	837	1.4455
CEP290	4	0.8646	0.84632	1	15961	0	0.58846	0.024959	0.023902	0.284769	1596	3	0.58846	1112	0.78601	8480	0.36431
CCNL1	4	0.59185	0.61641	0.971203	12035	1	0.43543	0.024996	0.023902	0.284769	1597	2	0.43543	2031	1.3786	776	1.4612
CR1	4	0.92788	0.92662	1	17226	0	0.82933	0.024997	0.023902	0.284769	1598	3	0.82933	2171	0.8747	2992	0.96965
PGBD3	4	0.82739	0.8042	1	15269	0	1.074	0.025005	0.024065	0.284769	1599	3	1.074	6715	0.37969	3579	0.94833
METTL1	4	0.98311	0.98405	1	18436	0	0.72793	0.025049	0.024227	0.284769	1600	3	0.72793	15354	-0.045749	679	1.8295
EIF2A	4	0.82351	0.80058	1	15208	0	0.8704	0.025054	0.024227	0.284769	1601	3	0.8704	1204	2.3482	11368	0.45157
HINT2	4	0.68883	0.67723	0.979244	13143	1	1.1311	0.025078	0.024227	0.284769	1602	3	1.1311	7045	0.62613	599	1.7381
SAMD8	4	0.44294	0.54445	0.971203	10663	1	0.88615	0.025097	0.024227	0.284769	1603	3	0.88615	2204	1.6985	10191	0.31057
CCDC8	4	0.52387	0.59167	0.971203	11358	1	0.73383	0.025135	0.024227	0.284769	1604	3	0.73383	3538	-0.072122	4793	0.90988
TTI2	4	0.88617	0.87206	1	16404	0	0.96281	0.025185	0.024227	0.284769	1605	3	0.96281	5297	1.0933	62	5.1724
CD37	4	0.65613	0.65861	0.979244	12756	1	1.139	0.025206	0.024227	0.284769	1606	3	1.139	698	3.4461	3788	0.58482
UBE3C	4	0.93642	0.93431	1	17406	0	0.77563	0.025211	0.024227	0.284769	1607	3	0.77563	1744	1.2145	13796	0.082336
ADAD2	4	0.94342	0.94547	1	17542	0	0.61285	0.025236	0.024227	0.284769	1608	2	0.61285	3485	0.58799	2795	1.2441
TAF15	4	0.31707	0.39884	0.894791	8435	1	0.70577	0.025244	0.024227	0.284769	1609	2	0.70577	2236	1.113	5599	0.32612
CMYA5	4	0.33641	0.41318	0.895474	8789	1	0.9073	0.025249	0.024227	0.284769	1610	3	0.9073	14519	-0.29229	1888	1.3614
C19orf84	4	0.15561	0.25733	0.851322	5485	2	-0.38948	0.025338	0.024227	0.284769	1611	1	-0.38948	291	-0.38746	16945	-0.10062
MAGEA12	3	0.61959	0.59313	0.971203	12339	1	1.039	0.025371	0.026053	0.296579	1612	2	1.039	6197	0.057462	925	4.2521
TTN	4	0.96074	0.95899	1	17921	0	0.91718	0.025389	0.024227	0.284769	1613	3	0.91718	7759	0.43401	131	3.2219
ZNF746	4	0.75851	0.72821	0.983626	14116	1	0.71217	0.025503	0.024228	0.284769	1614	3	0.71217	4997	0.76587	6570	0.43493
CHURC1	4	0.077189	0.14137	0.781414	3403	3	-0.90794	0.025542	0.024228	0.284769	1615	1	-0.90794	3419	-0.1682	4926	-1.3757
ZDHHC23	4	0.90298	0.88838	1	16744	0	0.34475	0.025593	0.024228	0.284769	1616	2	0.34475	9465	0.39235	1299	0.22707
TRAF2	4	0.39352	0.48814	0.936825	9887	1	0.75105	0.025618	0.024228	0.284769	1617	3	0.75105	7821	-0.37594	2842	1.0574
TBXAS1	4	0.45704	0.55192	0.971203	10775	1	0.73474	0.025642	0.024228	0.284769	1618	3	0.73474	3381	0.92446	4906	0.5547
COPS2	4	0.61006	0.62645	0.971203	12230	1	2.9141	0.0257	0.024228	0.284769	1619	3	2.9141	9652	-0.21225	1257	1.2914
DNAJC14	4	0.89881	0.88117	1	16658	0	0.61236	0.02571	0.024228	0.284769	1620	3	0.61236	4016	0.65042	5020	0.64025
WDR26	4	0.92893	0.92721	1	17246	0	0.80811	0.025772	0.024437	0.284769	1621	3	0.80811	1269	1.1581	8088	0.28863
ANKLE2	4	0.52064	0.58922	0.971203	11324	1	1.196	0.025848	0.024437	0.284769	1622	2	1.196	1291	1.7612	10396	-0.27397
POLR3C	3	0.96893	0.96963	1	18106	0	1.1078	0.02587	0.026995	0.300598	1623	3	1.1078	533	2.0515	2598	-0.33034
ASAH2	4	0.035813	0.076144	0.692067	1945	1	1.0585	0.025879	0.024437	0.284769	1624	3	1.0585	759	1.0649	8232	-0.14198
ORAI2	4	0.01117	0.024381	0.511805	887	2	0.40597	0.025883	0.024437	0.284769	1625	2	0.40597	5420	0.067619	8970	-0.31913
STEAP4	4	0.76078	0.72947	0.984561	14155	1	1.1285	0.025884	0.024437	0.284769	1626	3	1.1285	3038	0.99488	6379	0.86398
BANF2	4	0.027073	0.061485	0.692067	1602	1	0.74956	0.025903	0.024437	0.284769	1627	3	0.74956	2119	0.94096	13275	-0.31
OPRK1	4	0.18175	0.27322	0.851322	5947	2	0.12724	0.025939	0.024437	0.284769	1628	2	0.12724	1943	0.493	13612	0.053618
NT5DC2	4	0.18875	0.27721	0.851322	6066	1	0.59786	0.025958	0.024437	0.284769	1629	2	0.59786	6126	-0.054265	3762	1.217
CCDC115	4	0.98557	0.98589	1	18488	0	1.2376	0.026	0.024437	0.284769	1630	3	1.2376	11328	-0.22337	302	3.3828
ATP11AUN	4	0.013112	0.030787	0.578979	1002	3	-1.0844	0.026002	0.024437	0.284769	1631	1	-1.0844	2919	-0.94413	5000	-0.86935
RPL32	3	0.97398	0.97639	1	18219	0	1.0442	0.026023	0.027234	0.300598	1632	3	1.0442	2727	0.50389	2082	2.9998
PPIE	4	0.93734	0.93583	1	17425	0	0.97203	0.026042	0.024437	0.284769	1633	2	0.97203	797	0.9105	1380	1.7099
DNM2	4	0.27541	0.35949	0.891263	7660	1	0.46567	0.026053	0.024438	0.284769	1634	2	0.46567	4745	0.34321	3507	0.43078
AUH	4	0.94581	0.94723	1	17592	0	0.69845	0.026098	0.024438	0.284769	1635	2	0.69845	1401	1.18	7316	0.3502
RPL13	4	0.20597	0.28797	0.851322	6374	2	-0.39821	0.026155	0.024438	0.284769	1636	1	-0.39821	2224	-0.73344	8296	0.27999
NT5DC3	4	0.50455	0.57803	0.971203	11188	1	0.99774	0.026166	0.024438	0.284769	1637	3	0.99774	2866	1.3054	3747	0.92967
ZNF816-ZNF321P	4	0.11594	0.21729	0.851322	4694	1	0.91847	0.026224	0.024438	0.284769	1638	3	0.91847	10033	0.43507	2884	1.2135
RSRC1	4	0.70621	0.68725	0.981348	13370	1	0.90495	0.026244	0.024438	0.284769	1639	3	0.90495	1373	2.6002	5165	0.85845
HIF1AN	4	0.97442	0.97514	1	18232	0	0.87214	0.026249	0.024438	0.284769	1640	3	0.87214	3483	0.62166	649	0.97895
IL31RA	4	0.90862	0.89454	1	16851	0	0.47801	0.026332	0.024598	0.284769	1641	2	0.47801	2406	0.61725	4371	0.48792
GID8	4	0.70286	0.686	0.981348	13324	1	0.83769	0.026351	0.024598	0.284769	1642	3	0.83769	2090	0.49664	4226	0.93244
PLCE1	4	0.41852	0.51507	0.944411	10372	1	0.28766	0.02641	0.024598	0.284769	1643	2	0.28766	6518	0.41729	2567	0.19629
BIN1	4	0.05666	0.10441	0.731731	2706	1	0.93325	0.026445	0.024598	0.284769	1644	3	0.93325	4519	0.86301	8840	0.31722
UBE2O	4	0.67564	0.66979	0.979244	12988	1	-0.12162	0.026461	0.024598	0.284769	1645	1	-0.12162	3641	-0.11342	4666	0.68517
IL13RA2	4	0.87892	0.86416	1	16234	0	0.92622	0.026483	0.024598	0.284769	1646	2	0.92622	662	1.5214	3466	0.77488
ATP5L2	4	0.79159	0.7644	0.997944	14646	1	0.79217	0.026539	0.024599	0.284769	1647	3	0.79217	5592	1.0781	5847	1.1629
KY	4	0.86473	0.84632	1	15963	0	1.3857	0.026563	0.024599	0.284769	1648	2	1.3857	785	0.9687	8874	-0.047775
MAD2L1	4	0.32057	0.40042	0.894791	8497	2	-0.28557	0.026614	0.024599	0.284769	1649	1	-0.28557	802	-0.89301	11836	0.42612
MOCS2	4	0.026155	0.061263	0.692067	1567	1	1.1293	0.026632	0.024599	0.284769	1650	3	1.1293	3932	1.1518	7310	0.59507
SQRDL	4	0.2483	0.34151	0.890316	7167	2	0.76087	0.026652	0.024599	0.284769	1651	2	0.76087	3250	1.1371	6145	-0.35671
SUSD5	4	0.70478	0.68725	0.981348	13352	1	0.84768	0.026665	0.024599	0.284769	1652	3	0.84768	2308	1.2767	2072	0.4831
CDK5RAP3	4	0.054179	0.095289	0.692155	2616	2	0.077604	0.026681	0.024599	0.284769	1653	2	0.077604	2600	-0.32793	8149	0.38093
ZBTB6	4	0.69569	0.67969	0.979244	13226	1	1.0678	0.0267	0.024772	0.286091	1654	2	1.0678	2617	0.21556	1241	1.84
NECAB2	4	0.97829	0.97967	1	18321	0	0.61023	0.026735	0.024773	0.286091	1655	3	0.61023	1060	1.5148	11162	0.31448
ZFY	4	0.82735	0.8042	1	15268	0	1.3188	0.026737	0.024773	0.286091	1656	3	1.3188	2277	2.0305	1052	1.2472
ARSJ	3	0.97325	0.97588	1	18201	0	0.5632	0.026746	0.02791	0.301846	1657	3	0.5632	13115	0.21281	1632	1.1516
SDCBP2	4	0.28038	0.36666	0.891263	7753	1	0.5367	0.026756	0.024773	0.286091	1658	2	0.5367	2734	0.82131	10335	-0.40693
TMEM14C	4	0.18259	0.27402	0.851322	5956	2	0.53943	0.026794	0.024943	0.287885	1659	2	0.53943	6760	0.24925	3823	0.23132
TM4SF5	4	0.33446	0.41213	0.895474	8755	1	0.72776	0.02687	0.025513	0.293058	1660	2	0.72776	2131	1.0979	1798	0.94456
MCEMP1	4	0.95449	0.95401	1	17779	0	0.68827	0.026904	0.025513	0.293058	1661	3	0.68827	3122	1.3654	6810	0.27365
ATP6V1E1	4	0.90012	0.88117	1	16687	0	1.9638	0.02692	0.025513	0.293058	1662	3	1.9638	930	1.8958	672	3.2617
LPPR2	4	0.53701	0.59791	0.971203	11491	1	0.47654	0.027022	0.025514	0.293058	1663	2	0.47654	1276	2.8999	5756	-0.56113
LYZL6	4	0.012459	0.026143	0.51672	963	2	0.38965	0.027069	0.025514	0.293058	1664	2	0.38965	5213	0.75195	3069	0.25932
RRAGA	4	0.97863	0.9799	1	18335	0	0.8852	0.027073	0.025514	0.293058	1665	3	0.8852	5102	0.5239	1405	1.4
FAM178A	4	0.95117	0.95241	1	17714	0	1.0341	0.027079	0.025514	0.293058	1666	2	1.0341	5456	0.78389	4718	0.61052
EFCC1	4	0.97949	0.98075	1	18352	0	1.0075	0.027083	0.025514	0.293058	1667	3	1.0075	4281	1.03	6695	0.75027
C19orf80	4	0.67109	0.66979	0.979244	12921	1	-0.36951	0.027124	0.025723	0.294224	1668	1	-0.36951	8960	-1.281	1261	1.307
MYBBP1A	4	0.43593	0.53956	0.967054	10612	1	0.80669	0.027148	0.025723	0.294224	1669	3	0.80669	287	1.6085	5904	0.314
KDM3A	4	0.48245	0.5631	0.971203	10993	1	1.0966	0.027184	0.025723	0.294224	1670	3	1.0966	3657	0.92884	4781	0.67335
GTF2A1	4	0.97369	0.97414	1	18212	0	1.2556	0.027188	0.025723	0.294224	1671	3	1.2556	4086	0.88663	1503	1.5363
FOXK1	4	0.87746	0.86143	1	16205	0	1.2559	0.027207	0.025723	0.294224	1672	3	1.2559	1315	1.4044	1262	1.4716
TMEM63C	4	0.79286	0.7669	0.998417	14663	1	0.59007	0.027217	0.025723	0.294224	1673	3	0.59007	4470	0.79267	3033	0.59371
TOR1A	4	0.3755	0.45968	0.919222	9546	2	-0.36143	0.027226	0.025723	0.294224	1674	1	-0.36143	2142	0.35773	7945	-0.30563
C14orf178	4	0.96243	0.95934	1	17955	0	1.0261	0.027269	0.025903	0.29505	1675	3	1.0261	1092	1.0856	9905	-0.29651
AKAP2	4	0.10497	0.19517	0.851322	4344	2	-0.15721	0.027277	0.025903	0.29505	1676	2	-0.15721	12714	-1.134	562	2.2699
SLC25A29	4	0.24434	0.33682	0.890316	7081	1	0.54285	0.027481	0.025904	0.29505	1677	2	0.54285	1843	1.3068	11970	-0.22288
DGCR8	4	0.12666	0.23219	0.851322	4949	1	1.1256	0.027488	0.025904	0.29505	1678	3	1.1256	8495	0.64387	1444	0.9032
TVP23C-CDRT4	4	0.78187	0.75438	0.993899	14482	1	0.0077472	0.027532	0.025904	0.29505	1679	1	0.0077472	2061	0.71611	9351	-0.52614
SLC26A7	4	0.86663	0.8512	1	16001	0	0.84203	0.027537	0.025904	0.29505	1680	3	0.84203	1694	1.3951	8218	0.30855
XIRP2	4	0.87297	0.85871	1	16129	0	1.136	0.027549	0.025904	0.29505	1681	3	1.136	3220	1.0492	4860	1.0589
C16orf82	3	0.71141	0.68166	0.979888	13437	1	0.36577	0.027595	0.028166	0.302779	1682	1	0.36577	1954	0.80244	15679	-0.25543
SHISA4	4	0.099793	0.18453	0.830241	4190	1	0.46651	0.027614	0.026274	0.297326	1683	2	0.46651	7393	0.4275	1828	0.82022
HGS	4	0.050517	0.092292	0.692067	2493	1	0.73611	0.027624	0.026274	0.297326	1684	3	0.73611	11686	0.24757	3751	0.94618
NDOR1	4	0.87236	0.85871	1	16115	0	0.41366	0.027633	0.026274	0.297326	1685	2	0.41366	7941	-1.1552	128	3.7549
CNOT7	4	0.85474	0.83613	1	15757	0	1.0231	0.027634	0.026274	0.297326	1686	3	1.0231	2448	0.26246	1592	1.3355
GMEB2	4	0.98347	0.98423	1	18443	0	0.82733	0.027644	0.026274	0.297326	1687	3	0.82733	1693	1.0214	7021	0.43172
MTFP1	4	0.19858	0.28262	0.851322	6248	1	1.2079	0.02766	0.026274	0.297326	1688	3	1.2079	3481	1.0263	2169	1.6514
LIN52	4	0.54256	0.60041	0.971203	11536	1	1.2662	0.027675	0.026274	0.297326	1689	3	1.2662	7270	0.48145	1183	1.8954
HAUS7	4	0.62422	0.63272	0.971203	12391	1	0.47694	0.027684	0.026274	0.297326	1690	3	0.47694	1566	0.64747	4822	0.29185
RNF31	4	0.13384	0.23576	0.851322	5084	1	0.7732	0.027695	0.026274	0.297326	1691	3	0.7732	6766	0.61733	2330	1.0067
EDARADD	4	0.88271	0.86776	1	16327	0	1.2272	0.0277	0.026274	0.297326	1692	2	1.2272	4517	0.91156	582	3.6487
FAM227A	4	0.94515	0.94723	1	17578	0	1.0207	0.027766	0.026471	0.298675	1693	3	1.0207	3011	1.2197	3967	1.1522
RPL22	4	0.89627	0.88035	1	16614	0	0.43971	0.027786	0.026471	0.298675	1694	3	0.43971	3141	0.70834	3278	0.68364
FHL1	4	0.7287	0.70472	0.981348	13679	1	0.59639	0.027821	0.026472	0.298675	1695	3	0.59639	12625	0.067472	3484	0.7244
LRRC57	4	0.85805	0.84018	1	15817	0	1.2856	0.027825	0.026472	0.298675	1696	2	1.2856	2133	1.7059	4602	0.63975
ZBTB17	4	0.041292	0.080298	0.692067	2143	2	0.14189	0.027844	0.026472	0.298675	1697	2	0.14189	1154	0.39473	9918	0.38657
LSMEM1	4	0.94436	0.94637	1	17563	0	0.78571	0.027912	0.02688	0.300598	1698	3	0.78571	4183	0.17928	5768	0.67406
CHP1	4	0.84309	0.81909	1	15552	0	0.66957	0.027923	0.02688	0.300598	1699	3	0.66957	748	1.1081	6840	0.46722
TNKS1BP1	4	0.078195	0.14195	0.781414	3438	1	1.5444	0.027939	0.02688	0.300598	1700	3	1.5444	2097	0.47026	1739	1.5679
WDR20	4	0.97509	0.97617	1	18247	0	0.57691	0.027948	0.02688	0.300598	1701	3	0.57691	7083	0.24284	3937	0.58811
AGA	4	0.002574	0.0042548	0.308991	250	2	-0.21672	0.02799	0.02688	0.300598	1702	2	-0.21672	202	0.41204	15507	-0.18079
E4F1	4	0.9762	0.97715	1	18274	0	0.89177	0.028081	0.026881	0.300598	1703	3	0.89177	3527	0.77361	7556	0.74403
ALDH1L2	4	0.089119	0.16237	0.807521	3815	2	-0.0023381	0.028134	0.027059	0.300598	1704	2	-0.0023381	7431	-0.18027	7072	0.6943
IL10RB	4	0.92115	0.91582	1	17099	0	0.77058	0.028143	0.027059	0.300598	1705	3	0.77058	2980	0.88525	1315	0.70837
TERF1	4	0.079925	0.14383	0.781414	3499	2	1.3483	0.028231	0.02706	0.300598	1706	2	1.3483	5298	-0.39032	2475	2.2676
NUDT22	4	0.96434	0.96277	1	17995	0	0.77708	0.028234	0.02706	0.300598	1707	3	0.77708	502	0.96071	4890	0.49435
SETD4	4	0.96445	0.96311	1	17999	0	0.99071	0.028254	0.02706	0.300598	1708	3	0.99071	1190	1.5271	10537	0.46853
C9orf16	4	0.887	0.87374	1	16424	0	0.51182	0.02826	0.02706	0.300598	1709	2	0.51182	2087	0.9272	4367	0.6322
TEP1	4	0.10383	0.19142	0.841656	4311	3	-0.43455	0.028296	0.027255	0.300598	1710	1	-0.43455	8428	0.11762	2290	-0.97533
CORO7-PAM16	4	0.28218	0.36763	0.891263	7778	2	0.85624	0.028386	0.027255	0.300598	1711	2	0.85624	4564	0.71198	3550	1.031
IDNK	4	0.85051	0.82987	1	15682	0	0.85792	0.028387	0.027255	0.300598	1712	3	0.85792	965	2.1041	7459	-1.2577
CRCP	4	0.97965	0.98075	1	18359	0	1.3423	0.028395	0.027255	0.300598	1713	2	1.3423	646	2.8825	5776	0.39235
TULP1	4	0.89599	0.88035	1	16605	0	0.96305	0.028398	0.027255	0.300598	1714	3	0.96305	3510	0.81015	2783	1.8973
ETF1	3	0.88285	0.88454	1	16328	0	1.6053	0.0284	0.029602	0.311593	1715	2	1.6053	2326	2.2793	13755	0.24032
MAP7D2	4	0.93876	0.93683	1	17450	0	0.87193	0.028418	0.027255	0.300598	1716	3	0.87193	715	2.4929	4186	0.74288
ZNF681	4	0.87724	0.86143	1	16197	0	-0.039385	0.0285	0.027255	0.300598	1717	1	-0.039385	16745	0.050355	2380	-0.067624
IFI30	4	0.57265	0.61397	0.971203	11836	1	2.0538	0.028502	0.027255	0.300598	1718	3	2.0538	3911	0.45814	2040	1.8276
GZMA	4	0.75724	0.72451	0.982238	14093	1	1.1721	0.028551	0.027255	0.300598	1719	3	1.1721	3457	0.33614	816	2.3424
ANKAR	4	0.89185	0.87627	1	16519	0	0.93495	0.028573	0.027255	0.300598	1720	3	0.93495	4310	1.0408	4070	0.72757
LALBA	4	0.97743	0.97902	1	18301	0	0.68117	0.028578	0.027255	0.300598	1721	3	0.68117	1326	0.71099	2188	0.69332
ANKRD34A	4	0.98101	0.98236	1	18389	0	0.72649	0.028601	0.027255	0.300598	1722	3	0.72649	462	2.0179	3338	1.3925
SPTBN2	4	0.96985	0.96822	1	18126	0	0.72498	0.028614	0.027255	0.300598	1723	3	0.72498	494	1.14	9830	0.059037
PNLIPRP2	4	0.88348	0.86864	1	16346	0	0.64845	0.02864	0.027255	0.300598	1724	3	0.64845	1240	1.5253	7941	-0.56322
EGLN1	4	0.96897	0.96822	1	18107	0	0.79868	0.028717	0.027256	0.300598	1725	3	0.79868	967	0.70423	5318	0.82184
COX7B2	4	0.65799	0.65861	0.979244	12781	1	0.62656	0.028748	0.027256	0.300598	1726	3	0.62656	7153	-0.011337	922	1.3043
GRM3	4	0.70132	0.68475	0.981348	13308	1	0.44561	0.028753	0.027256	0.300598	1727	3	0.44561	3615	0.60647	5455	0.47094
PLEKHG1	4	0.71814	0.69728	0.981348	13530	1	0.15511	0.028805	0.027256	0.300598	1728	1	0.15511	3632	-0.32836	4416	0.90013
C1QTNF8	4	0.95142	0.95241	1	17720	0	0.73064	0.02882	0.027256	0.300598	1729	3	0.73064	400	1.6261	11501	0.05153
SLC3A2	4	0.96666	0.96576	1	18057	0	1.2728	0.028841	0.027256	0.300598	1730	3	1.2728	7108	0.44714	229	4.0838
VPS16	4	0.97524	0.97617	1	18252	0	1.075	0.028893	0.027256	0.300598	1731	3	1.075	5804	0.59361	1304	1.0757
ZNF572	4	0.92189	0.91706	1	17113	0	0.77325	0.028903	0.027256	0.300598	1732	3	0.77325	2893	1.4347	3435	0.88926
NR6A1	4	0.3962	0.49048	0.936825	9942	1	0.67443	0.028907	0.027256	0.300598	1733	3	0.67443	4658	-0.0078242	2152	1.183
BUD31	4	0.22599	0.30817	0.873259	6735	1	1.7117	0.028929	0.027256	0.300598	1734	3	1.7117	670	2.9182	18817	-0.92048
CUL5	4	0.96203	0.95934	1	17946	0	0.88665	0.028981	0.027256	0.300598	1735	3	0.88665	2235	1.1386	1947	0.55207
KIAA1211	4	0.60167	0.62268	0.971203	12142	1	0.7458	0.029096	0.027664	0.301846	1736	3	0.7458	8930	-0.81365	2095	1.296
TAAR6	4	0.98059	0.98157	1	18377	0	0.94855	0.029111	0.027664	0.301846	1737	3	0.94855	2654	1.3583	7080	0.16394
SLC27A6	4	0.55378	0.60409	0.971203	11656	1	0.78828	0.029122	0.027664	0.301846	1738	3	0.78828	2080	1.2944	5733	-0.032042
TM9SF3	4	0.81953	0.80058	1	15136	0	0.54238	0.029143	0.027871	0.301846	1739	3	0.54238	1438	1.4816	10403	0.086475
COL22A1	4	0.02799	0.062446	0.692067	1634	2	-0.17394	0.029162	0.027871	0.301846	1740	2	-0.17394	8068	-0.3268	1775	0.22915
ESRP2	4	0.97825	0.97967	1	18319	0	1.0638	0.029187	0.027871	0.301846	1741	2	1.0638	1634	2.7824	4570	1.5689
TRMT13	4	0.013026	0.030787	0.578979	997	2	0.29971	0.029212	0.027871	0.301846	1742	2	0.29971	3165	-0.4856	3680	1.0318
OR4K2	4	0.92366	0.91955	1	17152	0	0.90484	0.029221	0.027871	0.301846	1743	3	0.90484	5701	0.57598	2120	0.84212
COL10A1	4	0.31405	0.39408	0.894791	8385	1	0.1184	0.029263	0.027871	0.301846	1744	2	0.1184	2072	0.86591	3611	0.48359
TRIM49C	4	0.28564	0.36957	0.891263	7838	2	-0.47337	0.029314	0.027871	0.301846	1745	1	-0.47337	2601	-0.56706	8374	0.29996
FDPS	4	0.64309	0.64625	0.977351	12600	1	1.2346	0.029373	0.027871	0.301846	1746	3	1.2346	684	3.1232	3955	0.79206
CCS	4	0.7263	0.70472	0.981348	13642	1	0.68637	0.029394	0.027871	0.301846	1747	3	0.68637	4481	0.55284	2006	0.58413
ZBTB44	4	0.30538	0.38729	0.891263	8231	2	0.31029	0.029433	0.027871	0.301846	1748	2	0.31029	8288	0.19139	8019	-0.15022
CECR6	4	0.96921	0.96822	1	18113	0	0.63128	0.029467	0.027871	0.301846	1749	3	0.63128	1277	2.1264	9430	0.1412
C6orf48	4	0.73302	0.70837	0.981348	13742	1	1.1039	0.029472	0.027871	0.301846	1750	3	1.1039	2219	1.0736	3637	0.85522
CIRH1A	4	0.8893	0.8754	1	16456	0	1.5552	0.029488	0.027871	0.301846	1751	3	1.5552	3891	0.90542	2793	2.356
SHROOM1	4	0.72946	0.70472	0.981348	13695	1	1.1146	0.029572	0.027871	0.301846	1752	3	1.1146	7944	0.37	3622	1.2779
ZNF554	4	0.3454	0.42045	0.895474	8967	1	0.73855	0.029583	0.027871	0.301846	1753	3	0.73855	2386	0.79053	8501	0.25297
PELP1	4	0.11945	0.22376	0.851322	4810	1	1.4037	0.02962	0.027871	0.301846	1754	3	1.4037	139	1.8033	12161	-1.1696
FBXL5	4	0.75828	0.72821	0.983626	14114	1	0.87606	0.02975	0.027871	0.301846	1755	2	0.87606	4236	0.43358	8435	0.46299
EMC9	4	0.87293	0.85871	1	16127	0	1.2068	0.029757	0.027871	0.301846	1756	3	1.2068	934	2.1027	2232	1.3431
GPS2	4	0.067171	0.13074	0.781414	3082	2	-0.44639	0.029772	0.027871	0.301846	1757	2	-0.44639	13845	0.71778	1077	-0.9725
MEF2BNB	4	0.98148	0.98275	1	18397	0	1.0988	0.029778	0.027871	0.301846	1758	3	1.0988	2983	0.85633	1756	2.2533
CDK13	4	0.80059	0.77431	0.998509	14775	1	0.86725	0.029823	0.027871	0.301846	1759	3	0.86725	6679	-0.22897	1874	1.4407
TP53I3	4	0.90454	0.89068	1	16779	0	0.59033	0.029874	0.028063	0.301846	1760	3	0.59033	282	2.3466	1943	0.00020792
FXYD7	4	0.53954	0.59915	0.971203	11509	1	1.0328	0.0299	0.028063	0.301846	1761	3	1.0328	3685	0.98803	2708	1.2264
ANKRD60	4	0.1516	0.25374	0.851322	5405	2	0.7143	0.029925	0.028063	0.301846	1762	2	0.7143	14630	-0.011143	347	1.5241
SPANXC	4	0.85628	0.83818	1	15780	0	0.76706	0.030006	0.028063	0.301846	1763	3	0.76706	2113	1.2807	7131	0.56125
DMKN	4	0.84565	0.8224	1	15596	0	0.12791	0.030027	0.028063	0.301846	1764	1	0.12791	2066	0.48075	8005	0.20805
CYP4F12	4	0.97419	0.97514	1	18226	0	1.0325	0.030028	0.028063	0.301846	1765	2	1.0325	1007	1.8312	5634	0.41555
TIMMDC1	4	0.74168	0.71333	0.981348	13865	1	0.17244	0.030078	0.028063	0.301846	1766	2	0.17244	4215	-0.57172	1204	1.4714
VNN3	4	0.96512	0.96379	1	18015	0	0.91368	0.030091	0.028063	0.301846	1767	3	0.91368	384	2.2005	11908	-0.20062
LSM4	4	0.27605	0.36043	0.891263	7668	2	-0.27067	0.030128	0.028064	0.301846	1768	1	-0.27067	1113	0.68263	17077	-0.89856
ATP5D	4	0.799	0.77183	0.998509	14747	1	0.8538	0.030167	0.028064	0.301846	1769	2	0.8538	1298	1.3327	6394	0.61691
FAM181B	4	0.617	0.63024	0.971203	12307	1	0.25454	0.030179	0.028064	0.301846	1770	2	0.25454	262	3.0884	16856	-1.8326
WRB	4	0.31988	0.40042	0.894791	8481	2	0.31886	0.030227	0.028064	0.301846	1771	2	0.31886	1908	1.0019	8631	-0.044166
PIGG	4	0.44395	0.5457	0.971203	10670	1	0.91617	0.030229	0.028064	0.301846	1772	3	0.91617	6399	0.20392	1624	1.2742
ITGAM	4	0.27757	0.36043	0.891263	7696	1	0.9776	0.03024	0.028064	0.301846	1773	3	0.9776	1219	0.78338	1900	-0.19105
OR5AP2	4	0.30677	0.38932	0.891263	8260	1	0.70618	0.030299	0.028064	0.301846	1774	3	0.70618	2182	1.1386	7264	0.46928
SMN1	4	0.68473	0.676	0.979244	13102	1	0.85793	0.030327	0.028064	0.301846	1775	2	0.85793	3736	0.95027	3733	1.5836
METTL21B	4	0.9656	0.96444	1	18025	0	0.61706	0.030336	0.028064	0.301846	1776	3	0.61706	9096	-0.05359	3565	0.83696
IL33	4	0.35619	0.43771	0.909937	9178	2	0.44992	0.030347	0.028064	0.301846	1777	2	0.44992	7799	-0.14422	2673	0.63713
TARBP2	4	0.92929	0.92779	1	17252	0	0.85064	0.030377	0.028064	0.301846	1778	3	0.85064	1386	0.68618	2657	1.0484
MRFAP1	4	0.96509	0.96379	1	18014	0	1.0924	0.030397	0.028276	0.303107	1779	2	1.0924	391	2.4978	16653	0.24453
NCK1	3	0.96959	0.97047	1	18119	0	0.45133	0.030414	0.03414	0.323826	1780	3	0.45133	3368	0.85094	6173	-0.10866
GHITM	4	0.97931	0.98075	1	18347	0	0.47994	0.030434	0.028276	0.303107	1781	2	0.47994	1304	0.71258	4703	0.075656
ACKR2	4	0.48673	0.56555	0.971203	11035	1	0.50709	0.030487	0.028276	0.303107	1782	2	0.50709	4950	0.32122	3204	0.71804
HTRA2	4	0.081282	0.14599	0.781414	3538	2	-0.5161	0.030535	0.028276	0.303107	1783	1	-0.5161	6580	-0.065249	940	-0.75246
EREG	4	0.16659	0.26274	0.851322	5683	1	0.64288	0.03055	0.028276	0.303107	1784	3	0.64288	8658	0.45424	7995	0.10353
COL5A2	4	0.34079	0.41837	0.895474	8869	2	-0.043857	0.030586	0.028495	0.304938	1785	1	-0.043857	1774	1.338	4717	0.47431
ETAA1	4	0.49498	0.57051	0.971203	11112	1	0.72047	0.030588	0.028495	0.304938	1786	3	0.72047	4716	0.77903	9466	0.21418
SH2D1B	4	0.82524	0.8042	1	15231	0	0.89553	0.030604	0.028495	0.304938	1787	3	0.89553	3611	0.7381	6168	0.65846
SMARCC2	4	0.98326	0.98423	1	18438	0	0.93347	0.030631	0.028711	0.306911	1788	3	0.93347	1745	1.5458	4275	0.32658
TTC12	4	0.46616	0.55692	0.971203	10860	1	0.53055	0.030642	0.028711	0.306911	1789	3	0.53055	6334	0.20681	4473	0.23695
N4BP1	4	0.93744	0.93632	1	17426	0	0.62251	0.030658	0.028925	0.309025	1790	3	0.62251	1064	0.73401	4155	0.18899
RABL6	4	0.90183	0.8836	1	16721	0	0.7607	0.030749	0.029143	0.310142	1791	2	0.7607	1798	1.4953	5327	0.42802
BRINP1	4	0.29037	0.37928	0.891263	7942	1	0.69227	0.030779	0.029143	0.310142	1792	2	0.69227	13540	-0.68251	275	3.1995
PSMD4	4	0.15971	0.25959	0.851322	5562	2	-0.42572	0.03079	0.029143	0.310142	1793	1	-0.42572	2437	-0.59019	6485	0.38549
PTF1A	4	0.79008	0.76065	0.994685	14623	1	1.1092	0.030799	0.029143	0.310142	1794	3	1.1092	6024	0.64626	2247	1.4779
SH3GL2	4	0.95878	0.95748	1	17873	0	0.74276	0.03083	0.029143	0.310142	1795	3	0.74276	11913	0.026134	822	1.5414
TFDP3	4	0.073423	0.13593	0.781414	3291	2	0.14684	0.03084	0.029143	0.310142	1796	2	0.14684	3995	0.43872	5296	-0.13907
GALK2	4	0.26216	0.35323	0.891263	7441	2	0.0055195	0.030891	0.029143	0.310142	1797	2	0.0055195	2266	-0.099292	2449	1.8616
RIN1	4	0.95752	0.9563	1	17847	0	0.85756	0.030911	0.029359	0.311593	1798	3	0.85756	821	2.03	13378	0.093741
TMX1	4	0.98577	0.98606	1	18495	0	0.95809	0.030938	0.029359	0.311593	1799	3	0.95809	5669	0.9524	438	3.6662
AP2M1	4	0.91082	0.8974	1	16892	0	0.9863	0.03094	0.029359	0.311593	1800	2	0.9863	3102	0.60512	1295	1.081
CEMP1	3	0.25342	0.32778	0.890316	7277	1	0.78747	0.031012	0.035171	0.33066	1801	2	0.78747	5851	0.56606	4675	0.89334
C19orf38	4	0.95189	0.95322	1	17731	0	0.77022	0.031074	0.029593	0.311593	1802	3	0.77022	12194	0.19203	616	1.2445
DUS4L	4	0.30858	0.38932	0.891263	8291	1	0.655	0.031095	0.029593	0.311593	1803	3	0.655	3747	0.63934	6462	0.13564
VCY	3	0.96889	0.96963	1	18103	0	0.50682	0.031108	0.035171	0.33066	1804	3	0.50682	7891	0.28577	8510	0.20506
CCT8	4	0.93072	0.92997	1	17287	0	0.72036	0.031145	0.029593	0.311593	1805	3	0.72036	2383	0.046619	108	3.4302
SUSD2	4	0.042945	0.082313	0.692067	2208	3	-0.63581	0.031247	0.029827	0.311593	1806	1	-0.63581	14959	-0.25113	1199	-1.0968
ATRAID	4	0.84339	0.81909	1	15561	0	0.63351	0.031324	0.029827	0.311593	1807	2	0.63351	6172	0.1889	5341	0.77061
SOHLH2	4	0.37107	0.45464	0.915947	9462	2	0.52365	0.031345	0.029827	0.311593	1808	2	0.52365	870	0.43434	6667	-0.42896
CFC1	4	0.91457	0.90382	1	16953	0	0.4995	0.031349	0.029827	0.311593	1809	2	0.4995	973	2.9055	2422	-0.0095214
MROH9	4	0.38655	0.47721	0.932898	9762	1	0.76477	0.031395	0.029828	0.311593	1810	3	0.76477	16095	0.05793	1244	1.424
IST1	4	0.97156	0.97112	1	18163	0	1.0963	0.031395	0.029828	0.311593	1811	3	1.0963	1887	0.74791	4550	0.87324
RAB7A	4	0.95469	0.95442	1	17785	0	1.3363	0.03145	0.029828	0.311593	1812	3	1.3363	6991	0.31151	297	2.7723
DKK4	4	0.94778	0.94905	1	17637	0	0.70073	0.031482	0.030044	0.311593	1813	3	0.70073	4476	0.64888	3464	0.75758
HNRNPA0	4	0.94835	0.94905	1	17648	0	1.0989	0.031487	0.030044	0.311593	1814	3	1.0989	703	2.3332	2629	1.3723
CDC20B	4	0.70824	0.69098	0.981348	13394	1	1.1049	0.031504	0.030044	0.311593	1815	3	1.1049	3929	0.95451	6490	0.6264
ERVW-1	4	0.92387	0.92017	1	17156	0	1.1023	0.031537	0.030044	0.311593	1816	3	1.1023	2972	0.2899	1173	1.1946
DCT	4	0.88188	0.86688	1	16305	0	0.7289	0.031586	0.030044	0.311593	1817	3	0.7289	2146	1.0446	1260	0.51609
MAK16	4	0.14774	0.24955	0.851322	5331	2	1.1476	0.031629	0.030044	0.311593	1818	2	1.1476	1690	1.6035	17009	-0.019852
SLC25A51	4	0.25467	0.34151	0.890316	7304	1	0.81268	0.031641	0.030044	0.311593	1819	3	0.81268	3677	0.12304	6358	-1.0452
TNIP1	4	0.31823	0.40042	0.894791	8451	2	0.9532	0.031654	0.030044	0.311593	1820	2	0.9532	7378	0.055035	2998	1.8618
C3orf52	4	0.92606	0.92256	1	17199	0	0.74183	0.031685	0.030044	0.311593	1821	3	0.74183	4322	0.6067	4185	0.58174
CTNNAL1	4	0.67602	0.66979	0.979244	12992	1	0.56904	0.031704	0.030044	0.311593	1822	2	0.56904	12875	-0.37954	1674	0.37949
GABARAPL2	4	0.57916	0.61517	0.971203	11901	1	0.78055	0.031784	0.030044	0.311593	1823	3	0.78055	659	1.9817	15897	0.014709
PCID2	4	0.36213	0.44734	0.91328	9289	2	0.59066	0.031792	0.030044	0.311593	1824	2	0.59066	3813	0.32199	3297	1.6152
ETV7	4	0.6543	0.6549	0.979244	12731	1	0.67805	0.031806	0.030044	0.311593	1825	2	0.67805	2524	1.1543	2378	1.037
SDR42E1	4	0.081569	0.14643	0.781414	3552	2	0.40607	0.031833	0.030044	0.311593	1826	2	0.40607	12386	-0.3754	240	2.0779
C1QTNF9B	4	0.86248	0.84328	1	15918	0	1.0461	0.031839	0.030044	0.311593	1827	3	1.0461	1669	1.1877	11721	-0.5374
ABCB4	4	0.89958	0.88117	1	16673	0	1.159	0.031854	0.030044	0.311593	1828	3	1.159	6054	1.0528	1830	1.3138
KIAA1033	4	0.75148	0.72077	0.982157	14008	1	0.72382	0.031895	0.030044	0.311593	1829	2	0.72382	1288	1.1879	4983	0.083877
CNTN2	4	0.29627	0.38227	0.891263	8061	2	-0.15472	0.031908	0.030044	0.311593	1830	2	-0.15472	1324	0.26503	15333	-0.97068
C4orf48	4	0.78528	0.75812	0.994685	14540	1	1.2351	0.031911	0.030044	0.311593	1831	3	1.2351	10906	0.40244	1744	1.3407
UHMK1	4	0.13103	0.23503	0.851322	5024	1	0.6125	0.031938	0.030044	0.311593	1832	3	0.6125	4601	0.54935	4598	0.55118
HIST2H3A	4	0.077086	0.14137	0.781414	3398	3	-1.0194	0.031958	0.030044	0.311593	1833	1	-1.0194	2632	-1.5695	8660	0.55856
RDM1	4	0.78805	0.75939	0.994685	14584	1	0.060467	0.032009	0.030044	0.311593	1834	1	0.060467	2715	-0.082948	7018	0.58931
PCGF3	4	0.97192	0.97112	1	18174	0	0.67193	0.032082	0.030044	0.311593	1835	3	0.67193	3000	0.8214	3340	1.1554
FRS3	4	0.52699	0.59167	0.971203	11392	1	0.10194	0.032111	0.030044	0.311593	1836	1	0.10194	2889	0.093016	5746	0.74949
MYNN	4	0.98283	0.98349	1	18427	0	0.66611	0.032182	0.030274	0.311593	1837	3	0.66611	1069	1.1065	2982	0.62968
NFU1	4	0.9553	0.95592	1	17796	0	0.75057	0.032209	0.030274	0.311593	1838	3	0.75057	5650	0.31878	932	1.3162
BTF3	4	0.8815	0.86688	1	16293	0	1.1255	0.032315	0.030274	0.311593	1839	3	1.1255	4401	-0.1245	381	2.2742
ARL13B	4	0.70476	0.68725	0.981348	13351	1	0.77692	0.032346	0.030274	0.311593	1840	3	0.77692	3234	0.74125	817	0.73847
MMP25	4	0.88172	0.86688	1	16299	0	0.43527	0.032365	0.030274	0.311593	1841	2	0.43527	2545	-0.50233	1666	1.9709
PDE1B	4	0.68035	0.67105	0.979244	13050	1	0.84752	0.032443	0.030274	0.311593	1842	3	0.84752	3261	1.1097	1274	0.60282
TRDMT1	4	0.90132	0.88279	1	16709	0	0.57522	0.032454	0.030274	0.311593	1843	3	0.57522	2628	-0.11601	6199	0.5712
PLIN3	4	0.19174	0.28011	0.851322	6123	2	0.23224	0.032459	0.030274	0.311593	1844	2	0.23224	322	2.4326	13888	-0.097897
PRSS21	4	0.3424	0.4194	0.895474	8903	1	0.62546	0.032482	0.030274	0.311593	1845	3	0.62546	12731	-0.20008	2518	0.89271
GLT8D2	4	0.68033	0.67105	0.979244	13049	1	0.16184	0.032517	0.030274	0.311593	1846	1	0.16184	2199	0.80983	7145	-0.3263
CATSPERD	4	0.49261	0.57051	0.971203	11089	1	0.56843	0.032531	0.030274	0.311593	1847	2	0.56843	3422	1.1774	2824	0.30107
NSMCE4A	4	0.77454	0.74692	0.991046	14355	1	1.0571	0.032538	0.030274	0.311593	1848	3	1.0571	9444	0.0086836	2412	1.0196
ASB7	4	0.9679	0.96672	1	18081	0	0.8614	0.03256	0.030274	0.311593	1849	3	0.8614	496	1.7363	11860	-0.60692
SPIRE2	4	0.051839	0.093557	0.692067	2546	3	-1.6812	0.032568	0.030274	0.311593	1850	1	-1.6812	2519	0.21726	1936	-0.44833
CRAT	4	0.97044	0.96943	1	18139	0	1.0083	0.032573	0.030274	0.311593	1851	3	1.0083	707	2.2548	5122	0.54394
ARHGEF2	4	0.086811	0.15443	0.786121	3745	2	-0.3731	0.032619	0.030274	0.311593	1852	1	-0.3731	6082	-0.15612	2145	-0.40219
RWDD1	4	0.80463	0.77932	0.998509	14859	1	0.70479	0.032655	0.030274	0.311593	1853	2	0.70479	2858	1.114	7327	0.36644
BMP4	4	0.98152	0.98275	1	18398	0	0.7195	0.032669	0.030274	0.311593	1854	3	0.7195	2575	0.99931	1111	0.76173
POR	4	0.9587	0.95748	1	17870	0	0.67178	0.032717	0.030274	0.311593	1855	3	0.67178	1911	1.3354	5687	0.44617
BCAT2	4	0.17836	0.26839	0.851322	5901	2	0.19928	0.032748	0.030274	0.311593	1856	2	0.19928	2891	0.69506	6844	-0.15999
DIRC1	4	0.083394	0.1502	0.786121	3626	2	-0.093741	0.032771	0.030274	0.311593	1857	2	-0.093741	7299	-0.034899	3074	-0.13831
PPIL4	4	0.70042	0.68475	0.981348	13297	1	1.0095	0.032829	0.030274	0.311593	1858	3	1.0095	248	2.7799	10418	0.1031
BLNK	4	0.9018	0.8836	1	16720	0	0.88654	0.032841	0.030274	0.311593	1859	2	0.88654	723	1.7607	1420	1.1741
CTAGE6	4	0.069054	0.13271	0.781414	3151	1	1.0654	0.032851	0.030515	0.312904	1860	3	1.0654	6434	0.65612	1633	1.593
RIT1	4	0.80257	0.77806	0.998509	14816	1	0.71457	0.032935	0.030515	0.312904	1861	2	0.71457	1674	1.0992	11371	0.22273
TRIP11	4	0.5794	0.61517	0.971203	11904	1	0.60517	0.033018	0.030516	0.312904	1862	3	0.60517	1033	0.69504	5243	0.53653
KCTD13	4	0.59885	0.62268	0.971203	12114	1	0.87856	0.033025	0.030516	0.312904	1863	3	0.87856	848	1.0077	2242	1.008
FXN	4	0.95561	0.95592	1	17800	0	0.96943	0.033031	0.030516	0.312904	1864	3	0.96943	334	3.1041	14464	0.025545
SNAPC2	4	0.54325	0.60165	0.971203	11543	1	1.365	0.033049	0.030516	0.312904	1865	3	1.365	1066	2.5712	18346	-0.62048
REEP5	4	0.58865	0.61517	0.971203	11998	1	0.66422	0.033054	0.030516	0.312904	1866	3	0.66422	7174	0.54827	5263	0.35689
CLDN3	4	0.72695	0.70472	0.981348	13651	1	0.49957	0.03308	0.030766	0.314613	1867	2	0.49957	1050	1.3092	6397	0.08947
SH3TC1	4	0.72111	0.70222	0.981348	13573	1	0.25	0.033126	0.030766	0.314613	1868	2	0.25	5618	0.041128	3066	0.57701
ADD2	4	0.257	0.34331	0.890316	7354	1	0.6536	0.033127	0.030766	0.314613	1869	3	0.6536	9153	0.44658	3519	0.88253
HSPA5	3	0.88939	0.89157	1	16459	0	3.1277	0.033173	0.03614	0.337769	1870	2	3.1277	5956	0.37475	6711	0.061288
TMEM217	4	0.71759	0.69728	0.981348	13521	1	0.86387	0.033228	0.030767	0.314613	1871	2	0.86387	3961	0.43968	865	2.1507
BET1	4	0.96372	0.96277	1	17984	0	0.98533	0.033278	0.031003	0.314613	1872	3	0.98533	204	2.8498	6779	-0.069752
NAA10	4	0.87211	0.85871	1	16111	0	0.80174	0.033288	0.031003	0.314613	1873	2	0.80174	624	2.7943	12804	0.66247
PRSS53	4	0.26066	0.35235	0.891263	7419	1	0.17126	0.033329	0.031003	0.314613	1874	2	0.17126	4349	-0.44978	2428	0.80025
EIF3E	4	0.31664	0.39781	0.894791	8429	2	1.0715	0.033413	0.031004	0.314613	1875	2	1.0715	6896	-0.04322	5272	1.0695
CD47	4	0.89071	0.8754	1	16493	0	0.59636	0.033438	0.031238	0.314613	1876	3	0.59636	825	1.4553	14910	-0.17605
FZD8	4	0.97999	0.98095	1	18367	0	0.71684	0.033455	0.031238	0.314613	1877	3	0.71684	6823	0.40687	4043	0.79599
BCR	4	0.94404	0.94591	1	17556	0	0.83776	0.033465	0.031238	0.314613	1878	2	0.83776	2333	1.0819	4528	0.92967
CYP4V2	4	0.94713	0.94816	1	17620	0	0.55269	0.033484	0.031238	0.314613	1879	3	0.55269	7460	0.37358	2944	0.87636
PTPRK	4	0.16881	0.26356	0.851322	5725	1	0.82359	0.033501	0.031238	0.314613	1880	3	0.82359	1922	1.6274	13202	-1.8454
ASNSD1	4	0.086005	0.15394	0.786121	3708	1	1.0383	0.033575	0.031239	0.314613	1881	3	1.0383	6257	0.2981	1863	1.2185
R3HCC1	4	0.97051	0.96943	1	18141	0	0.73349	0.033612	0.031239	0.314613	1882	2	0.73349	11885	0.24962	2107	1.1032
NUDT15	4	0.36779	0.45208	0.915947	9396	1	0.64508	0.03366	0.031466	0.314613	1883	3	0.64508	2125	0.89909	11422	0.24769
TSSC1	4	0.85199	0.8309	1	15718	0	0.74864	0.033685	0.031466	0.314613	1884	2	0.74864	5292	0.66789	460	1.7647
FAM111A	4	0.10723	0.19815	0.851322	4415	1	1.4028	0.033768	0.031466	0.314613	1885	3	1.4028	2294	1.3943	9948	0.17136
ALS2CR11	4	0.53016	0.59418	0.971203	11420	1	0.95273	0.033786	0.031466	0.314613	1886	3	0.95273	860	1.2237	3883	0.70379
TMPRSS6	4	0.80399	0.77932	0.998509	14842	1	0.13509	0.033786	0.031466	0.314613	1887	2	0.13509	1301	1.2748	2197	1.3077
MYBL1	4	0.46623	0.55692	0.971203	10861	1	0.9791	0.033821	0.031466	0.314613	1888	3	0.9791	5435	0.4748	2106	1.0119
ST6GALNAC6	3	0.747	0.72051	0.982157	13945	0	-0.007127	0.033865	0.037019	0.340332	1889	1	-0.007127	5681	0.425	4018	0.10676
SPNS2	4	0.7118	0.69221	0.981348	13442	1	0.90237	0.033887	0.031466	0.314613	1890	3	0.90237	4465	0.94172	880	2.1903
VIL1	4	0.87922	0.86416	1	16241	0	0.73937	0.033906	0.031467	0.314613	1891	3	0.73937	658	1.2763	3323	0.54525
RPS25	2	0.96603	0.98129	1	18039	0	2.2406	0.033967	0.018714	0.269677	1892	2	2.2406	586	3.9998	13843	0.046064
CDH7	4	0.89007	0.8754	1	16479	0	1.1167	0.033968	0.031467	0.314613	1893	2	1.1167	557	2.3004	15789	0.05589
WRAP53	4	0.65049	0.65243	0.979244	12687	1	0.99124	0.033989	0.031467	0.314613	1894	2	0.99124	2039	0.9214	16021	0.24215
MTMR14	4	0.6188	0.63024	0.971203	12329	1	0.23075	0.034039	0.031467	0.314613	1895	2	0.23075	7438	-0.21242	1390	1.0164
INF2	4	0.028143	0.062926	0.692067	1641	1	0.65815	0.03406	0.031467	0.314613	1896	3	0.65815	11379	-0.032423	2681	0.99804
ATXN7L2	4	0.84914	0.82987	1	15655	0	0.25913	0.03409	0.031467	0.314613	1897	2	0.25913	1909	0.26007	3104	1.9344
ATP5G2	4	0.98263	0.98331	1	18420	0	1.5471	0.034141	0.031707	0.314613	1898	3	1.5471	1346	1.5689	2016	1.3108
POLR2I	4	0.97478	0.97567	1	18239	0	1.3094	0.034179	0.031707	0.314613	1899	3	1.3094	193	4.0631	11264	-0.64944
AAMP	4	0.37733	0.46721	0.926915	9575	1	0.89928	0.034192	0.031707	0.314613	1900	3	0.89928	4353	0.72854	1406	1.877
FOSL2	4	0.85749	0.84018	1	15802	0	0.77513	0.0342	0.031707	0.314613	1901	3	0.77513	5964	0.51111	4128	0.6726
HDLBP	4	0.97313	0.97304	1	18197	0	0.81893	0.03421	0.031707	0.314613	1902	2	0.81893	3478	0.8508	2730	0.4156
CCT2	4	0.76951	0.742	0.991046	14284	1	1.4755	0.034242	0.031707	0.314613	1903	2	1.4755	1327	3.1036	16984	-0.13315
IDH3B	4	0.040301	0.079986	0.692067	2100	2	0.2645	0.034274	0.031707	0.314613	1904	2	0.2645	4746	0.73187	4466	-0.95733
MBD2	4	0.35512	0.43664	0.9095	9157	1	0.71036	0.034319	0.031707	0.314613	1905	3	0.71036	8056	0.17681	673	1.9238
TAF6L	4	0.76538	0.73437	0.986917	14224	1	0.60489	0.034366	0.031708	0.314613	1906	3	0.60489	17612	-0.64931	1133	1.5199
FUNDC2	4	0.30943	0.38932	0.891263	8311	2	0.16761	0.034394	0.031708	0.314613	1907	2	0.16761	660	2.6319	3026	-1.1781
FUS	4	0.85969	0.84223	1	15852	0	0.8103	0.034435	0.031708	0.314613	1908	3	0.8103	4960	0.62638	6036	0.56988
APBB3	4	0.57237	0.61397	0.971203	11831	1	0.2483	0.034445	0.031708	0.314613	1909	1	0.2483	6143	0.12742	3873	0.44463
RHOBTB3	4	0.94611	0.94723	1	17595	0	0.64747	0.034464	0.031708	0.314613	1910	2	0.64747	6392	0.033185	3555	0.74028
ZNHIT6	4	0.41127	0.5102	0.944411	10248	2	0.12089	0.034546	0.031975	0.314613	1911	2	0.12089	1921	-0.53373	6647	0.51171
RNF125	4	0.68097	0.67232	0.979244	13060	1	0.91539	0.034551	0.031975	0.314613	1912	3	0.91539	5601	0.53619	3943	0.62626
OR13H1	4	0.97996	0.98095	1	18365	0	0.82011	0.03457	0.031975	0.314613	1913	2	0.82011	2420	0.84952	1180	1.3377
NDUFAF1	4	0.63201	0.63639	0.971203	12480	1	1.1941	0.03458	0.031975	0.314613	1914	3	1.1941	10587	-0.51013	3577	1.1499
MBD5	4	0.096806	0.18057	0.830241	4083	2	-0.40994	0.034597	0.031975	0.314613	1915	1	-0.40994	2134	0.17822	9573	-0.31381
ISX	4	0.39638	0.49048	0.936825	9946	1	0.7781	0.034666	0.031975	0.314613	1916	3	0.7781	6422	-0.03175	2576	0.95776
TMEM54	4	0.23135	0.31738	0.884276	6838	1	0.78814	0.034725	0.031975	0.314613	1917	3	0.78814	1869	1.2178	6909	0.46217
GTPBP4	4	0.16277	0.26036	0.851322	5617	2	0.033752	0.034749	0.031975	0.314613	1918	2	0.033752	2147	0.36505	8843	-0.14611
ATP6V1A	4	0.72268	0.70222	0.981348	13592	1	1.7536	0.034782	0.031975	0.314613	1919	3	1.7536	1810	2.3444	7529	0.088921
ZNF169	4	0.86147	0.84328	1	15899	0	0.45125	0.0348	0.031975	0.314613	1920	2	0.45125	2921	0.69952	4799	0.53058
CPS1	4	0.92783	0.92662	1	17225	0	0.81575	0.0348	0.031975	0.314613	1921	3	0.81575	760	1.0352	6845	0.46172
CACNA1A	3	0.69665	0.66922	0.979244	13242	1	0.58409	0.034819	0.038328	0.342317	1922	2	0.58409	2114	1.8558	6325	-0.24556
CES1	4	0.11883	0.22319	0.851322	4792	1	0.87819	0.034851	0.031975	0.314613	1923	3	0.87819	1666	1.1622	5744	0.21448
SMOC1	4	0.98391	0.98475	1	18458	0	0.52388	0.034858	0.031975	0.314613	1924	3	0.52388	2670	0.8847	6912	0.21082
KLHDC7B	4	0.31108	0.38932	0.891263	8336	2	0.49733	0.034867	0.031975	0.314613	1925	2	0.49733	6110	0.42739	4477	0.93225
TCEB1	4	0.89183	0.87627	1	16518	0	1.0642	0.034878	0.031975	0.314613	1926	2	1.0642	9610	-0.46117	334	3.4938
FAM25A	4	0.14203	0.24311	0.851322	5222	1	0.76569	0.034887	0.031975	0.314613	1927	3	0.76569	4131	1.1627	4360	0.58486
PTPN21	4	0.77319	0.74443	0.991046	14331	1	0.46245	0.034973	0.031975	0.314613	1928	2	0.46245	5198	0.5998	2823	0.40827
AQP9	4	0.73183	0.70837	0.981348	13726	1	-0.077339	0.035003	0.031975	0.314613	1929	1	-0.077339	5651	0.45595	4075	-0.25764
USP54	4	0.22225	0.30359	0.869399	6666	1	0.93523	0.035045	0.031975	0.314613	1930	3	0.93523	1784	0.89499	6649	0.4735
PIGF	4	0.67922	0.66979	0.979244	13032	1	0.78829	0.035133	0.031975	0.314613	1931	3	0.78829	3847	1.0547	4445	0.69566
COL8A1	4	0.086102	0.15394	0.786121	3713	2	0.19706	0.035155	0.031975	0.314613	1932	2	0.19706	777	1.8329	5368	-0.69455
PIAS2	4	0.92569	0.92195	1	17189	0	0.64852	0.035162	0.031975	0.314613	1933	3	0.64852	712	0.82418	9291	-0.32477
SRCIN1	4	0.97803	0.97945	1	18317	0	0.62387	0.035168	0.031975	0.314613	1934	3	0.62387	3884	0.40841	3493	0.6427
LOC101927572	4	0.49332	0.57051	0.971203	11097	1	0.76438	0.035209	0.031975	0.314613	1935	3	0.76438	3398	0.93312	7783	-0.00045478
UBXN1	4	0.34627	0.42361	0.89671	8985	1	1.1756	0.035229	0.031975	0.314613	1936	3	1.1756	805	0.98046	6715	0.28504
ATP6V0C	4	0.50353	0.57803	0.971203	11178	1	1.8312	0.035256	0.031975	0.314613	1937	3	1.8312	1451	2.3018	13473	-1.5564
CT47A7	4	0.13346	0.23576	0.851322	5076	2	-0.57021	0.035256	0.031975	0.314613	1938	1	-0.57021	6083	-0.28423	3685	-1.9929
BRCA2	4	0.90406	0.89068	1	16763	0	0.95359	0.035304	0.031975	0.314613	1939	2	0.95359	2286	0.44097	7407	0.36539
PRR13	4	0.93358	0.93052	1	17346	0	0.60915	0.035315	0.032213	0.314613	1940	2	0.60915	6886	0.44965	1655	1.3839
GALP	4	0.046613	0.090024	0.692067	2349	2	-0.25724	0.035357	0.032213	0.314613	1941	1	-0.25724	14138	-0.63381	2694	-0.49975
ZNF574	4	0.93072	0.92997	1	17286	0	0.82597	0.035361	0.032213	0.314613	1942	3	0.82597	1769	1.44	9228	0.3822
GSDMC	4	0.14697	0.24882	0.851322	5320	2	-0.54397	0.035408	0.032213	0.314613	1943	1	-0.54397	5383	1.0052	2164	-0.58288
SNAI1	4	0.83922	0.81687	1	15484	0	0.60657	0.035411	0.032213	0.314613	1944	2	0.60657	2786	-0.20906	2179	0.75902
HSPG2	4	0.93878	0.93683	1	17452	0	1.3467	0.035422	0.032213	0.314613	1945	3	1.3467	1171	0.67485	1812	2.0927
TRAPPC3L	4	0.29871	0.38427	0.891263	8105	1	0.69461	0.035454	0.032213	0.314613	1946	2	0.69461	620	2.5448	2637	-0.09677
MFSD6	4	0.92847	0.92662	1	17237	0	0.67117	0.035479	0.032213	0.314613	1947	3	0.67117	4872	0.38703	662	0.78717
FRMD7	4	0.79551	0.76939	0.998509	14700	1	0.67971	0.035491	0.032213	0.314613	1948	3	0.67971	1519	0.80415	559	0.36988
APBB2	4	0.9303	0.92944	1	17278	0	0.98328	0.035593	0.032213	0.314613	1949	2	0.98328	824	2.2051	9724	0.53821
CBWD3	3	0.49235	0.50247	0.944411	11087	1	1.3538	0.035621	0.040075	0.348616	1950	2	1.3538	4447	1.1816	2916	1.7079
C2orf70	4	0.80888	0.78181	0.998509	14947	1	0.059083	0.035661	0.032214	0.314613	1951	2	0.059083	997	3.1918	7615	-0.72713
DUXA	4	0.96859	0.9679	1	18098	0	1.4582	0.035673	0.032214	0.314613	1952	3	1.4582	728	1.6151	4540	-0.029526
OR5AN1	4	0.93558	0.93376	1	17386	0	1.0429	0.035679	0.032214	0.314613	1953	3	1.0429	983	2.5203	10658	0.17055
NFS1	4	0.83474	0.81122	1	15396	0	1.024	0.0357	0.032214	0.314613	1954	2	1.024	11277	-0.59714	155	4.1171
ECHS1	4	0.98432	0.98491	1	18465	0	0.56352	0.035709	0.032214	0.314613	1955	3	0.56352	4116	0.59331	8170	0.17916
ABHD17A	4	0.0073447	0.016118	0.500918	607	1	1.8581	0.035733	0.032214	0.314613	1956	2	1.8581	1467	2.4089	5891	-1.446
RPS17	4	0.28783	0.37495	0.891263	7880	1	1.6334	0.035754	0.032214	0.314613	1957	2	1.6334	476	2.5515	16733	-0.1293
CHRM2	4	0.98607	0.98655	1	18504	0	0.55897	0.035774	0.032214	0.314613	1958	3	0.55897	671	0.56502	4141	0.49644
DBF4	4	0.89946	0.88117	1	16671	0	0.97384	0.035797	0.032214	0.314613	1959	2	0.97384	17434	-0.13792	426	2.4651
ZNF765	4	0.25617	0.34331	0.890316	7333	1	0.61245	0.035815	0.032214	0.314613	1960	3	0.61245	12611	0.044161	3245	0.65335
KLHL33	4	0.64854	0.65121	0.979244	12662	1	0.83214	0.035819	0.032214	0.314613	1961	2	0.83214	5195	0.94941	3053	1.2036
RNF208	4	0.98326	0.98423	1	18437	0	0.99392	0.035833	0.032214	0.314613	1962	3	0.99392	585	2.1138	2872	0.87956
NF2	4	0.7483	0.7183	0.981409	13965	1	0.62832	0.035862	0.032214	0.314613	1963	2	0.62832	1720	1.7437	5308	0.3189
ARHGEF33	4	0.98307	0.98405	1	18435	0	1.0858	0.035916	0.032214	0.314613	1964	3	1.0858	323	2.8429	12863	-0.14844
HSF4	4	0.0095941	0.021473	0.511805	772	2	0.041011	0.03598	0.032471	0.316966	1965	2	0.041011	7278	-0.70514	3077	1.0185
PRDM8	4	0.97537	0.97617	1	18255	0	0.76696	0.036071	0.032713	0.318681	1966	3	0.76696	1537	-0.046195	2948	0.72075
UTP14A	4	0.26422	0.35323	0.891263	7475	1	0.88639	0.036117	0.032713	0.318681	1967	3	0.88639	6616	0.27589	604	2.4359
KIAA1715	4	0.94447	0.94637	1	17565	0	0.57371	0.036196	0.032713	0.318681	1968	2	0.57371	2411	0.70155	3100	0.86994
LENEP	4	0.62137	0.63149	0.971203	12358	1	0.62231	0.036207	0.032713	0.318681	1969	2	0.62231	249	0.75508	3240	-1.8767
RIC8B	4	0.20104	0.28344	0.851322	6286	1	0.80624	0.036269	0.032966	0.320812	1970	2	0.80624	8296	0.64788	453	3.1492
KCTD14	4	0.80284	0.77932	0.998509	14821	1	0.43277	0.036283	0.032966	0.320812	1971	2	0.43277	1652	0.48467	2477	1.0766
HSH2D	4	0.028366	0.063567	0.692067	1652	2	-0.72134	0.03632	0.033237	0.321002	1972	1	-0.72134	1241	-0.66281	16092	-0.57867
CPPED1	4	0.23152	0.31738	0.884276	6843	1	0.63475	0.036321	0.033237	0.321002	1973	3	0.63475	5282	0.55942	7081	0.51797
ADIRF	4	0.26148	0.35323	0.891263	7432	2	0.36003	0.036337	0.033237	0.321002	1974	2	0.36003	8790	-0.10914	3976	0.26164
HAX1	4	0.94996	0.95078	1	17689	0	0.89721	0.036369	0.033237	0.321002	1975	3	0.89721	5621	0.14185	570	1.0899
CASC5	4	0.8963	0.88035	1	16616	0	0.72524	0.03637	0.033237	0.321002	1976	2	0.72524	584	2.2385	14189	0.040877
ZNF200	4	0.32163	0.40042	0.894791	8517	1	0.77009	0.036398	0.033237	0.321002	1977	3	0.77009	5126	0.48555	2963	0.70435
EIF3G	4	0.9419	0.94313	1	17519	0	1.2371	0.036413	0.033237	0.321002	1978	2	1.2371	1104	1.7797	7254	0.89299
ZNF830	4	0.68252	0.67478	0.979244	13077	1	1.119	0.036467	0.033237	0.321002	1979	3	1.119	3938	1.2467	8287	0.20527
UBAP2	4	0.22083	0.29974	0.860729	6642	2	-0.38891	0.036522	0.033237	0.321002	1980	1	-0.38891	9416	-0.17527	1044	-0.6004
P4HA1	4	0.22148	0.30164	0.865	6654	1	0.93	0.036554	0.033237	0.321002	1981	3	0.93	3515	0.83126	5535	-0.092967
TNFSF9	4	0.38756	0.48108	0.934433	9783	1	0.30875	0.036573	0.033237	0.321002	1982	2	0.30875	2474	0.45547	8576	0.15314
SEPTIN15	4	0.38435	0.4758	0.930624	9722	2	0.51866	0.036651	0.033237	0.321002	1983	2	0.51866	2990	0.52489	2310	2
SLC11A2	4	0.21941	0.29974	0.860729	6614	2	0.41846	0.036725	0.033237	0.321002	1984	2	0.41846	4457	0.12078	2638	0.80802
SNW1	4	0.59084	0.61641	0.971203	12022	1	0.94628	0.036788	0.033237	0.321002	1985	3	0.94628	1387	0.70704	10085	-0.8724
NPL	4	0.89106	0.87627	1	16500	0	1.0778	0.036793	0.033237	0.321002	1986	3	1.0778	2042	0.16292	856	1.8707
WWTR1	3	0.89212	0.89289	1	16526	0	1.3181	0.036838	0.041173	0.351629	1987	1	1.3181	1806	0.76834	15070	-0.44015
TAS2R50	4	0.42394	0.52848	0.958056	10481	1	0.93766	0.03688	0.033521	0.322932	1988	3	0.93766	1872	1.2661	2525	0.91052
HEPACAM2	4	0.53581	0.59791	0.971203	11479	1	1.0747	0.036933	0.033521	0.322932	1989	3	1.0747	3545	0.514	3645	0.65331
SCN9A	4	0.8169	0.79692	1	15089	0	0.54008	0.036951	0.033521	0.322932	1990	3	0.54008	3978	0.63004	3441	0.73848
GRIK5	4	0.40149	0.49412	0.936825	10047	1	1.1132	0.036956	0.033522	0.322932	1991	2	1.1132	539	2.0907	11135	-1.0064
GPR84	4	0.97569	0.97617	1	18261	0	0.58088	0.03703	0.033522	0.322932	1992	3	0.58088	7357	0.78629	4656	0.62678
PFKM	4	0.95405	0.95362	1	17771	0	0.78852	0.037087	0.033771	0.323161	1993	3	0.78852	7109	0.46207	1441	1.2049
BCAN	4	0.8642	0.84532	1	15954	0	0.85318	0.037096	0.033771	0.323161	1994	3	0.85318	6194	0.010686	1208	2.8312
RNF25	4	0.85632	0.83818	1	15781	0	0.76458	0.037114	0.033771	0.323161	1995	3	0.76458	893	1.4367	2981	0.60961
TRIM77	4	0.11181	0.20733	0.851322	4552	2	0.42772	0.03712	0.033771	0.323161	1996	2	0.42772	4264	0.71357	3500	0.61633
C17orf74	4	0.47559	0.56186	0.971203	10936	1	0.85636	0.037126	0.033771	0.323161	1997	3	0.85636	2215	0.95902	4927	0.84711
MACROD1	4	0.68432	0.676	0.979244	13098	1	0.67449	0.037145	0.033771	0.323161	1998	3	0.67449	17675	-0.16304	1518	1.2873
[truncated: 17,114 more rows]

## Sheet: Supplementary Table 4
IP-MassSpec proteomics
reference	Gene Symbol	MWT(kDa)	Unique	Total	GST-CTT Coverage %	GST Coverage %	Coverage difference %	Coverage FC	CRISPR ranking
Q13459_MYO9B_HUMAN	MYO9B	243.25	26	33	0.127	0	0.127	13.7	7774
Q93074_MED12_HUMAN	MED12	242.93	19	20	0.087	0	0.087	9.7	18921
Q92793_CBP_HUMAN	CREBBP	265.18	15	15	0.073	0	0.073	8.3	268
Q09472_EP300_HUMAN	EP300	263.99	12	13	0.067	0	0.067	7.7	27
P42858_HD_HUMAN	HTT	347.38	14	14	0.05	0	0.05	6	16299
Q92616_GCN1L_HUMAN	GCN1L1	292.57	134	206	0.471	0.076	0.395	5.59302	57
Q15648_MED1_HUMAN	MED1	168.37	5	5	0.039	0	0.039	4.9	18460
Q5VZ89_DEN4C_HUMAN	DENND4C	186.74	7	7	0.033	0	0.033	4.3	9412
Q9UPU5_UBP24_HUMAN	USP24	294.18	6	6	0.029	0	0.029	3.9	13896
Q9BY89_K1671_HUMAN	KIAA1671	196.59	4	4	0.028	0	0.028	3.8	5636
Q14008_CKAP5_HUMAN	CKAP5	225.35	15	15	0.089	0.018	0.071	3.53571	17152
P42345_MTOR_HUMAN	MTOR	288.71	30	31	0.146	0.04	0.106	3.12	2867
P50748_KNTC1_HUMAN	KNTC1	250.59	9	9	0.048	0.011	0.037	2.7619	16536
Q9Y490_TLN1_HUMAN	TLN1	269.6	20	20	0.102	0.031	0.071	2.73171	5925
Q7LBC6_KDM3B_HUMAN	KDM3B	191.46	2	2	0.016	0	0.016	2.6	8601
R4GNB2_R4GNB2_HUMAN	DENND4C	212.58	3	3	0.014	0	0.014	2.4	9412
Q07864_DPOE1_HUMAN	POLE	261.35	7	7	0.035	0.009	0.026	2.36842	2472
O95071_UBR5_HUMAN	UBR5	309.16	3	3	0.013	0	0.013	2.3	14597
Q9BTC0_DIDO1_HUMAN	DIDO1	243.72	3	3	0.013	0	0.013	2.3	15273
Q8TER5_ARH40_HUMAN	ARHGEF40	164.56	2	2	0.013	0	0.013	2.3	590
Q13535_ATR_HUMAN	ATR	301.17	21	22	0.084	0.031	0.053	2.29268	15645
Q96HP0_DOCK6_HUMAN	DOCK6	229.41	2	2	0.021	0.004	0.017	2.21429	13627
Q86YW9_MD12L_HUMAN	MED12L	239.97	2	2	0.012	0	0.012	2.2	13572
Q7Z401_MYCPP_HUMAN	DENND4A	209.11	2	2	0.012	0	0.012	2.2	12010
Q9BVV6_TALD3_HUMAN	KIAA0586	169.2	2	2	0.012	0	0.012	2.2	5978
Q96BY7_ATG2B_HUMAN	ATG2B	232.62	2	2	0.012	0	0.012	2.2	12429
O60287_NPA1P_HUMAN	URB1	254.23	6	6	0.033	0.01	0.023	2.15	1178
A5YKK6_CNOT1_HUMAN	CNOT1	266.77	18	18	0.083	0.034	0.049	2.11364	13568
Q96JI7_SPTCS_HUMAN	SPG11	278.69	2	2	0.011	0	0.011	2.1	14738
Q86VV8_RTTN_HUMAN	RTTN	248.47	2	2	0.011	0	0.011	2.1	17719
Q04637_IF4G1_HUMAN	EIF4G1	175.38	6	6	0.048	0.019	0.029	2	8203
P31327_CPSM_HUMAN	CPS1	164.83	2	2	0.01	0	0.01	2	1921
Q6P2Q9_PRP8_HUMAN	PRPF8	273.43	37	38	0.181	0.087	0.094	1.96907	15193
Q9Y3R5_DOP2_HUMAN	DOPEY2	258.07	2	2	0.009	0	0.009	1.9	4478
Q9HCM1_K1551_HUMAN	KIAA1551	194.74	1	1	0.009	0	0.009	1.9	12687
Q92614_MY18A_HUMAN	MYO18A	232.97	11	11	0.064	0.029	0.035	1.89744	12603
Q2TAZ0_ATG2A_HUMAN	ATG2A	212.73	4	4	0.02	0.006	0.014	1.875	3125
O43432_IF4G3_HUMAN	EIF4G3	176.54	1	1	0.008	0	0.008	1.8	5256
Q14966_ZN638_HUMAN	ZNF638	220.49	1	1	0.007	0	0.007	1.7	16256
O60292_SI1L3_HUMAN	SIPA1L3	194.49	1	1	0.007	0	0.007	1.7	15850
Q9H583_HEAT1_HUMAN	HEATR1	242.22	4	4	0.033	0.016	0.017	1.65385	16439
Q93008_USP9X_HUMAN	USP9X	292.09	2	2	0.014	0.005	0.009	1.6	344
P42694_HELZ_HUMAN	HELZ	218.83	1	1	0.006	0	0.006	1.6	18634
O60318_GANP_HUMAN	MCM3AP	218.27	1	1	0.006	0	0.006	1.6	820
Q5SW79_CE170_HUMAN	CEP170	175.19	1	1	0.006	0	0.006	1.6	16895
Q9UGM3_DMBT1_HUMAN	DMBT1	260.57	1	1	0.006	0	0.006	1.6	11219
Q12789_TF3C1_HUMAN	GTF3C1	238.72	1	1	0.005	0	0.005	1.5	43
Q15643_TRIPB_HUMAN	TRIP11	227.45	1	1	0.005	0	0.005	1.5	1862
Q68DK2_ZFY26_HUMAN	ZFYVE26	284.4	1	1	0.005	0	0.005	1.5	8028
Q5T5U3_RHG21_HUMAN	ARHGAP21	217.2	1	1	0.005	0	0.005	1.5	13968
Q86YA3_ZGRF1_HUMAN	ZGRF1	236.45	1	1	0.005	0	0.005	1.5	16833
P48634_PRC2A_HUMAN	PRRC2A	228.72	4	4	0.023	0.013	0.01	1.43478	6874
P27708_PYR1_HUMAN	CAD	242.83	37	39	0.161	0.11	0.051	1.425	19058
B2RTY4_MYO9A_HUMAN	MYO9A	292.52	1	1	0.004	0	0.004	1.4	17761
P51587_BRCA2_HUMAN	BRCA2	383.99	1	1	0.004	0	0.004	1.4	1939
Q9HCD6_TANC2_HUMAN	TANC2	219.51	1	1	0.004	0	0.004	1.4	5826
Q14315_FLNC_HUMAN	FLNC	290.84	3	3	0.017	0.01	0.007	1.35	8351
O75643_U520_HUMAN	SNRNP200	244.35	35	35	0.17	0.127	0.043	1.31387	2006
P46013_KI67_HUMAN	MKI67	358.47	1	1	0.003	0	0.003	1.3	1019
Q96N67_DOCK7_HUMAN	DOCK7	242.41	30	30	0.15	0.122	0.028	1.21212	13228
Q13315_ATM_HUMAN	ATM	350.46	1	1	0.005	0.004	0.001	1.07143	2879
Q5TAX3_TUT4_HUMAN	ZCCHC11	185.05	2	2	0.013	0.012	0.001	1.04545	18294
P04406_G3P_HUMAN	GAPDH	36.03	4	4	0.045	0.045	0	1	23
P35030_TRY3_HUMAN	PRSS3	32.51	1	1	0.043	0.043	0	1	4959
Q15517_CDSN_HUMAN	CDSN	51.49	1	1	0.034	0.034	0	1	13997
Q16650_TBR1_HUMAN	TBR1	74.01	1	3	0.018	0.018	0	1	3645
P07996_TSP1_HUMAN	THBS1	129.3	1	1	0.01	0.01	0	1	#N/A
Q9C0C2_TB182_HUMAN	TNKS1BP1	181.69	1	1	0.007	0.007	0	1	1700
Q14202_ZMYM3_HUMAN	ZMYM3	152.28	1	1	0.007	0.007	0	1	17666
Q9Y6D6_BIG1_HUMAN	ARFGEF1	208.63	1	1	0.004	0.004	0	1	14880
Q8NI35_INADL_HUMAN	INADL	196.25	4	4	0.032	0.033	-0.001	0.970588	16022
Q14C86_GAPD1_HUMAN	GAPVD1	164.88	6	11	0.031	0.032	-0.001	0.969697	10000
P35580_MYH10_HUMAN	MYH10	228.86	87	92	0.424	0.442	-0.018	0.959368	15519
P16403_H12_HUMAN	HIST1H1C	21.35	1	1	0.056	0.061	-0.005	0.919355	14157
P35579_MYH9_HUMAN	MYH9	226.39	66	81	0.342	0.379	-0.037	0.902632	241
P42356_PI4KA_HUMAN	PI4KA	231.17	1	1	0.006	0.007	-0.001	0.875	10167
SjGST_Schistosoma		25.48	6	6	0.252	0.294	-0.042	0.857627	#N/A
P35749_MYH11_HUMAN	MYH11	227.2	4	4	0.031	0.037	-0.006	0.842105	6380
Q8NI27_THOC2_HUMAN	THOC2	182.66	1	1	0.019	0.023	-0.004	0.833333	493
Q13085_ACACA_HUMAN	ACACA	265.38	14	15	0.073	0.09	-0.017	0.813187	10337
P20020_AT2B1_HUMAN	ATP2B1	138.67	1	1	0.045	0.057	-0.012	0.793103	18617
Q7Z406_MYH14_HUMAN	MYH14	227.73	23	24	0.137	0.178	-0.041	0.77095	17426
P61626_LYSC_HUMAN	LYZ	16.53	1	1	0.081	0.108	-0.027	0.752294	4206
Q8N201_INT1_HUMAN	INTS1	244.14	1	1	0.032	0.043	-0.011	0.75	2833
Q8N3C0_ASCC3_HUMAN	ASCC3	251.3	1	1	0.021	0.029	-0.008	0.733333	4795
O15020_SPTN2_HUMAN	SPTBN2	271.16	1	1	0.005	0.009	-0.004	0.6	1723
Q562E7_WDR81_HUMAN	WDR81	211.56	1	1	0.008	0.014	-0.006	0.6	11920
Q14160_SCRIB_HUMAN	SCRIB	174.78	2	2	0.017	0.029	-0.012	0.6	18986
P49327_FAS_HUMAN	FASN	273.25	27	27	0.12	0.211	-0.091	0.570755	3422
Q01082_SPTB2_HUMAN	SPTBN1	274.44	11	11	0.052	0.096	-0.044	0.546392	12908
O75165_DJC13_HUMAN	DNAJC13	254.25	2	2	0.012	0.024	-0.012	0.52	3184
Q9UIW2_PLXA1_HUMAN	PLXNA1	210.93	1	1	0.005	0.011	-0.006	0.5	5354
Q13813_SPTN1_HUMAN	SPTAN1	284.36	2	2	0.013	0.031	-0.018	0.4375	11306
P21333_FLNA_HUMAN	FLNA	280.56	9	9	0.05	0.116	-0.066	0.435897	10363
P24928_RPB1_HUMAN	POLR2A	217.04	5	5	0.029	0.07	-0.041	0.422535	15993
P55196_AFAD_HUMAN	MLLT4	206.68	1	1	0.034	0.092	-0.058	0.376344	4362
Q92538_GBF1_HUMAN	GBF1	206.31	1	1	0.012	0.036	-0.024	0.351351	12393
O14578_CTRO_HUMAN	CIT	231.29	5	5	0.025	0.073	-0.048	0.351351	15910
Q14980_NUMA1_HUMAN	NUMA1	238.12	3	3	0.015	0.048	-0.033	0.326531	18838
Q9UKV3_ACINU_HUMAN	ACIN1	151.77	1	1	0.019	0.067	-0.048	0.294118	9434
P62736_ACTA_HUMAN	ACTA2	41.98	1	1	0.029	0.106	-0.077	0.280374	13440
O75369_FLNB_HUMAN	FLNB	277.99	8	8	0.041	0.15	-0.109	0.278146	9537
Q9H2G2_SLK_HUMAN	SLK	142.61	2	2	0.017	0.121	-0.104	0.147541	8341
Q7KZ85_SPT6H_HUMAN	SUPT6H	198.95	3	3	0.02	0.165	-0.145	0.126506	526

## Sheet: Supplementary Table 5
# All WT and mutant Aire peaks (n=13023) ranked by WT/DCTT.R3 ratio
chr13	30617542	30617942	chr13:30617542-30617942
chr11	65903055	65903455	chr11:65903055-65903455
chr11	207526	207926	chr11:207526-207926
chr13	33542652	33543052	chr13:33542652-33543052
chr11	65422501	65422901	chr11:65422501-65422901
chr17	58679333	58679733	chr17:58679333-58679733
chr11	65497360	65497760	chr11:65497360-65497760
chr2	218396155	218396555	chr2:218396155-218396555
chr13	32829639	32830039	chr13:32829639-32830039
chr13	27450187	27450587	chr13:27450187-27450587
chr17	39056708	39057108	chr17:39056708-39057108
chr17	78592251	78592651	chr17:78592251-78592651
chr17	44070579	44070979	chr17:44070579-44070979
chr13	32315479	32315879	chr13:32315479-32315879
chr9	138232023	138232423	chr9:138232023-138232423
chr13	21061323	21061723	chr13:21061323-21061723
chr13	26186443	26186843	chr13:26186443-26186843
chr10	32980538	32980938	chr10:32980538-32980938
chr1	44819568	44819968	chr1:44819568-44819968
chr13	30674039	30674439	chr13:30674039-30674439
chr17	59829233	59829633	chr17:59829233-59829633
chr8	126547184	126547584	chr8:126547184-126547584
chr2	9555518	9555918	chr2:9555518-9555918
chr8	12194328	12194728	chr8:12194328-12194728
chr3	157174930	157175330	chr3:157174930-157175330
chr5	150317152	150317552	chr5:150317152-150317552
chr1	227934798	227935198	chr1:227934798-227935198
chr10	17213682	17214082	chr10:17213682-17214082
chr1	16534775	16535175	chr1:16534775-16535175
chr21	17454621	17455021	chr21:17454621-17455021
chr8	33513444	33513844	chr8:33513444-33513844
chr6	10747504	10747904	chr6:10747504-10747904
chr1	85607190	85607590	chr1:85607190-85607590
chr17	75904920	75905320	chr17:75904920-75905320
chr17	75261538	75261938	chr17:75261538-75261938
chr16	89565558	89565958	chr16:89565558-89565958
chr1	16545703	16546103	chr1:16545703-16546103
chr11	200017	200417	chr11:200017-200417
chr1	11908170	11908570	chr1:11908170-11908570
chr5	107672494	107672894	chr5:107672494-107672894
chr4	3955489	3955889	chr4:3955489-3955889
chr17	44200027	44200427	chr17:44200027-44200427
chr19	47227493	47227893	chr19:47227493-47227893
chr17	58518021	58518421	chr17:58518021-58518421
chr17	28750043	28750443	chr17:28750043-28750443
chr1	16872521	16872921	chr1:16872521-16872921
chr5	169350714	169351114	chr5:169350714-169351114
chr5	134411633	134412033	chr5:134411633-134412033
chr17	45197621	45198021	chr17:45197621-45198021
chr17	82494462	82494862	chr17:82494462-82494862
chr19	17469554	17469954	chr19:17469554-17469954
chr19	50724600	50725000	chr19:50724600-50725000
chr5	170151121	170151521	chr5:170151121-170151521
chr19	17305414	17305814	chr19:17305414-17305814
chr1	94325846	94326246	chr1:94325846-94326246
chr12	102539840	102540240	chr12:102539840-102540240
chr17	64975628	64976028	chr17:64975628-64976028
chr1	109494054	109494454	chr1:109494054-109494454
chr17	74203487	74203887	chr17:74203487-74203887
chr20	53773857	53774257	chr20:53773857-53774257
chr2	84958103	84958503	chr2:84958103-84958503
chr2	3558332	3558732	chr2:3558332-3558732
chr17	43003815	43004215	chr17:43003815-43004215
chr12	133080576	133080976	chr12:133080576-133080976
chr17	43367875	43368275	chr17:43367875-43368275
chr1	46442634	46443034	chr1:46442634-46443034
chr17	50547001	50547401	chr17:50547001-50547401
chr1	33099302	33099702	chr1:33099302-33099702
chr6	26027006	26027406	chr6:26027006-26027406
chr11	183864	184264	chr11:183864-184264
chr12	52925287	52925687	chr12:52925287-52925687
chr12	120200876	120201276	chr12:120200876-120201276
chr6	26556523	26556923	chr6:26556523-26556923
chr15	42273223	42273623	chr15:42273223-42273623
chr12	49234485	49234885	chr12:49234485-49234885
chr15	44427204	44427604	chr15:44427204-44427604
chr18	63422273	63422673	chr18:63422273-63422673
chr8	66123968	66124368	chr8:66123968-66124368
chr1	26620506	26620906	chr1:26620506-26620906
chr17	47831410	47831810	chr17:47831410-47831810
chr19	47244065	47244465	chr19:47244065-47244465
chr5	154858050	154858450	chr5:154858050-154858450
chr16	67521249	67521649	chr16:67521249-67521649
chr9	128635371	128635771	chr9:128635371-128635771
chr9	112041791	112042191	chr9:112041791-112042191
chr5	56123790	56124190	chr5:56123790-56124190
chr10	72260654	72261054	chr10:72260654-72261054
chr2	234242129	234242529	chr2:234242129-234242529
chr1	23019387	23019787	chr1:23019387-23019787
chr14	20682584	20682984	chr14:20682584-20682984
chr6	34757065	34757465	chr6:34757065-34757465
chr5	173144311	173144711	chr5:173144311-173144711
chr6	28141802	28142202	chr6:28141802-28142202
chr2	10285600	10286000	chr2:10285600-10286000
chr19	49363429	49363829	chr19:49363429-49363829
chr2	220228456	220228856	chr2:220228456-220228856
chr19	18417236	18417636	chr19:18417236-18417636
chr1	59146916	59147316	chr1:59146916-59147316
chr19	13847045	13847445	chr19:13847045-13847445
chr11	122197045	122197445	chr11:122197045-122197445
chr12	98503557	98503957	chr12:98503557-98503957
chr1	16367130	16367530	chr1:16367130-16367530
chr1	66925072	66925472	chr1:66925072-66925472
chr21	37267234	37267634	chr21:37267234-37267634
chr5	181218231	181218631	chr5:181218231-181218631
chr17	64707089	64707489	chr17:64707089-64707489
chr17	43283629	43284029	chr17:43283629-43284029
chr1	45303612	45304012	chr1:45303612-45304012
chr17	59786500	59786900	chr17:59786500-59786900
chr2	740287	740687	chr2:740287-740687
chr10	76103286	76103686	chr10:76103286-76103686
chr9	134025065	134025465	chr9:134025065-134025465
chr1	93079078	93079478	chr1:93079078-93079478
chr8	89882676	89883076	chr8:89882676-89883076
chr17	75154303	75154703	chr17:75154303-75154703
chr5	957170	957570	chr5:957170-957570
chr17	50178319	50178719	chr17:50178319-50178719
chr11	65436137	65436537	chr11:65436137-65436537
chr19	18223923	18224323	chr19:18223923-18224323
chr2	88016095	88016495	chr2:88016095-88016495
chr13	27251520	27251920	chr13:27251520-27251920
chr4	2413148	2413548	chr4:2413148-2413548
chr17	76737075	76737475	chr17:76737075-76737475
chr5	159331541	159331941	chr5:159331541-159331941
chr19	42387118	42387518	chr19:42387118-42387518
chr1	148038486	148038886	chr1:148038486-148038886
chr5	176388651	176389051	chr5:176388651-176389051
chr12	75978024	75978424	chr12:75978024-75978424
chr2	130240899	130241299	chr2:130240899-130241299
chr17	40316721	40317121	chr17:40316721-40317121
chr2	3519041	3519441	chr2:3519041-3519441
chr18	3624019	3624419	chr18:3624019-3624419
chr15	55407985	55408385	chr15:55407985-55408385
chr2	99866359	99866759	chr2:99866359-99866759
chr11	9364222	9364622	chr11:9364222-9364622
chr13	30307017	30307417	chr13:30307017-30307417
chr1	12153374	12153774	chr1:12153374-12153774
chr17	42679170	42679570	chr17:42679170-42679570
chr13	77329226	77329626	chr13:77329226-77329626
chr14	23551410	23551810	chr14:23551410-23551810
chr12	12870412	12870812	chr12:12870412-12870812
chr13	110715333	110715733	chr13:110715333-110715733
chr13	30142536	30142936	chr13:30142536-30142936
chr10	3095325	3095725	chr10:3095325-3095725
chr4	7266621	7267021	chr4:7266621-7267021
chr1	203267345	203267745	chr1:203267345-203267745
chr9	113401175	113401575	chr9:113401175-113401575
chr2	133818117	133818517	chr2:133818117-133818517
chr19	13164473	13164873	chr19:13164473-13164873
chr20	10435003	10435403	chr20:10435003-10435403
chr2	86440704	86441104	chr2:86440704-86441104
chr2	233251339	233251739	chr2:233251339-233251739
chr5	90474521	90474921	chr5:90474521-90474921
chr3	129211713	129212113	chr3:129211713-129212113
chr2	240560762	240561162	chr2:240560762-240561162
chr11	65498849	65499249	chr11:65498849-65499249
chr2	47199050	47199450	chr2:47199050-47199450
chr17	49707858	49708258	chr17:49707858-49708258
chr1	182029692	182030092	chr1:182029692-182030092
chr15	72118006	72118406	chr15:72118006-72118406
chr5	75320902	75321302	chr5:75320902-75321302
chr1	99969888	99970288	chr1:99969888-99970288
chr16	67562060	67562460	chr16:67562060-67562460
chr5	139439380	139439780	chr5:139439380-139439780
chr5	138542845	138543245	chr5:138542845-138543245
chr4	87422417	87422817	chr4:87422417-87422817
chr1	22451751	22452151	chr1:22451751-22452151
chr17	59842416	59842816	chr17:59842416-59842816
chr8	23246576	23246976	chr8:23246576-23246976
chr5	14036202	14036602	chr5:14036202-14036602
chr2	231666371	231666771	chr2:231666371-231666771
chr13	21603780	21604180	chr13:21603780-21604180
chr17	64506506	64506906	chr17:64506506-64506906
chr1	109877332	109877732	chr1:109877332-109877732
chr5	151252912	151253312	chr5:151252912-151253312
chr6	79078268	79078668	chr6:79078268-79078668
chr17	53722454	53722854	chr17:53722454-53722854
chr13	27620645	27621045	chr13:27620645-27621045
chr5	154682606	154683006	chr5:154682606-154683006
chr8	26457817	26458217	chr8:26457817-26458217
chr12	6961890	6962290	chr12:6961890-6962290
chr17	44543233	44543633	chr17:44543233-44543633
chr5	91383281	91383681	chr5:91383281-91383681
chr14	54773519	54773919	chr14:54773519-54773919
chr17	63827387	63827787	chr17:63827387-63827787
chr1	200410075	200410475	chr1:200410075-200410475
chr3	41961802	41962202	chr3:41961802-41962202
chr6	27684278	27684678	chr6:27684278-27684678
chr19	19776402	19776802	chr19:19776402-19776802
chrX	49079879	49080279	chrX:49079879-49080279
chr3	139302322	139302722	chr3:139302322-139302722
chr1	77682934	77683334	chr1:77682934-77683334
chr12	65536930	65537330	chr12:65536930-65537330
chr1	155017345	155017745	chr1:155017345-155017745
chr14	24161011	24161411	chr14:24161011-24161411
chr19	18437169	18437569	chr19:18437169-18437569
chr19	42325397	42325797	chr19:42325397-42325797
chr6	26021511	26021911	chr6:26021511-26021911
chr6	26123156	26123556	chr6:26123156-26123556
chr5	160165136	160165536	chr5:160165136-160165536
chr6	3825956	3826356	chr6:3825956-3826356
chr8	134712647	134713047	chr8:134712647-134713047
chr8	41073110	41073510	chr8:41073110-41073510
chr7	4973875	4974275	chr7:4973875-4974275
chr1	16905128	16905528	chr1:16905128-16905528
chr12	123364798	123365198	chr12:123364798-123365198
chr18	63367503	63367903	chr18:63367503-63367903
chr10	75409164	75409564	chr10:75409164-75409564
chr17	50151763	50152163	chr17:50151763-50152163
chr12	110501895	110502295	chr12:110501895-110502295
chr10	69061462	69061862	chr10:69061462-69061862
chr17	31936703	31937103	chr17:31936703-31937103
chr5	81751237	81751637	chr5:81751237-81751637
chr17	31269712	31270112	chr17:31269712-31270112
chr5	43120815	43121215	chr5:43120815-43121215
chr14	58297703	58298103	chr14:58297703-58298103
chr19	38388223	38388623	chr19:38388223-38388623
chr17	82216782	82217182	chr17:82216782-82217182
chr17	75979064	75979464	chr17:75979064-75979464
chr1	155962095	155962495	chr1:155962095-155962495
chr8	30156124	30156524	chr8:30156124-30156524
chr1	120850584	120850984	chr1:120850584-120850984
chr1	93180388	93180788	chr1:93180388-93180788
chr20	290595	290995	chr20:290595-290995
chr5	177516929	177517329	chr5:177516929-177517329
chr8	30254880	30255280	chr8:30254880-30255280
chr9	136992017	136992417	chr9:136992017-136992417
chr2	121074990	121075390	chr2:121074990-121075390
chr2	27799340	27799740	chr2:27799340-27799740
chr5	169695994	169696394	chr5:169695994-169696394
chr7	36115655	36116055	chr7:36115655-36116055
chr4	82373799	82374199	chr4:82373799-82374199
chr5	181216113	181216513	chr5:181216113-181216513
chr19	33176831	33177231	chr19:33176831-33177231
chr17	81101704	81102104	chr17:81101704-81102104
chr15	43824399	43824799	chr15:43824399-43824799
chr1	112674433	112674833	chr1:112674433-112674833
chr19	38930336	38930736	chr19:38930336-38930736
chr13	21174954	21175354	chr13:21174954-21175354
chr17	81245225	81245625	chr17:81245225-81245625
chr16	14285810	14286210	chr16:14285810-14286210
chr11	65418767	65419167	chr11:65418767-65419167
chr17	1253764	1254164	chr17:1253764-1254164
chr2	26345531	26345931	chr2:26345531-26345931
chr17	45147794	45148194	chr17:45147794-45148194
chr9	131393531	131393931	chr9:131393531-131393931
chr17	35063569	35063969	chr17:35063569-35063969
chrX	24054509	24054909	chrX:24054509-24054909
chr14	54509687	54510087	chr14:54509687-54510087
chr3	44338261	44338661	chr3:44338261-44338661
chr1	16896335	16896735	chr1:16896335-16896735
chr1	16889131	16889531	chr1:16889131-16889531
chr12	123383795	123384195	chr12:123383795-123384195
chr19	16338637	16339037	chr19:16338637-16339037
chr12	82358346	82358746	chr12:82358346-82358746
chr12	89352525	89352925	chr12:89352525-89352925
chr10	38010658	38011058	chr10:38010658-38011058
chr17	50064515	50064915	chr17:50064515-50064915
chr12	56360117	56360517	chr12:56360117-56360517
chr1	44730605	44731005	chr1:44730605-44731005
chr5	150473158	150473558	chr5:150473158-150473558
chrX	41330497	41330897	chrX:41330497-41330897
chr17	4939976	4940376	chr17:4939976-4940376
chr5	180810233	180810633	chr5:180810233-180810633
chr10	71766789	71767189	chr10:71766789-71767189
chr4	122783331	122783731	chr4:122783331-122783731
chr5	140043151	140043551	chr5:140043151-140043551
chr19	43765153	43765553	chr19:43765153-43765553
chr12	50085047	50085447	chr12:50085047-50085447
chr1	26999403	26999803	chr1:26999403-26999803
chr1	113905026	113905426	chr1:113905026-113905426
chr1	151165831	151166231	chr1:151165831-151166231
chr14	76961706	76962106	chr14:76961706-76962106
chr19	37932089	37932489	chr19:37932089-37932489
chr19	8307985	8308385	chr19:8307985-8308385
chr17	29591732	29592132	chr17:29591732-29592132
chr6	10722847	10723247	chr6:10722847-10723247
chr10	101012932	101013332	chr10:101012932-101013332
chr19	3275574	3275974	chr19:3275574-3275974
chr1	146409887	146410287	chr1:146409887-146410287
chr8	10054571	10054971	chr8:10054571-10054971
chr2	231673151	231673551	chr2:231673151-231673551
chr1	186375492	186375892	chr1:186375492-186375892
chr1	16913918	16914318	chr1:16913918-16914318
chr5	136058229	136058629	chr5:136058229-136058629
chr15	62896984	62897384	chr15:62896984-62897384
chr6	26285257	26285657	chr6:26285257-26285657
chr15	96273730	96274130	chr15:96273730-96274130
chr8	38996861	38997261	chr8:38996861-38997261
chr8	53945052	53945452	chr8:53945052-53945452
chr2	224485365	224485765	chr2:224485365-224485765
chr5	181188143	181188543	chr5:181188143-181188543
chr17	50050985	50051385	chr17:50050985-50051385
chr5	139341673	139342073	chr5:139341673-139342073
chr12	6470681	6471081	chr12:6470681-6471081
chr1	39398596	39398996	chr1:39398596-39398996
chr12	1474327	1474727	chr12:1474327-1474727
chr14	58427174	58427574	chr14:58427174-58427574
chr5	151729611	151730011	chr5:151729611-151730011
chr7	76291537	76291937	chr7:76291537-76291937
chr12	55716178	55716578	chr12:55716178-55716578
chr17	42998071	42998471	chr17:42998071-42998471
chr19	29844963	29845363	chr19:29844963-29845363
chr17	48246820	48247220	chr17:48246820-48247220
chr2	61538310	61538710	chr2:61538310-61538710
chr1	21782840	21783240	chr1:21782840-21783240
chr3	9397421	9397821	chr3:9397421-9397821
chr2	110101296	110101696	chr2:110101296-110101696
chr1	36149404	36149804	chr1:36149404-36149804
chr6	34248938	34249338	chr6:34248938-34249338
chr19	8355623	8356023	chr19:8355623-8356023
chr5	131635038	131635438	chr5:131635038-131635438
chr1	91501075	91501475	chr1:91501075-91501475
chr20	56392200	56392600	chr20:56392200-56392600
chrX	48801767	48802167	chrX:48801767-48802167
chr9	42431013	42431413	chr9:42431013-42431413
chr2	196601745	196602145	chr2:196601745-196602145
chr8	102238877	102239277	chr8:102238877-102239277
chr12	124172404	124172804	chr12:124172404-124172804
chr17	56699426	56699826	chr17:56699426-56699826
chr12	53380266	53380666	chr12:53380266-53380666
chr19	39412432	39412832	chr19:39412432-39412832
chr1	44213262	44213662	chr1:44213262-44213662
chr12	122526637	122527037	chr12:122526637-122527037
chr2	197499782	197500182	chr2:197499782-197500182
chr1	211515256	211515656	chr1:211515256-211515656
chr11	30322945	30323345	chr11:30322945-30323345
chr2	3575246	3575646	chr2:3575246-3575646
chr1	59673108	59673508	chr1:59673108-59673508
chr17	82458212	82458612	chr17:82458212-82458612
chr12	124917313	124917713	chr12:124917313-124917713
chr3	158644302	158644702	chr3:158644302-158644702
chr17	82593083	82593483	chr17:82593083-82593483
chr1	14486670	14487070	chr1:14486670-14487070
chr18	10525752	10526152	chr18:10525752-10526152
chr14	105024714	105025114	chr14:105024714-105025114
chr1	16513699	16514099	chr1:16513699-16514099
chr1	234925789	234926189	chr1:234925789-234926189
chr1	26997626	26998026	chr1:26997626-26998026
chr1	173868124	173868524	chr1:173868124-173868524
chr9	137150718	137151118	chr9:137150718-137151118
chr6	42879594	42879994	chr6:42879594-42879994
chr5	95823914	95824314	chr5:95823914-95824314
chr2	85546538	85546938	chr2:85546538-85546938
chr1	27322065	27322465	chr1:27322065-27322465
chr17	28371358	28371758	chr17:28371358-28371758
chr13	64723691	64724091	chr13:64723691-64724091
chr5	132556821	132557221	chr5:132556821-132557221
chr1	146387388	146387788	chr1:146387388-146387788
chr20	50635935	50636335	chr20:50635935-50636335
chr1	167220616	167221016	chr1:167220616-167221016
chr10	21364376	21364776	chr10:21364376-21364776
chr8	70402269	70402669	chr8:70402269-70402669
chr5	10514066	10514466	chr5:10514066-10514466
chr15	71747849	71748249	chr15:71747849-71748249
chr6	8064186	8064586	chr6:8064186-8064586
chr12	14257627	14258027	chr12:14257627-14258027
chr19	53980533	53980933	chr19:53980533-53980933
chr17	49569863	49570263	chr17:49569863-49570263
chr12	54214745	54215145	chr12:54214745-54215145
chr19	49443194	49443594	chr19:49443194-49443594
chr8	52714239	52714639	chr8:52714239-52714639
chr19	56140886	56141286	chr19:56140886-56141286
chr4	41160069	41160469	chr4:41160069-41160469
chr5	60699846	60700246	chr5:60699846-60700246
chr1	32394362	32394762	chr1:32394362-32394762
chr17	80101254	80101654	chr17:80101254-80101654
chr11	19241007	19241407	chr11:19241007-19241407
chr6	28383278	28383678	chr6:28383278-28383678
chr8	102807172	102807572	chr8:102807172-102807572
chr1	100895838	100896238	chr1:100895838-100896238
chr19	44890344	44890744	chr19:44890344-44890744
chr1	202926905	202927305	chr1:202926905-202927305
chr5	149551220	149551620	chr5:149551220-149551620
chr14	85233716	85234116	chr14:85233716-85234116
chr19	9785829	9786229	chr19:9785829-9786229
chr7	47786576	47786976	chr7:47786576-47786976
chr5	173887970	173888370	chr5:173887970-173888370
chr1	149390213	149390613	chr1:149390213-149390613
chr15	75450820	75451220	chr15:75450820-75451220
chr9	112867247	112867647	chr9:112867247-112867647
chr17	75182562	75182962	chr17:75182562-75182962
chr14	68793209	68793609	chr14:68793209-68793609
chr1	92080295	92080695	chr1:92080295-92080695
chr4	185396080	185396480	chr4:185396080-185396480
chr5	8457499	8457899	chr5:8457499-8457899
chr2	132416401	132416801	chr2:132416401-132416801
chr5	5422315	5422715	chr5:5422315-5422715
chr14	76956505	76956905	chr14:76956505-76956905
chr5	43105548	43105948	chr5:43105548-43105948
chr17	74213199	74213599	chr17:74213199-74213599
chr17	81977591	81977991	chr17:81977591-81977991
chr18	56638310	56638710	chr18:56638310-56638710
chr4	4248228	4248628	chr4:4248228-4248628
chr21	36429817	36430217	chr21:36429817-36430217
chr1	228103224	228103624	chr1:228103224-228103624
chr1	155172979	155173379	chr1:155172979-155173379
chr5	36690163	36690563	chr5:36690163-36690563
chr12	6891079	6891479	chr12:6891079-6891479
chr2	200405751	200406151	chr2:200405751-200406151
chr5	138464233	138464633	chr5:138464233-138464633
chr20	4135588	4135988	chr20:4135588-4135988
chr16	71289234	71289634	chr16:71289234-71289634
chr1	26990977	26991377	chr1:26990977-26991377
chr1	32351090	32351490	chr1:32351090-32351490
chr1	15795293	15795693	chr1:15795293-15795693
chr19	48637485	48637885	chr19:48637485-48637885
chr17	59106656	59107056	chr17:59106656-59107056
chr1	173862001	173862401	chr1:173862001-173862401
chr12	104064268	104064668	chr12:104064268-104064668
chr17	74873169	74873569	chr17:74873169-74873569
chr12	112013164	112013564	chr12:112013164-112013564
chr14	22886820	22887220	chr14:22886820-22887220
chr19	13167499	13167899	chr19:13167499-13167899
chr8	118332530	118332930	chr8:118332530-118332930
chr10	102152011	102152411	chr10:102152011-102152411
chr1	156123599	156123999	chr1:156123599-156123999
chr5	150449539	150449939	chr5:150449539-150449939
chr19	41397446	41397846	chr19:41397446-41397846
chr1	59678866	59679266	chr1:59678866-59679266
chr1	16206870	16207270	chr1:16206870-16207270
chr13	21176675	21177075	chr13:21176675-21177075
chr17	78315588	78315988	chr17:78315588-78315988
chr1	23743362	23743762	chr1:23743362-23743762
chr15	41621264	41621664	chr15:41621264-41621664
chr18	58186481	58186881	chr18:58186481-58186881
chr12	124939759	124940159	chr12:124939759-124940159
chr1	27540406	27540806	chr1:27540406-27540806
chr2	9423158	9423558	chr2:9423158-9423558
chr2	131105075	131105475	chr2:131105075-131105475
chr1	98045358	98045758	chr1:98045358-98045758
chr19	58519590	58519990	chr19:58519590-58519990
chr18	45967010	45967410	chr18:45967010-45967410
chr12	45727522	45727922	chr12:45727522-45727922
chr17	63842730	63843130	chr17:63842730-63843130
chr12	108838307	108838707	chr12:108838307-108838707
chr1	206635441	206635841	chr1:206635441-206635841
chr1	17053809	17054209	chr1:17053809-17054209
chr17	27332865	27333265	chr17:27332865-27333265
chr1	173824395	173824795	chr1:173824395-173824795
chr20	62302144	62302544	chr20:62302144-62302544
chr6	26216410	26216810	chr6:26216410-26216810
chr17	46922812	46923212	chr17:46922812-46923212
chr16	74296696	74297096	chr16:74296696-74297096
chr10	4663083	4663483	chr10:4663083-4663483
chr13	110705988	110706388	chr13:110705988-110706388
chr10	72354703	72355103	chr10:72354703-72355103
chr6	27177690	27178090	chr6:27177690-27178090
chr12	9447734	9448134	chr12:9447734-9448134
chr10	6088794	6089194	chr10:6088794-6089194
chr19	55259055	55259455	chr19:55259055-55259455
chr19	43700945	43701345	chr19:43700945-43701345
chr5	131263824	131264224	chr5:131263824-131264224
chr19	18279637	18280037	chr19:18279637-18280037
chr15	92809089	92809489	chr15:92809089-92809489
chr17	62627566	62627966	chr17:62627566-62627966
chr20	57501510	57501910	chr20:57501510-57501910
chr16	29805415	29805815	chr16:29805415-29805815
chr17	42562096	42562496	chr17:42562096-42562496
chr10	71871270	71871670	chr10:71871270-71871670
chr1	154558760	154559160	chr1:154558760-154559160
chr17	75515800	75516200	chr17:75515800-75516200
chr10	17643821	17644221	chr10:17643821-17644221
chr5	74543325	74543725	chr5:74543325-74543725
chr17	40113105	40113505	chr17:40113105-40113505
chr9	135126437	135126837	chr9:135126437-135126837
chr6	34392447	34392847	chr6:34392447-34392847
chrX	52920883	52921283	chrX:52920883-52921283
chr12	103841445	103841845	chr12:103841445-103841845
chr8	38105232	38105632	chr8:38105232-38105632
chr17	4710180	4710580	chr17:4710180-4710580
chr13	51583842	51584242	chr13:51583842-51584242
chr9	127578891	127579291	chr9:127578891-127579291
chr1	15617195	15617595	chr1:15617195-15617595
chr14	75051131	75051531	chr14:75051131-75051531
chr12	122974892	122975292	chr12:122974892-122975292
chr22	37608446	37608846	chr22:37608446-37608846
chr1	235917421	235917821	chr1:235917421-235917821
chr3	149752323	149752723	chr3:149752323-149752723
chr4	1335893	1336293	chr4:1335893-1336293
chr5	33440853	33441253	chr5:33440853-33441253
chr19	47515121	47515521	chr19:47515121-47515521
chr1	25338357	25338757	chr1:25338357-25338757
chr19	17511841	17512241	chr19:17511841-17512241
chr6	37222472	37222872	chr6:37222472-37222872
chr13	26253988	26254388	chr13:26253988-26254388
chr6	44264994	44265394	chr6:44264994-44265394
chr12	6723802	6724202	chr12:6723802-6724202
chr9	128192879	128193279	chr9:128192879-128193279
chr17	39927433	39927833	chr17:39927433-39927833
chr16	3283394	3283794	chr16:3283394-3283794
chr17	47841025	47841425	chr17:47841025-47841425
chr1	109100016	109100416	chr1:109100016-109100416
chr2	73234390	73234790	chr2:73234390-73234790
chr1	183471885	183472285	chr1:183471885-183472285
chr19	2221385	2221785	chr19:2221385-2221785
chrX	149539590	149539990	chrX:149539590-149539990
chr19	13836857	13837257	chr19:13836857-13837257
chr1	15526629	15527029	chr1:15526629-15527029
chr2	20822743	20823143	chr2:20822743-20823143
chr19	40420974	40421374	chr19:40420974-40421374
chr19	27793678	27794078	chr19:27793678-27794078
chr20	327165	327565	chr20:327165-327565
chr5	149002186	149002586	chr5:149002186-149002586
chr5	134738390	134738790	chr5:134738390-134738790
chr2	27081191	27081591	chr2:27081191-27081591
chr2	121530757	121531157	chr2:121530757-121531157
chr8	65633859	65634259	chr8:65633859-65634259
chr1	24720100	24720500	chr1:24720100-24720500
chr6	34244173	34244573	chr6:34244173-34244573
chr14	73852044	73852444	chr14:73852044-73852444
chr5	179623627	179624027	chr5:179623627-179624027
chrX	13653150	13653550	chrX:13653150-13653550
chr1	16440441	16440841	chr1:16440441-16440841
chr5	38464117	38464517	chr5:38464117-38464517
chr22	42615207	42615607	chr22:42615207-42615607
chr12	56079378	56079778	chr12:56079378-56079778
chr12	120528848	120529248	chr12:120528848-120529248
chr9	111965469	111965869	chr9:111965469-111965869
chr1	227563687	227564087	chr1:227563687-227564087
chr2	32039516	32039916	chr2:32039516-32039916
chr17	39953114	39953514	chr17:39953114-39953514
chr21	33324754	33325154	chr21:33324754-33325154
chr1	169113716	169114116	chr1:169113716-169114116
chr19	41310136	41310536	chr19:41310136-41310536
chr4	119300382	119300782	chr4:119300382-119300782
chr9	92764948	92765348	chr9:92764948-92765348
chr20	44720963	44721363	chr20:44720963-44721363
chr8	17246549	17246949	chr8:17246549-17246949
chr5	178859776	178860176	chr5:178859776-178860176
chr13	33126067	33126467	chr13:33126067-33126467
chr1	120354853	120355253	chr1:120354853-120355253
chr12	53625978	53626378	chr12:53625978-53626378
chr17	50373082	50373482	chr17:50373082-50373482
chr1	147084439	147084839	chr1:147084439-147084839
chr5	180494262	180494662	chr5:180494262-180494662
chr5	177006466	177006866	chr5:177006466-177006866
chr6	27592525	27592925	chr6:27592525-27592925
chr19	17336871	17337271	chr19:17336871-17337271
chr19	55643498	55643898	chr19:55643498-55643898
chr19	1383587	1383987	chr19:1383587-1383987
chr19	488809	489209	chr19:488809-489209
chr1	155324151	155324551	chr1:155324151-155324551
chr20	44692884	44693284	chr20:44692884-44693284
chr12	120194615	120195015	chr12:120194615-120195015
chr13	26221975	26222375	chr13:26221975-26222375
chr9	129488727	129489127	chr9:129488727-129489127
chr1	34859512	34859912	chr1:34859512-34859912
chr1	202236117	202236517	chr1:202236117-202236517
chr5	111092104	111092504	chr5:111092104-111092504
chr12	53324859	53325259	chr12:53324859-53325259
chr1	211258935	211259335	chr1:211258935-211259335
chr1	11980115	11980515	chr1:11980115-11980515
chr17	47492412	47492812	chr17:47492412-47492812
chr1	150926212	150926612	chr1:150926212-150926612
chr19	9819123	9819523	chr19:9819123-9819523
chr19	13851245	13851645	chr19:13851245-13851645
chr8	94719666	94720066	chr8:94719666-94720066
chr7	46145440	46145840	chr7:46145440-46145840
chr9	40991941	40992341	chr9:40991941-40992341
chr5	181223269	181223669	chr5:181223269-181223669
chr10	17206227	17206627	chr10:17206227-17206627
chr19	36054491	36054891	chr19:36054491-36054891
chr2	28894286	28894686	chr2:28894286-28894686
chr19	43596157	43596557	chr19:43596157-43596557
chr15	67041644	67042044	chr15:67041644-67042044
chr17	7688239	7688639	chr17:7688239-7688639
chr1	26692366	26692766	chr1:26692366-26692766
chr2	187553068	187553468	chr2:187553068-187553468
chr1	210597973	210598373	chr1:210597973-210598373
chr13	21140519	21140919	chr13:21140519-21140919
chr2	10120245	10120645	chr2:10120245-10120645
chr17	8173190	8173590	chr17:8173190-8173590
chr19	43754781	43755181	chr19:43754781-43755181
chr1	151346867	151347267	chr1:151346867-151347267
chr1	146376819	146377219	chr1:146376819-146377219
chr3	124986309	124986709	chr3:124986309-124986709
chr20	62776955	62777355	chr20:62776955-62777355
chr5	134758699	134759099	chr5:134758699-134759099
chr9	94166655	94167055	chr9:94166655-94167055
chr19	40778275	40778675	chr19:40778275-40778675
chr6	109094735	109095135	chr6:109094735-109095135
chr17	30291738	30292138	chr17:30291738-30292138
chr5	149141452	149141852	chr5:149141452-149141852
chr1	88684056	88684456	chr1:88684056-88684456
chr20	50731563	50731963	chr20:50731563-50731963
chr5	37771615	37772015	chr5:37771615-37772015
chr11	6683318	6683718	chr11:6683318-6683718
chr2	30115455	30115855	chr2:30115455-30115855
chr10	33005428	33005828	chr10:33005428-33005828
chr3	49673750	49674150	chr3:49673750-49674150
chr13	29702921	29703321	chr13:29702921-29703321
chr17	39637090	39637490	chr17:39637090-39637490
chr5	141849469	141849869	chr5:141849469-141849869
chr6	26103990	26104390	chr6:26103990-26104390
chr5	40797789	40798189	chr5:40797789-40798189
chr1	114780379	114780779	chr1:114780379-114780779
chr11	20387321	20387721	chr11:20387321-20387721
chr15	41402288	41402688	chr15:41402288-41402688
chr5	98309755	98310155	chr5:98309755-98310155
chr5	103119960	103120360	chr5:103119960-103120360
chr6	26322180	26322580	chr6:26322180-26322580
chr14	67360152	67360552	chr14:67360152-67360552
chr17	79797013	79797413	chr17:79797013-79797413
chr8	89984243	89984643	chr8:89984243-89984643
chr7	6284636	6285036	chr7:6284636-6285036
chr22	35589282	35589682	chr22:35589282-35589682
chr19	48170316	48170716	chr19:48170316-48170716
chr9	133239034	133239434	chr9:133239034-133239434
chr8	144373653	144374053	chr8:144373653-144374053
chr4	76148106	76148506	chr4:76148106-76148506
chr6	26956728	26957128	chr6:26956728-26957128
chr10	102854319	102854719	chr10:102854319-102854719
chr8	29511582	29511982	chr8:29511582-29511982
chr17	77125871	77126271	chr17:77125871-77126271
chr20	62704370	62704770	chr20:62704370-62704770
chr21	39380190	39380590	chr21:39380190-39380590
chr20	36863939	36864339	chr20:36863939-36864339
chr8	37736528	37736928	chr8:37736528-37736928
chr1	149636774	149637174	chr1:149636774-149637174
chr6	89829835	89830235	chr6:89829835-89830235
chr10	101818013	101818413	chr10:101818013-101818413
chr16	68237566	68237966	chr16:68237566-68237966
chr17	44138132	44138532	chr17:44138132-44138532
chr5	134466137	134466537	chr5:134466137-134466537
chr17	714851	715251	chr17:714851-715251
chr10	103272981	103273381	chr10:103272981-103273381
chr17	39980709	39981109	chr17:39980709-39981109
chr17	55750997	55751397	chr17:55750997-55751397
chr3	134364165	134364565	chr3:134364165-134364565
chr1	22447491	22447891	chr1:22447491-22447891
chr17	19063627	19064027	chr17:19063627-19064027
chr6	26033144	26033544	chr6:26033144-26033544
chr15	100602170	100602570	chr15:100602170-100602570
chr12	110887902	110888302	chr12:110887902-110888302
chr1	66564225	66564625	chr1:66564225-66564625
chr5	140664612	140665012	chr5:140664612-140665012
chr22	39292594	39292994	chr22:39292594-39292994
chr19	49867145	49867545	chr19:49867145-49867545
chrX	130165723	130166123	chrX:130165723-130166123
chr10	71850984	71851384	chr10:71850984-71851384
chr1	222644111	222644511	chr1:222644111-222644511
chr21	45228150	45228550	chr21:45228150-45228550
chrX	119791410	119791810	chrX:119791410-119791810
chr15	58469757	58470157	chr15:58469757-58470157
chr17	75087530	75087930	chr17:75087530-75087930
chr9	6681108	6681508	chr9:6681108-6681508
chr10	73247049	73247449	chr10:73247049-73247449
chr1	44799941	44800341	chr1:44799941-44800341
chr1	16181818	16182218	chr1:16181818-16182218
chr18	50287484	50287884	chr18:50287484-50287884
chr11	128210512	128210912	chr11:128210512-128210912
chr3	150370219	150370619	chr3:150370219-150370619
chr6	10734555	10734955	chr6:10734555-10734955
chr1	28648577	28648977	chr1:28648577-28648977
chr16	71484370	71484770	chr16:71484370-71484770
chr17	7329335	7329735	chr17:7329335-7329735
chr9	95875877	95876277	chr9:95875877-95876277
chr3	9986884	9987284	chr3:9986884-9987284
chr11	64304529	64304929	chr11:64304529-64304929
chr3	51499691	51500091	chr3:51499691-51500091
chr1	210438948	210439348	chr1:210438948-210439348
chr20	18567254	18567654	chr20:18567254-18567654
chr12	98645026	98645426	chr12:98645026-98645426
chr15	96356947	96357347	chr15:96356947-96357347
chr2	167292528	167292928	chr2:167292528-167292928
chr1	24322002	24322402	chr1:24322002-24322402
chr5	139517949	139518349	chr5:139517949-139518349
chr2	32063415	32063815	chr2:32063415-32063815
chr14	23006815	23007215	chr14:23006815-23007215
chr5	138575095	138575495	chr5:138575095-138575495
chr16	18926423	18926823	chr16:18926423-18926823
chr1	27830717	27831117	chr1:27830717-27831117
chr10	26487395	26487795	chr10:26487395-26487795
chr17	50638940	50639340	chr17:50638940-50639340
chr1	119140520	119140920	chr1:119140520-119140920
chr13	21298178	21298578	chr13:21298178-21298578
chr19	45681552	45681952	chr19:45681552-45681952
chr19	48493230	48493630	chr19:48493230-48493630
chr6	26198891	26199291	chr6:26198891-26199291
chr1	40531412	40531812	chr1:40531412-40531812
chr2	112584255	112584655	chr2:112584255-112584655
chr6	26204969	26205369	chr6:26204969-26205369
chr5	139274059	139274459	chr5:139274059-139274459
chr17	57875081	57875481	chr17:57875081-57875481
chr10	2112055	2112455	chr10:2112055-2112455
chr1	22052696	22053096	chr1:22052696-22053096
chr17	15699717	15700117	chr17:15699717-15700117
chr12	38056895	38057295	chr12:38056895-38057295
chr12	52192076	52192476	chr12:52192076-52192476
chr15	90165661	90166061	chr15:90165661-90166061
chr17	43483875	43484275	chr17:43483875-43484275
chr17	64836956	64837356	chr17:64836956-64837356
chr12	57632857	57633257	chr12:57632857-57633257
chr1	151195072	151195472	chr1:151195072-151195472
chr20	61186014	61186414	chr20:61186014-61186414
chr10	79151656	79152056	chr10:79151656-79152056
chr13	44692404	44692804	chr13:44692404-44692804
chr10	119667685	119668085	chr10:119667685-119668085
chr5	80408050	80408450	chr5:80408050-80408450
chr19	3968647	3969047	chr19:3968647-3969047
chr1	166875982	166876382	chr1:166875982-166876382
chr17	30116837	30117237	chr17:30116837-30117237
chr19	38362011	38362411	chr19:38362011-38362411
chr19	45406041	45406441	chr19:45406041-45406441
chr8	42338352	42338752	chr8:42338352-42338752
chr11	1153841	1154241	chr11:1153841-1154241
chr17	48048040	48048440	chr17:48048040-48048440
chr6	26596782	26597182	chr6:26596782-26597182
chr8	99893371	99893771	chr8:99893371-99893771
chr8	94823315	94823715	chr8:94823315-94823715
chr1	151909274	151909674	chr1:151909274-151909674
chr1	7953976	7954376	chr1:7953976-7954376
chr7	157564606	157565006	chr7:157564606-157565006
chr1	248873877	248874277	chr1:248873877-248874277
chr11	2902097	2902497	chr11:2902097-2902497
chr22	46773839	46774239	chr22:46773839-46774239
chr8	28622300	28622700	chr8:28622300-28622700
chr17	40099062	40099462	chr17:40099062-40099462
chr2	191020274	191020674	chr2:191020274-191020674
chr17	68019930	68020330	chr17:68019930-68020330
chr8	66512554	66512954	chr8:66512554-66512954
chr1	25905667	25906067	chr1:25905667-25906067
chr2	109470531	109470931	chr2:109470531-109470931
chr17	82022449	82022849	chr17:82022449-82022849
chr9	127388358	127388758	chr9:127388358-127388758
chr11	356018	356418	chr11:356018-356418
chr17	16386839	16387239	chr17:16386839-16387239
chr8	140457666	140458066	chr8:140457666-140458066
chr5	140710785	140711185	chr5:140710785-140711185
chr5	148965811	148966211	chr5:148965811-148966211
chr1	205211307	205211707	chr1:205211307-205211707
chr12	123584124	123584524	chr12:123584124-123584524
chr15	66883304	66883704	chr15:66883304-66883704
chr12	121805364	121805764	chr12:121805364-121805764
chr2	195520814	195521214	chr2:195520814-195521214
chr4	3904407	3904807	chr4:3904407-3904807
chr17	81712012	81712412	chr17:81712012-81712412
chr2	46881798	46882198	chr2:46881798-46882198
chr19	18831903	18832303	chr19:18831903-18832303
chr12	88142129	88142529	chr12:88142129-88142529
chr12	122225738	122226138	chr12:122225738-122226138
chr10	119253742	119254142	chr10:119253742-119254142
chr15	26082045	26082445	chr15:26082045-26082445
chr19	48321563	48321963	chr19:48321563-48321963
chr19	55605347	55605747	chr19:55605347-55605747
chr6	85464491	85464891	chr6:85464491-85464891
chr10	28734903	28735303	chr10:28734903-28735303
chr5	151447397	151447797	chr5:151447397-151447797
chr20	24672816	24673216	chr20:24672816-24673216
chr1	152047976	152048376	chr1:152047976-152048376
chr8	42271337	42271737	chr8:42271337-42271737
chr15	90265547	90265947	chr15:90265547-90265947
chr12	124927567	124927967	chr12:124927567-124927967
chr5	72956057	72956457	chr5:72956057-72956457
chr6	139587370	139587770	chr6:139587370-139587770
chr12	53421344	53421744	chr12:53421344-53421744
chr21	29024509	29024909	chr21:29024509-29024909
chr20	25407499	25407899	chr20:25407499-25407899
chr5	139403895	139404295	chr5:139403895-139404295
chr19	10836070	10836470	chr19:10836070-10836470
chr13	24512421	24512821	chr13:24512421-24512821
chr8	19314112	19314512	chr8:19314112-19314512
chrX	136909070	136909470	chrX:136909070-136909470
chr1	178542607	178543007	chr1:178542607-178543007
chr16	21520376	21520776	chr16:21520376-21520776
chr13	29594608	29595008	chr13:29594608-29595008
chr20	31607065	31607465	chr20:31607065-31607465
chr5	150161430	150161830	chr5:150161430-150161830
chr10	69124071	69124471	chr10:69124071-69124471
chr14	49852703	49853103	chr14:49852703-49853103
chr17	4731532	4731932	chr17:4731532-4731932
chr7	92245560	92245960	chr7:92245560-92245960
chr8	19817105	19817505	chr8:19817105-19817505
chr19	14529488	14529888	chr19:14529488-14529888
chr6	11653090	11653490	chr6:11653090-11653490
chr10	3467400	3467800	chr10:3467400-3467800
chr2	99154887	99155287	chr2:99154887-99155287
chr10	97196318	97196718	chr10:97196318-97196718
chr5	140647645	140648045	chr5:140647645-140648045
chr6	136289634	136290034	chr6:136289634-136290034
chr1	67791717	67792117	chr1:67791717-67792117
chr12	52147371	52147771	chr12:52147371-52147771
chr17	77088525	77088925	chr17:77088525-77088925
chr17	44123682	44124082	chr17:44123682-44124082
chr2	909944	910344	chr2:909944-910344
chr12	53006242	53006642	chr12:53006242-53006642
chr2	10447531	10447931	chr2:10447531-10447931
chr12	124921470	124921870	chr12:124921470-124921870
chr17	49192321	49192721	chr17:49192321-49192721
chr17	45172536	45172936	chr17:45172536-45172936
chr6	43427516	43427916	chr6:43427516-43427916
chr10	97498033	97498433	chr10:97498033-97498433
chr12	120231171	120231571	chr12:120231171-120231571
chr18	46097789	46098189	chr18:46097789-46098189
chr16	4253713	4254113	chr16:4253713-4254113
chr17	41812324	41812724	chr17:41812324-41812724
chr17	40516752	40517152	chr17:40516752-40517152
chr3	53238163	53238563	chr3:53238163-53238563
chr1	113812080	113812480	chr1:113812080-113812480
chr2	109614072	109614472	chr2:109614072-109614472
chr12	6871465	6871865	chr12:6871465-6871865
chr10	103917943	103918343	chr10:103917943-103918343
chr1	153958211	153958611	chr1:153958211-153958611
chr8	123416655	123417055	chr8:123416655-123417055
chr12	57487749	57488149	chr12:57487749-57488149
chr5	91280593	91280993	chr5:91280593-91280993
chr2	9843281	9843681	chr2:9843281-9843681
chr20	3470840	3471240	chr20:3470840-3471240
chr17	81927945	81928345	chr17:81927945-81928345
chr6	116680879	116681279	chr6:116680879-116681279
chr5	138032793	138033193	chr5:138032793-138033193
chr7	41027426	41027826	chr7:41027426-41027826
chr12	109093319	109093719	chr12:109093319-109093719
chr5	138337999	138338399	chr5:138337999-138338399
chr22	30635125	30635525	chr22:30635125-30635525
chr10	119725638	119726038	chr10:119725638-119726038
chr19	17215412	17215812	chr19:17215412-17215812
chr10	132331510	132331910	chr10:132331510-132331910
chr7	100604498	100604898	chr7:100604498-100604898
chr20	324188	324588	chr20:324188-324588
chr1	163321758	163322158	chr1:163321758-163322158
chr4	119212849	119213249	chr4:119212849-119213249
chr1	233909140	233909540	chr1:233909140-233909540
chr1	24745155	24745555	chr1:24745155-24745555
chr22	20117344	20117744	chr22:20117344-20117744
chr15	70788549	70788949	chr15:70788549-70788949
chr1	112705030	112705430	chr1:112705030-112705430
chr3	13850248	13850648	chr3:13850248-13850648
chr17	57892602	57893002	chr17:57892602-57893002
chr14	83639454	83639854	chr14:83639454-83639854
chr17	81393877	81394277	chr17:81393877-81394277
chr6	133952879	133953279	chr6:133952879-133953279
chr4	7649897	7650297	chr4:7649897-7650297
chr15	67150250	67150650	chr15:67150250-67150650
chr3	49940025	49940425	chr3:49940025-49940425
chr9	136722698	136723098	chr9:136722698-136723098
chr3	9946647	9947047	chr3:9946647-9947047
chr1	148334374	148334774	chr1:148334374-148334774
chr19	50329530	50329930	chr19:50329530-50329930
chr1	54715726	54716126	chr1:54715726-54716126
chr17	38853365	38853765	chr17:38853365-38853765
chr20	32277487	32277887	chr20:32277487-32277887
chr12	112418909	112419309	chr12:112418909-112419309
chr17	75012602	75013002	chr17:75012602-75013002
chr2	134918451	134918851	chr2:134918451-134918851
chr1	151992848	151993248	chr1:151992848-151993248
chr1	85708246	85708646	chr1:85708246-85708646
chr14	102238171	102238571	chr14:102238171-102238571
chr19	49675895	49676295	chr19:49675895-49676295
chr12	53675789	53676189	chr12:53675789-53676189
chr5	34244630	34245030	chr5:34244630-34245030
chr8	77000018	77000418	chr8:77000018-77000418
chr19	41225770	41226170	chr19:41225770-41226170
chr1	156500751	156501151	chr1:156500751-156501151
chr7	6706468	6706868	chr7:6706468-6706868
chr2	202265831	202266231	chr2:202265831-202266231
chr6	12348543	12348943	chr6:12348543-12348943
chr20	62794450	62794850	chr20:62794450-62794850
chr2	74440730	74441130	chr2:74440730-74441130
chr2	127064718	127065118	chr2:127064718-127065118
chr4	128265479	128265879	chr4:128265479-128265879
chr7	139339995	139340395	chr7:139339995-139340395
chr4	1856173	1856573	chr4:1856173-1856573
chr2	127857933	127858333	chr2:127857933-127858333
chr10	124791621	124792021	chr10:124791621-124792021
chr3	112086310	112086710	chr3:112086310-112086710
chr17	59619578	59619978	chr17:59619578-59619978
chr6	152301960	152302360	chr6:152301960-152302360
chr1	229558900	229559300	chr1:229558900-229559300
chr1	40978746	40979146	chr1:40978746-40979146
chr17	7484237	7484637	chr17:7484237-7484637
chr15	49620835	49621235	chr15:49620835-49621235
chr5	52799807	52800207	chr5:52799807-52800207
chr5	75511692	75512092	chr5:75511692-75512092
chr20	45363051	45363451	chr20:45363051-45363451
chr19	38852358	38852758	chr19:38852358-38852758
chr7	140175269	140175669	chr7:140175269-140175669
chr20	36605524	36605924	chr20:36605524-36605924
chr3	153042865	153043265	chr3:153042865-153043265
chr19	48588878	48589278	chr19:48588878-48589278
chr6	27019800	27020200	chr6:27019800-27020200
chr19	49453206	49453606	chr19:49453206-49453606
chr12	57459486	57459886	chr12:57459486-57459886
chr12	93441826	93442226	chr12:93441826-93442226
chr19	2427407	2427807	chr19:2427407-2427807
chr2	46855337	46855737	chr2:46855337-46855737
chr3	12405748	12406148	chr3:12405748-12406148
chr17	29148860	29149260	chr17:29148860-29149260
chr17	74569434	74569834	chr17:74569434-74569834
chr19	58499328	58499728	chr19:58499328-58499728
chr2	200525940	200526340	chr2:200525940-200526340
chr11	35629976	35630376	chr11:35629976-35630376
chr17	71975974	71976374	chr17:71975974-71976374
chr5	9046763	9047163	chr5:9046763-9047163
chr17	64724261	64724661	chr17:64724261-64724661
chr1	184051616	184052016	chr1:184051616-184052016
chr17	59154513	59154913	chr17:59154513-59154913
chr6	27295820	27296220	chr6:27295820-27296220
chr1	10430372	10430772	chr1:10430372-10430772
chr19	1445143	1445543	chr19:1445143-1445543
chr8	23720334	23720734	chr8:23720334-23720734
chr1	93779721	93780121	chr1:93779721-93780121
chr6	70413239	70413639	chr6:70413239-70413639
chr1	148263382	148263782	chr1:148263382-148263782
chr2	202033264	202033664	chr2:202033264-202033664
chr2	73737105	73737505	chr2:73737105-73737505
chr12	46473655	46474055	chr12:46473655-46474055
chr12	118052542	118052942	chr12:118052542-118052942
chr1	145858716	145859116	chr1:145858716-145859116
chr1	145927096	145927496	chr1:145927096-145927496
chr17	58755625	58756025	chr17:58755625-58756025
chrX	120485838	120486238	chrX:120485838-120486238
chr2	11344753	11345153	chr2:11344753-11345153
chr6	71248352	71248752	chr6:71248352-71248752
chr1	54542389	54542789	chr1:54542389-54542789
chrX	149504891	149505291	chrX:149504891-149505291
chr1	109548508	109548908	chr1:109548508-109548908
chr5	79990876	79991276	chr5:79990876-79991276
chr5	123511852	123512252	chr5:123511852-123512252
chr19	51108132	51108532	chr19:51108132-51108532
chr6	42746473	42746873	chr6:42746473-42746873
chr10	14074281	14074681	chr10:14074281-14074681
chr19	40425328	40425728	chr19:40425328-40425728
chr1	15524475	15524875	chr1:15524475-15524875
chr19	7506426	7506826	chr19:7506426-7506826
chr16	70289021	70289421	chr16:70289021-70289421
chr19	49876951	49877351	chr19:49876951-49877351
chr17	29929673	29930073	chr17:29929673-29930073
chr3	57692659	57693059	chr3:57692659-57693059
chr6	4021404	4021804	chr6:4021404-4021804
chr1	165768840	165769240	chr1:165768840-165769240
chr1	146051840	146052240	chr1:146051840-146052240
chr20	17968597	17968997	chr20:17968597-17968997
chr2	202911973	202912373	chr2:202911973-202912373
chr3	52052734	52053134	chr3:52052734-52053134
chr8	94553467	94553867	chr8:94553467-94553867
chr19	35995009	35995409	chr19:35995009-35995409
chr5	141682043	141682443	chr5:141682043-141682443
chr6	26537929	26538329	chr6:26537929-26538329
chr17	50028048	50028448	chr17:50028048-50028448
chr20	50790639	50791039	chr20:50790639-50791039
chr6	96837150	96837550	chr6:96837150-96837550
chr5	134526656	134527056	chr5:134526656-134527056
chr5	180831206	180831606	chr5:180831206-180831606
chr11	122180498	122180898	chr11:122180498-122180898
chr19	32581161	32581561	chr19:32581161-32581561
chr1	235328304	235328704	chr1:235328304-235328704
chr17	75784858	75785258	chr17:75784858-75785258
chr15	30625485	30625885	chr15:30625485-30625885
chr15	34342754	34343154	chr15:34342754-34343154
chr2	232605900	232606300	chr2:232605900-232606300
chr15	90994433	90994833	chr15:90994433-90994833
chr2	48111336	48111736	chr2:48111336-48111736
chr20	23357815	23358215	chr20:23357815-23358215
chr5	151686588	151686988	chr5:151686588-151686988
chr12	53295436	53295836	chr12:53295436-53295836
chr2	120012826	120013226	chr2:120012826-120013226
chr15	64989382	64989782	chr15:64989382-64989782
chr11	47269496	47269896	chr11:47269496-47269896
chr10	31031622	31032022	chr10:31031622-31032022
chr17	64680132	64680532	chr17:64680132-64680532
chr12	122752761	122753161	chr12:122752761-122753161
chr5	168486345	168486745	chr5:168486345-168486745
chr12	56448921	56449321	chr12:56448921-56449321
chr1	68384550	68384950	chr1:68384550-68384950
chr2	44291264	44291664	chr2:44291264-44291664
chr9	125408074	125408474	chr9:125408074-125408474
chr19	19663839	19664239	chr19:19663839-19664239
chr1	109075713	109076113	chr1:109075713-109076113
chr20	35411725	35412125	chr20:35411725-35412125
chr20	63981006	63981406	chr20:63981006-63981406
chr1	64917378	64917778	chr1:64917378-64917778
chr19	56121295	56121695	chr19:56121295-56121695
chr2	68062717	68063117	chr2:68062717-68063117
chr1	110338238	110338638	chr1:110338238-110338638
chr14	21103580	21103980	chr14:21103580-21103980
chr1	188489340	188489740	chr1:188489340-188489740
chr4	56977506	56977906	chr4:56977506-56977906
chr2	10936180	10936580	chr2:10936180-10936580
chr1	108876924	108877324	chr1:108876924-108877324
chr17	73232331	73232731	chr17:73232331-73232731
chr3	126083862	126084262	chr3:126083862-126084262
chr5	150000389	150000789	chr5:150000389-150000789
chrX	47658801	47659201	chrX:47658801-47659201
chr1	197201231	197201631	chr1:197201231-197201631
chr3	38346970	38347370	chr3:38346970-38347370
chr3	184135161	184135561	chr3:184135161-184135561
chr17	1829738	1830138	chr17:1829738-1830138
chr11	7977299	7977699	chr11:7977299-7977699
chr5	173616343	173616743	chr5:173616343-173616743
chr15	71752634	71753034	chr15:71752634-71753034
chr6	3849215	3849615	chr6:3849215-3849615
chr19	39480525	39480925	chr19:39480525-39480925
chr12	53845541	53845941	chr12:53845541-53845941
chr19	2739936	2740336	chr19:2739936-2740336
chr19	49085366	49085766	chr19:49085366-49085766
chr12	8949525	8949925	chr12:8949525-8949925
chr17	39154021	39154421	chr17:39154021-39154421
chr15	65296110	65296510	chr15:65296110-65296510
chr17	80832999	80833399	chr17:80832999-80833399
chr11	65477305	65477705	chr11:65477305-65477705
chr6	87155393	87155793	chr6:87155393-87155793
chr19	2627425	2627825	chr19:2627425-2627825
chr5	178626708	178627108	chr5:178626708-178627108
chr12	53371106	53371506	chr12:53371106-53371506
chr19	36127915	36128315	chr19:36127915-36128315
chr16	28974454	28974854	chr16:28974454-28974854
chr17	16286116	16286516	chr17:16286116-16286516
chr13	48094934	48095334	chr13:48094934-48095334
chr2	170929013	170929413	chr2:170929013-170929413
chr2	47225363	47225763	chr2:47225363-47225763
chr1	44721456	44721856	chr1:44721456-44721856
chr2	88857995	88858395	chr2:88857995-88858395
chr5	6632796	6633196	chr5:6632796-6633196
chr12	949560	949960	chr12:949560-949960
chr1	11273217	11273617	chr1:11273217-11273617
chr8	28092942	28093342	chr8:28092942-28093342
chr17	73013725	73014125	chr17:73013725-73014125
chr9	125200221	125200621	chr9:125200221-125200621
chr5	181184095	181184495	chr5:181184095-181184495
chr1	100352547	100352947	chr1:100352547-100352947
chr19	19192599	19192999	chr19:19192599-19192999
chr11	9572968	9573368	chr11:9572968-9573368
chr5	73565480	73565880	chr5:73565480-73565880
chr3	111071134	111071534	chr3:111071134-111071534
chr6	26055811	26056211	chr6:26055811-26056211
chr7	13920063	13920463	chr7:13920063-13920463
chr2	11743972	11744372	chr2:11743972-11744372
chr8	98944374	98944774	chr8:98944374-98944774
chr13	102845694	102846094	chr13:102845694-102846094
chr15	69305413	69305813	chr15:69305413-69305813
chr3	12841183	12841583	chr3:12841183-12841583
chr5	177425930	177426330	chr5:177425930-177426330
chr1	94418164	94418564	chr1:94418164-94418564
chr6	11093747	11094147	chr6:11093747-11094147
chr2	159497199	159497599	chr2:159497199-159497599
chr5	141969077	141969477	chr5:141969077-141969477
chr2	219597725	219598125	chr2:219597725-219598125
chr17	75707083	75707483	chr17:75707083-75707483
chr5	132830266	132830666	chr5:132830266-132830666
chr1	156896641	156897041	chr1:156896641-156897041
chrX	84502259	84502659	chrX:84502259-84502659
chr1	200669525	200669925	chr1:200669525-200669925
chr12	56128312	56128712	chr12:56128312-56128712
chr12	110468660	110469060	chr12:110468660-110469060
chr2	20579097	20579497	chr2:20579097-20579497
chr19	45886673	45887073	chr19:45886673-45887073
chr19	31214103	31214503	chr19:31214103-31214503
chr14	21476874	21477274	chr14:21476874-21477274
chr17	2303652	2304052	chr17:2303652-2304052
chr6	3068624	3069024	chr6:3068624-3069024
chr1	248821182	248821582	chr1:248821182-248821582
chr5	175246523	175246923	chr5:175246523-175246923
chr11	118911974	118912374	chr11:118911974-118912374
chr1	23800500	23800900	chr1:23800500-23800900
chr1	62783900	62784300	chr1:62783900-62784300
chr2	113756413	113756813	chr2:113756413-113756813
chr17	48603950	48604350	chr17:48603950-48604350
chr5	78360242	78360642	chr5:78360242-78360642
chr6	692760	693160	chr6:692760-693160
chr13	91348937	91349337	chr13:91348937-91349337
chr4	38318853	38319253	chr4:38318853-38319253
chr16	30875084	30875484	chr16:30875084-30875484
chr2	96335624	96336024	chr2:96335624-96336024
chr9	121369890	121370290	chr9:121369890-121370290
chr2	42361156	42361556	chr2:42361156-42361556
chr2	72115601	72116001	chr2:72115601-72116001
chr11	6612218	6612618	chr11:6612218-6612618
chr11	66268334	66268734	chr11:66268334-66268734
chr19	18636818	18637218	chr19:18636818-18637218
chr17	81484368	81484768	chr17:81484368-81484768
chr6	24666743	24667143	chr6:24666743-24667143
chr17	64965826	64966226	chr17:64965826-64966226
chr17	29241021	29241421	chr17:29241021-29241421
chr13	112587971	112588371	chr13:112587971-112588371
chr15	74956766	74957166	chr15:74956766-74957166
chr12	96427293	96427693	chr12:96427293-96427693
chr19	1864191	1864591	chr19:1864191-1864591
chr12	6280106	6280506	chr12:6280106-6280506
chr1	161727003	161727403	chr1:161727003-161727403
chr5	65035520	65035920	chr5:65035520-65035920
chr17	61927625	61928025	chr17:61927625-61928025
chr19	42244499	42244899	chr19:42244499-42244899
chr8	103415054	103415454	chr8:103415054-103415454
chr5	173455211	173455611	chr5:173455211-173455611
chr15	45200226	45200626	chr15:45200226-45200626
chr12	12725289	12725689	chr12:12725289-12725689
chr19	19516050	19516450	chr19:19516050-19516450
chr6	111259276	111259676	chr6:111259276-111259676
chr7	80942337	80942737	chr7:80942337-80942737
chr22	40856488	40856888	chr22:40856488-40856888
chr2	27954988	27955388	chr2:27954988-27955388
chr6	38639469	38639869	chr6:38639469-38639869
chr8	140309797	140310197	chr8:140309797-140310197
chr2	101252663	101253063	chr2:101252663-101253063
chr1	36401050	36401450	chr1:36401050-36401450
chr7	21427120	21427520	chr7:21427120-21427520
chr1	47179077	47179477	chr1:47179077-47179477
chr17	82217626	82218026	chr17:82217626-82218026
chr5	55851182	55851582	chr5:55851182-55851582
chr13	32538205	32538605	chr13:32538205-32538605
chr17	44325594	44325994	chr17:44325594-44325994
chr19	33080899	33081299	chr19:33080899-33081299
chr2	190534460	190534860	chr2:190534460-190534860
chr5	142356657	142357057	chr5:142356657-142357057
chr12	122400457	122400857	chr12:122400457-122400857
chr17	75393846	75394246	chr17:75393846-75394246
chr2	74147559	74147959	chr2:74147559-74147959
chr8	102789095	102789495	chr8:102789095-102789495
chr10	32958099	32958499	chr10:32958099-32958499
chr18	3603626	3604026	chr18:3603626-3604026
chr1	154961600	154962000	chr1:154961600-154962000
chr17	8189946	8190346	chr17:8189946-8190346
chr9	136727990	136728390	chr9:136727990-136728390
chr1	244163902	244164302	chr1:244163902-244164302
chr17	32349887	32350287	chr17:32349887-32350287
chr17	42428247	42428647	chr17:42428247-42428647
chr11	13140447	13140847	chr11:13140447-13140847
chr2	196639557	196639957	chr2:196639557-196639957
chr10	29658999	29659399	chr10:29658999-29659399
chr5	43483796	43484196	chr5:43483796-43484196
chr1	84620767	84621167	chr1:84620767-84621167
chr5	181246571	181246971	chr5:181246571-181246971
chr2	73063733	73064133	chr2:73063733-73064133
chr5	115296006	115296406	chr5:115296006-115296406
chr11	14519981	14520381	chr11:14519981-14520381
chr14	49586197	49586597	chr14:49586197-49586597
chr6	82247404	82247804	chr6:82247404-82247804
chr10	63554752	63555152	chr10:63554752-63555152
chr17	35433108	35433508	chr17:35433108-35433508
chr4	1579263	1579663	chr4:1579263-1579663
chr12	57088410	57088810	chr12:57088410-57088810
chr2	219498465	219498865	chr2:219498465-219498865
chr11	9664731	9665131	chr11:9664731-9665131
chr6	42050330	42050730	chr6:42050330-42050730
chr5	119070886	119071286	chr5:119070886-119071286
chr12	95649391	95649791	chr12:95649391-95649791
chr10	43455379	43455779	chr10:43455379-43455779
chr19	18969532	18969932	chr19:18969532-18969932
chr17	28357326	28357726	chr17:28357326-28357726
chr1	28642856	28643256	chr1:28642856-28643256
chr19	52028173	52028573	chr19:52028173-52028573
chr17	76872567	76872967	chr17:76872567-76872967
chr12	103930618	103931018	chr12:103930618-103931018
chr20	30377072	30377472	chr20:30377072-30377472
chr1	112396378	112396778	chr1:112396378-112396778
chr5	163505431	163505831	chr5:163505431-163505831
chrX	104156709	104157109	chrX:104156709-104157109
chr17	49788822	49789222	chr17:49788822-49789222
chr10	130110622	130111022	chr10:130110622-130111022
chr22	31107348	31107748	chr22:31107348-31107748
chr1	22025514	22025914	chr1:22025514-22025914
chr4	128288131	128288531	chr4:128288131-128288531
chr12	100267304	100267704	chr12:100267304-100267704
chr5	132387688	132388088	chr5:132387688-132388088
chr15	64093870	64094270	chr15:64093870-64094270
chr1	165630749	165631149	chr1:165630749-165631149
chr2	208266053	208266453	chr2:208266053-208266453
chr2	63588533	63588933	chr2:63588533-63588933
chrX	130268675	130269075	chrX:130268675-130269075
chr2	172098856	172099256	chr2:172098856-172099256
chr5	149452148	149452548	chr5:149452148-149452548
chr17	58658957	58659357	chr17:58658957-58659357
chr1	63523179	63523579	chr1:63523179-63523579
chr14	24366608	24367008	chr14:24366608-24367008
chr6	27132068	27132468	chr6:27132068-27132468
chr17	78186811	78187211	chr17:78186811-78187211
chr1	26111418	26111818	chr1:26111418-26111818
chr1	234997252	234997652	chr1:234997252-234997652
chr19	47599337	47599737	chr19:47599337-47599737
chr2	74507222	74507622	chr2:74507222-74507622
chr6	144095576	144095976	chr6:144095576-144095976
chr20	63682481	63682881	chr20:63682481-63682881
chrX	136131025	136131425	chrX:136131025-136131425
chr19	53792902	53793302	chr19:53792902-53793302
chr1	62436720	62437120	chr1:62436720-62437120
chr19	796942	797342	chr19:796942-797342
chr12	6937954	6938354	chr12:6937954-6938354
chr17	47239992	47240392	chr17:47239992-47240392
chr17	7583807	7584207	chr17:7583807-7584207
chr2	199459350	199459750	chr2:199459350-199459750
chr1	46132199	46132599	chr1:46132199-46132599
chr17	39401716	39402116	chr17:39401716-39402116
chr18	35497680	35498080	chr18:35497680-35498080
chr2	128091016	128091416	chr2:128091016-128091416
chr8	28401593	28401993	chr8:28401593-28401993
chr5	136006746	136007146	chr5:136006746-136007146
chr9	129835068	129835468	chr9:129835068-129835468
chr17	58692544	58692944	chr17:58692544-58692944
chr9	34665436	34665836	chr9:34665436-34665836
chr1	202888505	202888905	chr1:202888505-202888905
chr21	43659530	43659930	chr21:43659530-43659930
chr5	96662333	96662733	chr5:96662333-96662733
chr2	8633688	8634088	chr2:8633688-8634088
chr9	127930656	127931056	chr9:127930656-127931056
chr6	28399553	28399953	chr6:28399553-28399953
chr3	40505827	40506227	chr3:40505827-40506227
chr22	35630019	35630419	chr22:35630019-35630419
chr1	24266378	24266778	chr1:24266378-24266778
chr10	17238650	17239050	chr10:17238650-17239050
chr12	62260204	62260604	chr12:62260204-62260604
chr12	31728850	31729250	chr12:31728850-31729250
chr21	39349367	39349767	chr21:39349367-39349767
chr1	109282907	109283307	chr1:109282907-109283307
chr15	45456627	45457027	chr15:45456627-45457027
chr2	224585383	224585783	chr2:224585383-224585783
chr1	109090615	109091015	chr1:109090615-109091015
chr7	23299124	23299524	chr7:23299124-23299524
chr14	24442416	24442816	chr14:24442416-24442816
chr5	40835101	40835501	chr5:40835101-40835501
chr9	128127949	128128349	chr9:128127949-128128349
chr14	37197710	37198110	chr14:37197710-37198110
chr5	176817932	176818332	chr5:176817932-176818332
chr1	27046002	27046402	chr1:27046002-27046402
chr15	85344510	85344910	chr15:85344510-85344910
chr8	22141467	22141867	chr8:22141467-22141867
chr1	112619456	112619856	chr1:112619456-112619856
chr14	24146976	24147376	chr14:24146976-24147376
chr12	49347704	49348104	chr12:49347704-49348104
chr1	9943172	9943572	chr1:9943172-9943572
chr5	81971956	81972356	chr5:81971956-81972356
chr1	167936219	167936619	chr1:167936219-167936619
chr1	23778302	23778702	chr1:23778302-23778702
chr17	44345244	44345644	chr17:44345244-44345644
chr5	115544480	115544880	chr5:115544480-115544880
chr15	88546394	88546794	chr15:88546394-88546794
chr17	81043859	81044259	chr17:81043859-81044259
chr6	85643363	85643763	chr6:85643363-85643763
chr19	54020204	54020604	chr19:54020204-54020604
chr2	148020600	148021000	chr2:148020600-148021000
chr17	50056098	50056498	chr17:50056098-50056498
chr1	203480622	203481022	chr1:203480622-203481022
chr2	27071332	27071732	chr2:27071332-27071732
chr1	96721746	96722146	chr1:96721746-96722146
chr2	47906119	47906519	chr2:47906119-47906519
chr6	28124458	28124858	chr6:28124458-28124858
chr1	110963407	110963807	chr1:110963407-110963807
chr6	27687632	27688032	chr6:27687632-27688032
chr1	23368830	23369230	chr1:23368830-23369230
chr15	45587219	45587619	chr15:45587219-45587619
chr19	6361437	6361837	chr19:6361437-6361837
chrX	132217340	132217740	chrX:132217340-132217740
chr12	75334448	75334848	chr12:75334448-75334848
chr19	40190865	40191265	chr19:40190865-40191265
chr20	51456481	51456881	chr20:51456481-51456881
chr2	47034138	47034538	chr2:47034138-47034538
chr14	65102788	65103188	chr14:65102788-65103188
chr1	210373793	210374193	chr1:210373793-210374193
chr1	218346160	218346560	chr1:218346160-218346560
chr1	246566152	246566552	chr1:246566152-246566552
chr13	111153404	111153804	chr13:111153404-111153804
chr3	100401014	100401414	chr3:100401014-100401414
chr6	3023613	3024013	chr6:3023613-3024013
chr12	21073840	21074240	chr12:21073840-21074240
chr2	177212841	177213241	chr2:177212841-177213241
chr20	23361850	23362250	chr20:23361850-23362250
chr16	18790026	18790426	chr16:18790026-18790426
chr19	14381177	14381577	chr19:14381177-14381577
chr10	12333652	12334052	chr10:12333652-12334052
chr13	51803899	51804299	chr13:51803899-51804299
chr8	41490360	41490760	chr8:41490360-41490760
chr10	100535674	100536074	chr10:100535674-100536074
chr1	15975690	15976090	chr1:15975690-15976090
chr8	141026794	141027194	chr8:141026794-141027194
chr15	74937844	74938244	chr15:74937844-74938244
chr2	200787304	200787704	chr2:200787304-200787704
chr2	86199291	86199691	chr2:86199291-86199691
chrX	53686280	53686680	chrX:53686280-53686680
chr10	102420937	102421337	chr10:102420937-102421337
chr19	44955002	44955402	chr19:44955002-44955402
chr11	18322084	18322484	chr11:18322084-18322484
chr19	39970863	39971263	chr19:39970863-39971263
chr2	79717292	79717692	chr2:79717292-79717692
chr2	74958485	74958885	chr2:74958485-74958885
chr3	47789241	47789641	chr3:47789241-47789641
chr17	76726464	76726864	chr17:76726464-76726864
chr3	33717818	33718218	chr3:33717818-33718218
chr12	93777067	93777467	chr12:93777067-93777467
chr3	10191959	10192359	chr3:10191959-10192359
chr2	152200608	152201008	chr2:152200608-152201008
chr4	37686439	37686839	chr4:37686439-37686839
chr22	39399618	39400018	chr22:39399618-39400018
chr13	44719871	44720271	chr13:44719871-44720271
chr19	50804576	50804976	chr19:50804576-50804976
chr1	20733111	20733511	chr1:20733111-20733511
chr8	23176884	23177284	chr8:23176884-23177284
chr17	8138938	8139338	chr17:8138938-8139338
chr9	35908031	35908431	chr9:35908031-35908431
chr7	26200867	26201267	chr7:26200867-26201267
chr6	110815125	110815525	chr6:110815125-110815525
chr2	86195461	86195861	chr2:86195461-86195861
chr1	36224376	36224776	chr1:36224376-36224776
chr17	42964798	42965198	chr17:42964798-42965198
chr17	40100579	40100979	chr17:40100579-40100979
chr6	73580234	73580634	chr6:73580234-73580634
chr15	44663411	44663811	chr15:44663411-44663811
chr4	26583823	26584223	chr4:26583823-26584223
chr2	183284627	183285027	chr2:183284627-183285027
chrX	103656715	103657115	chrX:103656715-103657115
chr8	54135180	54135580	chr8:54135180-54135580
chr10	131981257	131981657	chr10:131981257-131981657
chr9	129641995	129642395	chr9:129641995-129642395
chr19	16542197	16542597	chr19:16542197-16542597
chr2	64831377	64831777	chr2:64831377-64831777
chr22	29553456	29553856	chr22:29553456-29553856
chr17	7579193	7579593	chr17:7579193-7579593
chr6	27893960	27894360	chr6:27893960-27894360
chr5	181191196	181191596	chr5:181191196-181191596
chr11	65899510	65899910	chr11:65899510-65899910
chr17	47257747	47258147	chr17:47257747-47258147
chr1	222712612	222713012	chr1:222712612-222713012
chr3	48898819	48899219	chr3:48898819-48899219
chrX	16771461	16771861	chrX:16771461-16771861
chr4	1323884	1324284	chr4:1323884-1324284
chr1	234612637	234613037	chr1:234612637-234613037
chr11	65382203	65382603	chr11:65382203-65382603
chr14	104681471	104681871	chr14:104681471-104681871
chr17	58007040	58007440	chr17:58007040-58007440
chrX	46327477	46327877	chrX:46327477-46327877
chr3	75785258	75785658	chr3:75785258-75785658
chr6	7312951	7313351	chr6:7312951-7313351
chr17	82003679	82004079	chr17:82003679-82004079
chr1	43206872	43207272	chr1:43206872-43207272
chr19	35775603	35776003	chr19:35775603-35776003
chr12	93570692	93571092	chr12:93570692-93571092
chr17	50095009	50095409	chr17:50095009-50095409
chr11	66052201	66052601	chr11:66052201-66052601
chr3	158110140	158110540	chr3:158110140-158110540
chr19	36214929	36215329	chr19:36214929-36215329
chr12	120292113	120292513	chr12:120292113-120292513
chr17	42019904	42020304	chr17:42019904-42020304
chr1	23554501	23554901	chr1:23554501-23554901
chr2	53786827	53787227	chr2:53786827-53787227
chr13	109786942	109787342	chr13:109786942-109787342
chr6	113352558	113352958	chr6:113352558-113352958
chr8	128176644	128177044	chr8:128176644-128177044
chr1	55429104	55429504	chr1:55429104-55429504
chr6	2988765	2989165	chr6:2988765-2989165
chr5	139293815	139294215	chr5:139293815-139294215
chr12	57865088	57865488	chr12:57865088-57865488
chr4	1712489	1712889	chr4:1712489-1712889
chr5	181207456	181207856	chr5:181207456-181207856
chr17	7857130	7857530	chr17:7857130-7857530
chr17	65056169	65056569	chr17:65056169-65056569
chr6	10451905	10452305	chr6:10451905-10452305
chr14	104972949	104973349	chr14:104972949-104973349
chr12	64088475	64088875	chr12:64088475-64088875
chr1	2391523	2391923	chr1:2391523-2391923
chr20	35883893	35884293	chr20:35883893-35884293
chr17	68512514	68512914	chr17:68512514-68512914
chr10	12042922	12043322	chr10:12042922-12043322
chr6	41921056	41921456	chr6:41921056-41921456
chr5	154940860	154941260	chr5:154940860-154941260
chr17	8125632	8126032	chr17:8125632-8126032
chr2	231642750	231643150	chr2:231642750-231643150
chr2	61905372	61905772	chr2:61905372-61905772
chr8	22703313	22703713	chr8:22703313-22703713
chr18	63366298	63366698	chr18:63366298-63366698
chr8	51898553	51898953	chr8:51898553-51898953
chr9	89318437	89318837	chr9:89318437-89318837
chr6	154555059	154555459	chr6:154555059-154555459
chr1	6205391	6205791	chr1:6205391-6205791
chr1	25875529	25875929	chr1:25875529-25875929
chrX	134914923	134915323	chrX:134914923-134915323
chr1	203674094	203674494	chr1:203674094-203674494
chr5	10563812	10564212	chr5:10563812-10564212
chr9	110814046	110814446	chr9:110814046-110814446
chr20	31696214	31696614	chr20:31696214-31696614
chr12	13000166	13000566	chr12:13000166-13000566
chr7	99616540	99616940	chr7:99616540-99616940
chr12	109900136	109900536	chr12:109900136-109900536
chr1	149812439	149812839	chr1:149812439-149812839
chr3	57969793	57970193	chr3:57969793-57970193
chr14	23830022	23830422	chr14:23830022-23830422
chr12	106774045	106774445	chr12:106774045-106774445
chr10	68527323	68527723	chr10:68527323-68527723
chr12	53220683	53221083	chr12:53220683-53221083
chr20	38926417	38926817	chr20:38926417-38926817
chr6	136593759	136594159	chr6:136593759-136594159
chr12	104371354	104371754	chr12:104371354-104371754
chr6	33620321	33620721	chr6:33620321-33620721
chr6	27505490	27505890	chr6:27505490-27505890
chr14	21455857	21456257	chr14:21455857-21456257
chr16	29811411	29811811	chr16:29811411-29811811
chr17	43006711	43007111	chr17:43006711-43007111
chr19	43950955	43951355	chr19:43950955-43951355
chr1	85611817	85612217	chr1:85611817-85612217
chr5	140691365	140691765	chr5:140691365-140691765
chr5	98929106	98929506	chr5:98929106-98929506
chr2	64524282	64524682	chr2:64524282-64524682
chr1	156504990	156505390	chr1:156504990-156505390
chr2	189440931	189441331	chr2:189440931-189441331
chr8	37142978	37143378	chr8:37142978-37143378
chr3	177359873	177360273	chr3:177359873-177360273
chr17	48483597	48483997	chr17:48483597-48483997
chr19	58558599	58558999	chr19:58558599-58558999
chr20	48828411	48828811	chr20:48828411-48828811
chrX	16719415	16719815	chrX:16719415-16719815
chr1	228458870	228459270	chr1:228458870-228459270
chr17	50062269	50062669	chr17:50062269-50062669
chr17	5438848	5439248	chr17:5438848-5439248
chr16	10829	11229	chr16:10829-11229
chr19	1812685	1813085	chr19:1812685-1813085
chr12	121210030	121210430	chr12:121210030-121210430
chr1	150487151	150487551	chr1:150487151-150487551
chr17	44503123	44503523	chr17:44503123-44503523
chr3	11600492	11600892	chr3:11600492-11600892
chr1	48471833	48472233	chr1:48471833-48472233
chr4	2843486	2843886	chr4:2843486-2843886
chr6	90586894	90587294	chr6:90586894-90587294
chr20	34677056	34677456	chr20:34677056-34677456
chr17	28726795	28727195	chr17:28726795-28727195
chr18	3261856	3262256	chr18:3261856-3262256
chrX	64205555	64205955	chrX:64205555-64205955
chr9	133135215	133135615	chr9:133135215-133135615
chr22	37677074	37677474	chr22:37677074-37677474
chr19	58573058	58573458	chr19:58573058-58573458
chr15	29924713	29925113	chr15:29924713-29925113
chrX	24024645	24025045	chrX:24024645-24025045
chr17	78353027	78353427	chr17:78353027-78353427
chr7	26187660	26188060	chr7:26187660-26188060
chr3	50321103	50321503	chr3:50321103-50321503
chr1	15799786	15800186	chr1:15799786-15800186
chr17	43360902	43361302	chr17:43360902-43361302
chr10	99732039	99732439	chr10:99732039-99732439
chr9	107283433	107283833	chr9:107283433-107283833
chr4	6986963	6987363	chr4:6986963-6987363
chr8	19067672	19068072	chr8:19067672-19068072
chr8	121811881	121812281	chr8:121811881-121812281
chr17	4967432	4967832	chr17:4967432-4967832
chr6	20212460	20212860	chr6:20212460-20212860
chr19	18292060	18292460	chr19:18292060-18292460
chr19	2163348	2163748	chr19:2163348-2163748
chrX	123732638	123733038	chrX:123732638-123733038
chr1	71080845	71081245	chr1:71080845-71081245
chr17	58631481	58631881	chr17:58631481-58631881
chr17	71438769	71439169	chr17:71438769-71439169
chr16	2150763	2151163	chr16:2150763-2151163
chr3	126703997	126704397	chr3:126703997-126704397
chr5	151080647	151081047	chr5:151080647-151081047
chr2	39124265	39124665	chr2:39124265-39124665
chr1	26432031	26432431	chr1:26432031-26432431
chr9	15552776	15553176	chr9:15552776-15553176
chr5	134371437	134371837	chr5:134371437-134371837
chr7	23470271	23470671	chr7:23470271-23470671
chr8	33485064	33485464	chr8:33485064-33485464
chr17	40140240	40140640	chr17:40140240-40140640
chr6	28136685	28137085	chr6:28136685-28137085
chr14	24213170	24213570	chr14:24213170-24213570
chr9	35732297	35732697	chr9:35732297-35732697
chr11	9613246	9613646	chr11:9613246-9613646
chr17	43299530	43299930	chr17:43299530-43299930
chr12	132144258	132144658	chr12:132144258-132144658
chr1	145287374	145287774	chr1:145287374-145287774
chr10	5412573	5412973	chr10:5412573-5412973
chr5	149960697	149961097	chr5:149960697-149961097
chr8	22565759	22566159	chr8:22565759-22566159
chr11	34685449	34685849	chr11:34685449-34685849
chr14	23953680	23954080	chr14:23953680-23954080
chr18	54269365	54269765	chr18:54269365-54269765
chr6	42929389	42929789	chr6:42929389-42929789
chr9	128787070	128787470	chr9:128787070-128787470
chr17	81345493	81345893	chr17:81345493-81345893
chr17	28644926	28645326	chr17:28644926-28645326
chr19	31349371	31349771	chr19:31349371-31349771
chr14	20613484	20613884	chr14:20613484-20613884
chr7	7566960	7567360	chr7:7566960-7567360
chr3	58560773	58561173	chr3:58560773-58561173
chr17	79839584	79839984	chr17:79839584-79839984
chr17	59565426	59565826	chr17:59565426-59565826
chr6	110981795	110982195	chr6:110981795-110982195
chr19	680372	680772	chr19:680372-680772
chr4	173369789	173370189	chr4:173369789-173370189
chr19	12156425	12156825	chr19:12156425-12156825
chr11	34916052	34916452	chr11:34916052-34916452
chr20	37178848	37179248	chr20:37178848-37179248
chr16	84618557	84618957	chr16:84618557-84618957
chr19	34134351	34134751	chr19:34134351-34134751
chr12	57772002	57772402	chr12:57772002-57772402
chr1	32072561	32072961	chr1:32072561-32072961
chr8	95024870	95025270	chr8:95024870-95025270
chr7	75658224	75658624	chr7:75658224-75658624
chr5	140107662	140108062	chr5:140107662-140108062
chr8	141017582	141017982	chr8:141017582-141017982
chr17	4945113	4945513	chr17:4945113-4945513
chr1	23377343	23377743	chr1:23377343-23377743
chr14	67414101	67414501	chr14:67414101-67414501
chr4	173335087	173335487	chr4:173335087-173335487
chr10	98134642	98135042	chr10:98134642-98135042
chr8	129685604	129686004	chr8:129685604-129686004
chr13	67769529	67769929	chr13:67769529-67769929
chrX	154546414	154546814	chrX:154546414-154546814
chr9	96418890	96419290	chr9:96418890-96419290
chr15	66504810	66505210	chr15:66504810-66505210
chr14	64387984	64388384	chr14:64387984-64388384
chr9	128160101	128160501	chr9:128160101-128160501
chr18	62450976	62451376	chr18:62450976-62451376
chr5	17249246	17249646	chr5:17249246-17249646
chrX	18984580	18984980	chrX:18984580-18984980
chr17	4143670	4144070	chr17:4143670-4144070
chr12	6534079	6534479	chr12:6534079-6534479
chr2	43086398	43086798	chr2:43086398-43086798
chr7	151687671	151688071	chr7:151687671-151688071
chr3	19889422	19889822	chr3:19889422-19889822
chr15	42575415	42575815	chr15:42575415-42575815
chr9	136567979	136568379	chr9:136567979-136568379
chr1	40967834	40968234	chr1:40967834-40968234
chr6	85449885	85450285	chr6:85449885-85450285
chr3	149377541	149377941	chr3:149377541-149377941
chr1	11736174	11736574	chr1:11736174-11736574
chr5	112861198	112861598	chr5:112861198-112861598
chrX	44012671	44013071	chrX:44012671-44013071
chr12	63918111	63918511	chr12:63918111-63918511
chr12	31959274	31959674	chr12:31959274-31959674
chr11	67505951	67506351	chr11:67505951-67506351
chr7	99471883	99472283	chr7:99471883-99472283
chr5	149485962	149486362	chr5:149485962-149486362
chr5	43042678	43043078	chr5:43042678-43043078
chr4	57081399	57081799	chr4:57081399-57081799
chr9	66269877	66270277	chr9:66269877-66270277
chr14	60091931	60092331	chr14:60091931-60092331
chrX	46180260	46180660	chrX:46180260-46180660
chr5	163459925	163460325	chr5:163459925-163460325
chr10	32983416	32983816	chr10:32983416-32983816
chr1	146035745	146036145	chr1:146035745-146036145
chr3	45167471	45167871	chr3:45167471-45167871
chr2	218406438	218406838	chr2:218406438-218406838
chr12	71686007	71686407	chr12:71686007-71686407
chr12	124923782	124924182	chr12:124923782-124924182
chr8	26291619	26292019	chr8:26291619-26292019
chr1	145281174	145281574	chr1:145281174-145281574
chr11	47578777	47579177	chr11:47578777-47579177
chr19	45455840	45456240	chr19:45455840-45456240
chr18	3649778	3650178	chr18:3649778-3650178
chr1	121016693	121017093	chr1:121016693-121017093
chr18	51029944	51030344	chr18:51029944-51030344
chr15	52093492	52093892	chr15:52093492-52093892
chr19	8609506	8609906	chr19:8609506-8609906
chr17	69608942	69609342	chr17:69608942-69609342
chr10	70170441	70170841	chr10:70170441-70170841
chr1	46183083	46183483	chr1:46183083-46183483
chr19	1479161	1479561	chr19:1479161-1479561
chr4	161818051	161818451	chr4:161818051-161818451
chr20	56788413	56788813	chr20:56788413-56788813
chr5	157858668	157859068	chr5:157858668-157859068
chr12	51026002	51026402	chr12:51026002-51026402
chr5	177312179	177312579	chr5:177312179-177312579
chr10	77350559	77350959	chr10:77350559-77350959
chr17	28725705	28726105	chr17:28725705-28726105
chr9	137423162	137423562	chr9:137423162-137423562
chr16	89711801	89712201	chr16:89711801-89712201
chr19	1104169	1104569	chr19:1104169-1104569
chr11	123062308	123062708	chr11:123062308-123062708
chr4	135447655	135448055	chr4:135447655-135448055
chr19	47273703	47274103	chr19:47273703-47274103
chr19	48363145	48363545	chr19:48363145-48363545
chr12	108981241	108981641	chr12:108981241-108981641
chr2	3605230	3605630	chr2:3605230-3605630
chr3	9731327	9731727	chr3:9731327-9731727
chr17	40647615	40648015	chr17:40647615-40648015
chr7	2863463	2863863	chr7:2863463-2863863
chr3	50350698	50351098	chr3:50350698-50351098
chr2	226478287	226478687	chr2:226478287-226478687
chr1	35079403	35079803	chr1:35079403-35079803
chr12	54018079	54018479	chr12:54018079-54018479
chr1	75724286	75724686	chr1:75724286-75724686
chr17	40219283	40219683	chr17:40219283-40219683
chr22	42635556	42635956	chr22:42635556-42635956
chr1	247331141	247331541	chr1:247331141-247331541
chr1	31762837	31763237	chr1:31762837-31763237
chr16	29863042	29863442	chr16:29863042-29863442
chr1	173507360	173507760	chr1:173507360-173507760
chr17	29639365	29639765	chr17:29639365-29639765
chr1	27914450	27914850	chr1:27914450-27914850
chr17	60392038	60392438	chr17:60392038-60392438
chr16	66873102	66873502	chr16:66873102-66873502
chr5	55534532	55534932	chr5:55534532-55534932
chr1	120723819	120724219	chr1:120723819-120724219
chr4	158671887	158672287	chr4:158671887-158672287
chr1	18926301	18926701	chr1:18926301-18926701
chr12	31589806	31590206	chr12:31589806-31590206
chr17	19187877	19188277	chr17:19187877-19188277
chr1	150629761	150630161	chr1:150629761-150630161
chr12	89709525	89709925	chr12:89709525-89709925
chr17	67366299	67366699	chr17:67366299-67366699
chr19	1177534	1177934	chr19:1177534-1177934
chr3	15636139	15636539	chr3:15636139-15636539
chr17	5031486	5031886	chr17:5031486-5031886
chr17	81050089	81050489	chr17:81050089-81050489
chr12	12872323	12872723	chr12:12872323-12872723
chr10	77564848	77565248	chr10:77564848-77565248
chr2	231514332	231514732	chr2:231514332-231514732
chr2	173964597	173964997	chr2:173964597-173964997
chr9	26265237	26265637	chr9:26265237-26265637
chr11	47416067	47416467	chr11:47416067-47416467
chr1	45521646	45522046	chr1:45521646-45522046
chr2	27050833	27051233	chr2:27050833-27051233
chr6	36594180	36594580	chr6:36594180-36594580
chr15	58332034	58332434	chr15:58332034-58332434
chr17	3635957	3636357	chr17:3635957-3636357
chr1	1574640	1575040	chr1:1574640-1575040
chr3	179562798	179563198	chr3:179562798-179563198
chr12	32054118	32054518	chr12:32054118-32054518
chr6	159727056	159727456	chr6:159727056-159727456
chr2	231713911	231714311	chr2:231713911-231714311
chr1	66930117	66930517	chr1:66930117-66930517
chr1	228633300	228633700	chr1:228633300-228633700
chr7	102572282	102572682	chr7:102572282-102572682
chr15	89893933	89894333	chr15:89893933-89894333
chr8	144767356	144767756	chr8:144767356-144767756
chr7	158704621	158705021	chr7:158704621-158705021
chr7	5556132	5556532	chr7:5556132-5556532
chr20	1118336	1118736	chr20:1118336-1118736
chr16	89217525	89217925	chr16:89217525-89217925
chr22	46335402	46335802	chr22:46335402-46335802
chr1	27112055	27112455	chr1:27112055-27112455
chr20	51750034	51750434	chr20:51750034-51750434
chr19	35163012	35163412	chr19:35163012-35163412
chr9	133478938	133479338	chr9:133478938-133479338
chr4	140524263	140524663	chr4:140524263-140524663
chr5	140718928	140719328	chr5:140718928-140719328
chr18	70357798	70358198	chr18:70357798-70358198
chr10	24724274	24724674	chr10:24724274-24724674
chr1	16152947	16153347	chr1:16152947-16153347
chr1	201955053	201955453	chr1:201955053-201955453
chr17	57948649	57949049	chr17:57948649-57949049
chr13	49935991	49936391	chr13:49935991-49936391
chr17	7887464	7887864	chr17:7887464-7887864
chr9	35690592	35690992	chr9:35690592-35690992
chr1	153945907	153946307	chr1:153945907-153946307
chr17	56594513	56594913	chr17:56594513-56594913
chr1	112735551	112735951	chr1:112735551-112735951
chr12	49741526	49741926	chr12:49741526-49741926
chr10	101061009	101061409	chr10:101061009-101061409
chr1	185317118	185317518	chr1:185317118-185317518
chr2	64767883	64768283	chr2:64767883-64768283
chr2	120223144	120223544	chr2:120223144-120223544
chr5	55438378	55438778	chr5:55438378-55438778
chr4	2963215	2963615	chr4:2963215-2963615
chr7	152464285	152464685	chr7:152464285-152464685
chr19	48619108	48619508	chr19:48619108-48619508
chr17	31596489	31596889	chr17:31596489-31596889
chr7	5596142	5596542	chr7:5596142-5596542
chr17	31549748	31550148	chr17:31549748-31550148
chr13	79936486	79936886	chr13:79936486-79936886
chr10	27154375	27154775	chr10:27154375-27154775
chr2	68157303	68157703	chr2:68157303-68157703
chr17	41666824	41667224	chr17:41666824-41667224
chr16	740697	741097	chr16:740697-741097
chr12	65533427	65533827	chr12:65533427-65533827
chr11	837638	838038	chr11:837638-838038
chr1	121184765	121185165	chr1:121184765-121185165
chr14	55448133	55448533	chr14:55448133-55448533
chr3	141875552	141875952	chr3:141875552-141875952
chr14	50944059	50944459	chr14:50944059-50944459
chr16	3500791	3501191	chr16:3500791-3501191
chr15	70792212	70792612	chr15:70792212-70792612
chr4	74109329	74109729	chr4:74109329-74109729
chr17	4998619	4999019	chr17:4998619-4999019
chr17	50427013	50427413	chr17:50427013-50427413
chr2	152525281	152525681	chr2:152525281-152525681
chr19	8832307	8832707	chr19:8832307-8832707
chrX	63754892	63755292	chrX:63754892-63755292
chr6	21588249	21588649	chr6:21588249-21588649
chr2	121649734	121650134	chr2:121649734-121650134
chr5	176647280	176647680	chr5:176647280-176647680
chr1	160284895	160285295	chr1:160284895-160285295
chr11	47216113	47216513	chr11:47216113-47216513
chr9	113410282	113410682	chr9:113410282-113410682
chr10	124801730	124802130	chr10:124801730-124802130
chr2	74482717	74483117	chr2:74482717-74483117
chr11	2400321	2400721	chr11:2400321-2400721
chr1	91885753	91886153	chr1:91885753-91886153
chr1	44986414	44986814	chr1:44986414-44986814
chr17	32142179	32142579	chr17:32142179-32142579
chr5	133026096	133026496	chr5:133026096-133026496
chr19	40715758	40716158	chr19:40715758-40716158
chr1	32651080	32651480	chr1:32651080-32651480
chr12	131949748	131950148	chr12:131949748-131950148
chr17	64919249	64919649	chr17:64919249-64919649
chr15	65792133	65792533	chr15:65792133-65792533
chr10	22325763	22326163	chr10:22325763-22326163
chr19	38849254	38849654	chr19:38849254-38849654
chr12	93467315	93467715	chr12:93467315-93467715
chr17	38900806	38901206	chr17:38900806-38901206
chr16	77780457	77780857	chr16:77780457-77780857
chr2	15591858	15592258	chr2:15591858-15592258
chr16	87581908	87582308	chr16:87581908-87582308
chr11	64810398	64810798	chr11:64810398-64810798
chr15	35545776	35546176	chr15:35545776-35546176
chr17	8187011	8187411	chr17:8187011-8187411
chr3	46976473	46976873	chr3:46976473-46976873
chr5	95554822	95555222	chr5:95554822-95555222
chr19	49580327	49580727	chr19:49580327-49580727
chr10	72297485	72297885	chr10:72297485-72297885
chr13	94601766	94602166	chr13:94601766-94602166
chr17	11997016	11997416	chr17:11997016-11997416
chr4	2536231	2536631	chr4:2536231-2536631
chr13	29847619	29848019	chr13:29847619-29848019
chr12	1691043	1691443	chr12:1691043-1691443
chr20	49381748	49382148	chr20:49381748-49382148
chr12	25195183	25195583	chr12:25195183-25195583
chr6	27146313	27146713	chr6:27146313-27146713
chr17	80891857	80892257	chr17:80891857-80892257
chr1	43707422	43707822	chr1:43707422-43707822
chr11	10307681	10308081	chr11:10307681-10308081
chr1	16145793	16146193	chr1:16145793-16146193
chr17	44014790	44015190	chr17:44014790-44015190
chr11	13216252	13216652	chr11:13216252-13216652
chr12	31518738	31519138	chr12:31518738-31519138
chr17	80415090	80415490	chr17:80415090-80415490
chr15	64841611	64842011	chr15:64841611-64842011
chr9	37079731	37080131	chr9:37079731-37080131
chr11	9906152	9906552	chr11:9906152-9906552
chr2	65129793	65130193	chr2:65129793-65130193
chr16	58515467	58515867	chr16:58515467-58515867
chr12	12839855	12840255	chr12:12839855-12840255
chr18	47930157	47930557	chr18:47930157-47930557
chr1	58848878	58849278	chr1:58848878-58849278
chr4	128811927	128812327	chr4:128811927-128812327
chr2	176097090	176097490	chr2:176097090-176097490
chr5	175478522	175478922	chr5:175478522-175478922
chr10	73252323	73252723	chr10:73252323-73252723
chr7	73636254	73636654	chr7:73636254-73636654
chr17	28902993	28903393	chr17:28902993-28903393
chr12	133130176	133130576	chr12:133130176-133130576
chr9	129225765	129226165	chr9:129225765-129226165
chr21	29196340	29196740	chr21:29196340-29196740
chr19	1269777	1270177	chr19:1269777-1270177
chr17	80147026	80147426	chr17:80147026-80147426
chr5	69189566	69189966	chr5:69189566-69189966
chr19	18304548	18304948	chr19:18304548-18304948
chr8	91040627	91041027	chr8:91040627-91041027
chr20	35284466	35284866	chr20:35284466-35284866
chr9	128322558	128322958	chr9:128322558-128322958
chr5	133968410	133968810	chr5:133968410-133968810
chr4	1346194	1346594	chr4:1346194-1346594
chr16	27203681	27204081	chr16:27203681-27204081
chr5	72848041	72848441	chr5:72848041-72848441
chr19	36140020	36140420	chr19:36140020-36140420
chr14	50846534	50846934	chr14:50846534-50846934
chr1	9182110	9182510	chr1:9182110-9182510
chr12	43806014	43806414	chr12:43806014-43806414
chr1	8986230	8986630	chr1:8986230-8986630
chr17	68291940	68292340	chr17:68291940-68292340
chr9	97633080	97633480	chr9:97633080-97633480
chr11	62665191	62665591	chr11:62665191-62665591
chr6	150068876	150069276	chr6:150068876-150069276
chr1	179882537	179882937	chr1:179882537-179882937
chr20	10219475	10219875	chr20:10219475-10219875
chr11	46700477	46700877	chr11:46700477-46700877
chr6	43013721	43014121	chr6:43013721-43014121
chr2	199431803	199432203	chr2:199431803-199432203
chr1	155193448	155193848	chr1:155193448-155193848
chr3	78818348	78818748	chr3:78818348-78818748
chr14	34982354	34982754	chr14:34982354-34982754
chr11	10751126	10751526	chr11:10751126-10751526
chr17	48101100	48101500	chr17:48101100-48101500
chr20	1466633	1467033	chr20:1466633-1467033
chr15	75758391	75758791	chr15:75758391-75758791
chr12	131872092	131872492	chr12:131872092-131872492
chrX	78104011	78104411	chrX:78104011-78104411
chr20	25624000	25624400	chr20:25624000-25624400
chr1	161749772	161750172	chr1:161749772-161750172
chr1	65420207	65420607	chr1:65420207-65420607
chr13	87124122	87124522	chr13:87124122-87124522
chr7	150368762	150369162	chr7:150368762-150369162
chr20	35305763	35306163	chr20:35305763-35306163
chr4	67545126	67545526	chr4:67545126-67545526
chr7	157336693	157337093	chr7:157336693-157337093
chr9	35658449	35658849	chr9:35658449-35658849
chr17	9575593	9575993	chr17:9575593-9575993
chr1	11805847	11806247	chr1:11805847-11806247
chr12	14365764	14366164	chr12:14365764-14366164
chr11	65121972	65122372	chr11:65121972-65122372
chr7	5422100	5422500	chr7:5422100-5422500
chr18	12991164	12991564	chr18:12991164-12991564
chr12	48119164	48119564	chr12:48119164-48119564
chr19	48259847	48260247	chr19:48259847-48260247
chr2	216498940	216499340	chr2:216498940-216499340
chr10	100006425	100006825	chr10:100006425-100006825
chr19	3626622	3627022	chr19:3626622-3627022
chr2	70293446	70293846	chr2:70293446-70293846
chr5	98773602	98774002	chr5:98773602-98774002
chr22	41589667	41590067	chr22:41589667-41590067
chr12	48105839	48106239	chr12:48105839-48106239
chr10	113073770	113074170	chr10:113073770-113074170
chr14	24271189	24271589	chr14:24271189-24271589
chr9	98989508	98989908	chr9:98989508-98989908
chr12	389243	389643	chr12:389243-389643
chr3	37176547	37176947	chr3:37176547-37176947
chr19	55580608	55581008	chr19:55580608-55581008
chr2	121755502	121755902	chr2:121755502-121755902
chr20	49936240	49936640	chr20:49936240-49936640
chr10	67764026	67764426	chr10:67764026-67764426
chr17	44542109	44542509	chr17:44542109-44542509
chr8	42843142	42843542	chr8:42843142-42843542
chr11	122189151	122189551	chr11:122189151-122189551
chr15	60478873	60479273	chr15:60478873-60479273
chr15	62391627	62392027	chr15:62391627-62392027
chr14	64704474	64704874	chr14:64704474-64704874
chr19	37999350	37999750	chr19:37999350-37999750
chr1	88992332	88992732	chr1:88992332-88992732
chr10	77392602	77393002	chr10:77392602-77393002
chr1	1659054	1659454	chr1:1659054-1659454
chr2	27356735	27357135	chr2:27356735-27357135
chr3	48301255	48301655	chr3:48301255-48301655
chr11	72643353	72643753	chr11:72643353-72643753
chr3	23685644	23686044	chr3:23685644-23686044
chr2	53767592	53767992	chr2:53767592-53767992
chr19	42113595	42113995	chr19:42113595-42113995
chr5	128538270	128538670	chr5:128538270-128538670
chr2	174972156	174972556	chr2:174972156-174972556
chr5	142512678	142513078	chr5:142512678-142513078
chr16	69424533	69424933	chr16:69424533-69424933
chr1	36374100	36374500	chr1:36374100-36374500
chr16	75148485	75148885	chr16:75148485-75148885
chr19	50794734	50795134	chr19:50794734-50795134
chr17	19111856	19112256	chr17:19111856-19112256
chr12	53938666	53939066	chr12:53938666-53939066
chr14	74763221	74763621	chr14:74763221-74763621
chr15	67105294	67105694	chr15:67105294-67105694
chr1	23979933	23980333	chr1:23979933-23980333
chr17	18858074	18858474	chr17:18858074-18858474
chr8	41828757	41829157	chr8:41828757-41829157
chr14	20413120	20413520	chr14:20413120-20413520
chr17	82292626	82293026	chr17:82292626-82293026
chr17	34980690	34981090	chr17:34980690-34981090
chr6	95577430	95577830	chr6:95577430-95577830
chr18	23586466	23586866	chr18:23586466-23586866
chr19	16197647	16198047	chr19:16197647-16198047
chr12	98515801	98516201	chr12:98515801-98516201
chr7	73578586	73578986	chr7:73578586-73578986
chr17	76353529	76353929	chr17:76353529-76353929
chr20	13784817	13785217	chr20:13784817-13785217
chr20	49812738	49813138	chr20:49812738-49813138
chr15	65286703	65287103	chr15:65286703-65287103
chr12	104219870	104220270	chr12:104219870-104220270
chr10	43574206	43574606	chr10:43574206-43574606
chr8	26513857	26514257	chr8:26513857-26514257
chr12	6689352	6689752	chr12:6689352-6689752
chr12	42144788	42145188	chr12:42144788-42145188
chr17	59707190	59707590	chr17:59707190-59707590
chr17	42017208	42017608	chr17:42017208-42017608
chr16	19718040	19718440	chr16:19718040-19718440
chr7	101085449	101085849	chr7:101085449-101085849
chr19	15555836	15556236	chr19:15555836-15556236
chr14	103521225	103521625	chr14:103521225-103521625
chr9	132878215	132878615	chr9:132878215-132878615
chr3	129183577	129183977	chr3:129183577-129183977
chr17	782024	782424	chr17:782024-782424
chr8	42051907	42052307	chr8:42051907-42052307
chr9	122828291	122828691	chr9:122828291-122828691
chr10	8366051	8366451	chr10:8366051-8366451
chr6	73520703	73521103	chr6:73520703-73521103
chr8	125091591	125091991	chr8:125091591-125091991
chr17	75855812	75856212	chr17:75855812-75856212
chr7	23473992	23474392	chr7:23473992-23474392
chr11	64247187	64247587	chr11:64247187-64247587
chr9	83956438	83956838	chr9:83956438-83956838
chr2	85413531	85413931	chr2:85413531-85413931
chr17	44141693	44142093	chr17:44141693-44142093
chr17	82235892	82236292	chr17:82235892-82236292
chr8	102653711	102654111	chr8:102653711-102654111
chr3	9933396	9933796	chr3:9933396-9933796
chr9	128881931	128882331	chr9:128881931-128882331
chr14	23555954	23556354	chr14:23555954-23556354
chr1	19251597	19251997	chr1:19251597-19251997
chr1	193059282	193059682	chr1:193059282-193059682
chr1	35883306	35883706	chr1:35883306-35883706
chr7	100874837	100875237	chr7:100874837-100875237
chr12	51371502	51371902	chr12:51371502-51371902
chr7	26864346	26864746	chr7:26864346-26864746
chr17	4947614	4948014	chr17:4947614-4948014
chr2	226801370	226801770	chr2:226801370-226801770
chr15	101654736	101655136	chr15:101654736-101655136
chr2	144517227	144517627	chr2:144517227-144517627
chrX	38327244	38327644	chrX:38327244-38327644
chr7	55132793	55133193	chr7:55132793-55133193
chr16	70428210	70428610	chr16:70428210-70428610
chr11	125887490	125887890	chr11:125887490-125887890
chr22	20981967	20982367	chr22:20981967-20982367
chr2	31401509	31401909	chr2:31401509-31401909
chr12	68332164	68332564	chr12:68332164-68332564
chr14	76985850	76986250	chr14:76985850-76986250
chr17	43545713	43546113	chr17:43545713-43546113
chr10	17617188	17617588	chr10:17617188-17617588
chr8	144950574	144950974	chr8:144950574-144950974
chr22	36065741	36066141	chr22:36065741-36066141
chr17	47067259	47067659	chr17:47067259-47067659
chr3	11720277	11720677	chr3:11720277-11720677
chr6	8435364	8435764	chr6:8435364-8435764
chr5	34915386	34915786	chr5:34915386-34915786
chr8	30744033	30744433	chr8:30744033-30744433
chr6	57961140	57961540	chr6:57961140-57961540
chr1	25892384	25892784	chr1:25892384-25892784
chr12	120686801	120687201	chr12:120686801-120687201
chr8	42541942	42542342	chr8:42541942-42542342
chr1	198935400	198935800	chr1:198935400-198935800
chr19	14517867	14518267	chr19:14517867-14518267
chr20	35616422	35616822	chr20:35616422-35616822
chr17	35764078	35764478	chr17:35764078-35764478
chr17	82450540	82450940	chr17:82450540-82450940
chr20	6005896	6006296	chr20:6005896-6006296
chr17	7717197	7717597	chr17:7717197-7717597
chr3	66038821	66039221	chr3:66038821-66039221
chr5	126594795	126595195	chr5:126594795-126595195
chr1	212035166	212035566	chr1:212035166-212035566
chr3	47282641	47283041	chr3:47282641-47283041
chr12	103965727	103966127	chr12:103965727-103966127
chr19	39031815	39032215	chr19:39031815-39032215
chr1	201924279	201924679	chr1:201924279-201924679
chr1	108746564	108746964	chr1:108746564-108746964
chr20	56629263	56629663	chr20:56629263-56629663
chr4	6673800	6674200	chr4:6673800-6674200
chr19	41439567	41439967	chr19:41439567-41439967
chr14	39432762	39433162	chr14:39432762-39433162
chr17	81511749	81512149	chr17:81511749-81512149
chr3	167734519	167734919	chr3:167734519-167734919
chrX	103629483	103629883	chrX:103629483-103629883
chr1	94247518	94247918	chr1:94247518-94247918
chr17	1259478	1259878	chr17:1259478-1259878
chr5	112160780	112161180	chr5:112160780-112161180
chr16	4273821	4274221	chr16:4273821-4274221
chr6	70667761	70668161	chr6:70667761-70668161
chr5	88268614	88269014	chr5:88268614-88269014
chr1	52842854	52843254	chr1:52842854-52843254
chr9	115023028	115023428	chr9:115023028-115023428
chr5	140639317	140639717	chr5:140639317-140639717
chr20	9068566	9068966	chr20:9068566-9068966
chr12	7018401	7018801	chr12:7018401-7018801
chr5	74767154	74767554	chr5:74767154-74767554
chr19	2578916	2579316	chr19:2578916-2579316
chr12	76764100	76764500	chr12:76764100-76764500
chr2	219552161	219552561	chr2:219552161-219552561
chr16	85011546	85011946	chr16:85011546-85011946
chr15	63501360	63501760	chr15:63501360-63501760
chr1	1375128	1375528	chr1:1375128-1375528
chr1	172443734	172444134	chr1:172443734-172444134
chr12	121803569	121803969	chr12:121803569-121803969
chr11	68003989	68004389	chr11:68003989-68004389
chr1	180632209	180632609	chr1:180632209-180632609
chr17	40025043	40025443	chr17:40025043-40025443
chr17	16380869	16381269	chr17:16380869-16381269
chr12	69555393	69555793	chr12:69555393-69555793
chr17	50707551	50707951	chr17:50707551-50707951
chr1	231241166	231241566	chr1:231241166-231241566
chr2	74120190	74120590	chr2:74120190-74120590
chr12	50167025	50167425	chr12:50167025-50167425
chr17	82212690	82213090	chr17:82212690-82213090
chr17	19377899	19378299	chr17:19377899-19378299
chr14	68576397	68576797	chr14:68576397-68576797
chr21	39388213	39388613	chr21:39388213-39388613
chr14	49868118	49868518	chr14:49868118-49868518
chr19	17560163	17560563	chr19:17560163-17560563
chr9	83707770	83708170	chr9:83707770-83708170
chr6	169070553	169070953	chr6:169070553-169070953
chr17	44708552	44708952	chr17:44708552-44708952
chr11	47552611	47553011	chr11:47552611-47553011
chr15	67254479	67254879	chr15:67254479-67254879
chr15	36428087	36428487	chr15:36428087-36428487
chr9	135926837	135927237	chr9:135926837-135927237
chr19	55146212	55146612	chr19:55146212-55146612
chr20	63978642	63979042	chr20:63978642-63979042
chr13	114281785	114282185	chr13:114281785-114282185
chr8	12753992	12754392	chr8:12753992-12754392
chr7	128409756	128410156	chr7:128409756-128410156
chr7	106112250	106112650	chr7:106112250-106112650
chr7	116671785	116672185	chr7:116671785-116672185
chr12	132298918	132299318	chr12:132298918-132299318
chr11	3422531	3422931	chr11:3422531-3422931
chr14	30622237	30622637	chr14:30622237-30622637
chr12	6852027	6852427	chr12:6852027-6852427
chr6	73695988	73696388	chr6:73695988-73696388
chr2	42118053	42118453	chr2:42118053-42118453
chr17	47502360	47502760	chr17:47502360-47502760
chr15	58545474	58545874	chr15:58545474-58545874
chr6	136792652	136793052	chr6:136792652-136793052
chr19	45428402	45428802	chr19:45428402-45428802
chr17	8123846	8124246	chr17:8123846-8124246
chr12	123457955	123458355	chr12:123457955-123458355
chr14	77027583	77027983	chr14:77027583-77027983
chr5	136132724	136133124	chr5:136132724-136133124
chr1	24643009	24643409	chr1:24643009-24643409
chr17	44186474	44186874	chr17:44186474-44186874
chr4	140154136	140154536	chr4:140154136-140154536
chr5	66144403	66144803	chr5:66144403-66144803
chr15	90932095	90932495	chr15:90932095-90932495
chr17	30477321	30477721	chr17:30477321-30477721
chr6	33711419	33711819	chr6:33711419-33711819
chr20	44187210	44187610	chr20:44187210-44187610
chr1	28328754	28329154	chr1:28328754-28329154
chr3	49007524	49007924	chr3:49007524-49007924
chr8	130483203	130483603	chr8:130483203-130483603
chr17	2711704	2712104	chr17:2711704-2712104
chr2	98608521	98608921	chr2:98608521-98608921
chr2	111975078	111975478	chr2:111975078-111975478
chr10	100729237	100729637	chr10:100729237-100729637
[truncated: 11,024 more rows]
