# Supplementary material for: Mechanism for controlled assembly of transcriptional condensates by Aire
Source: Nat Immunol. 2024 Aug 21;25(9):1580–92. doi: 10.1038/s41590-024-01922-w (PMC11362013; doi:10.1038/s41590-024-01922-w)
Supplement: Supplementary file 5 — Data presented in graphs. [file 41590_2024_1922_MOESM5_ESM.xlsx]

## Sheet: 1a
AIRE transcripts relative to other gene (X) transcripts in human AIRE+ mTECs (Fig 1a, top panel)									AIRE transcripts relative to other gene (X) transcripts in Dox-inducible AIRE-expressing 4D6 cells (Fig 1a bottom panel)
Transcripts for each gene in human AIRE+ mTECs (n=477) were from reference: Park, J. E. et al. A cell atlas of human thymic development defines T cell repertoire formation. Science 367 (2020). https://doi.org:10.1126/science.aay3224									Bulk RNA-seq was performed on 4D6 cells 24 hrs post-induction of AIRE expression. Shown below is the normalized mean transcripts per million (TPM)
RPL18	RPL31	GAPDH	HPRT1	ACTB	MED1	EP300			gene	log10tpm	AireRelativetoX
0.561016	0.541771	0.588304	3.67684	0.541771	3.67684	3.67684			GAPDH	3.24192	0.158875
0.706152	0.670549	0.72933	1.40354	0.691319	4.52798	1.0654			ACTB	3.10727	0.216625
0.554563	0.63853	0.565445	1.19078	0.524263	4.03255	4.03255			RPL18	2.5426	0.79503
0.665543	0.835065	0.601598	4.76504	0.674332	4.76504	4.76504			AIRE	2.44298	1
1.14977	5.20772	5.20772	5.20772	1.14977	5.20772	5.20772			RPL31	2.12682	2.07093
0.861789	1.03552	0.769843	1.0824	0.653864	5.23115	5.23115			HPRT1	2.03854	2.53769
0.880717	1	0.78748	1.37439	0.727558	5.78789	5.78789			MED1	1.64799	6.23727
0.689151	0.827759	0.697836	4.63368	0.682577	4.63368	1.76307			EP300	1.5037	8.69529
1.04203	1.31873	1.01011	1.92253	0.798296	6.42111	6.42111
0.822148	1	5.02302	5.02302	0.670506	5.02302	5.02302
0.443565	0.550002	0.408492	1	0.4332	1	1
0.881171	1.07837	0.740666	2.05532	0.751228	2.5489	5.67019
0.864389	1.11021	0.837242	2.28746	0.754885	5.72664	1.86003
1.0646	1.28083	1.10815	2.1627	0.87203	2.1627	2.64332
0.720451	0.886808	0.756239	2.12338	0.690745	4.90834	2.12338
1.06574	1.49516	1.03977	6.54135	0.738104	6.54135	6.54135
0.879279	1.0868	0.838926	1.33379	0.731132	6.35645	6.35645
0.840068	1.04815	0.762028	1.8379	0.67134	5.39395	5.39395
0.852762	1.02015	0.85101	2.30006	0.678505	2.30006	5.46213
1.08207	1.25919	1.01738	7.31195	1.0438	7.31195	7.31195
1	1.16797	1.16797	6.78469	0.744818	6.78469	6.78469
0.501181	0.570765	0.540379	1	0.440979	3.27861	3.27861
0.723167	1	0.847764	5.04372	0.723167	5.04372	5.04372
1.00488	1.3202	0.978253	1.92325	0.825174	6.44206	2.08265
0.925797	1.12604	0.922632	2.11297	0.793755	2.61644	2.61644
1.03167	1.25411	0.975168	6.67943	0.912076	6.67943	6.67943
0.928826	1.13996	0.942033	2.57254	1.06693	6.29431	6.29431
0.843435	1.01084	0.927504	2.29281	0.858471	2.29281	5.77845
0.793506	0.97346	0.702529	1.47675	0.646925	4.97861	4.97861
0.673017	0.825176	0.657072	4.54348	0.562325	4.54348	4.54348
0.611	0.78288	0.728831	1.34833	0.543884	1.34833	1.34833
0.872733	1.07734	0.88453	1.83936	0.781556	5.8794	2.55777
0.682661	1	0.734653	4.91434	0.755159	4.91434	4.91434
0.870753	1.0405	0.863417	1.83732	0.747722	5.67227	5.67227
1.00339	1.24003	0.970619	6.47372	0.797438	6.47372	6.47372
0.849219	1	0.915484	5.48432	0.658677	5.48432	5.48432
1.47844	1.47844	1.47844	7.4521	0.978687	7.4521	7.4521
0.730995	0.83862	0.75962	4.29138	0.57119	4.29138	4.29138
0.91324	1.25801	1	6.26847	0.779595	6.26847	6.26847
0.766503	0.830284	0.703233	4.88454	0.673529	4.88454	4.88454
0.888815	1.04366	1.10295	2.15987	0.82646	2.67538	2.67538
0.85006	0.963037	0.834023	2.17001	0.725567	5.5513	5.5513
0.509684	0.603454	0.483927	1.06147	0.445786	1.29616	3.5038
0.965335	1.45084	1.00749	2.48779	0.724061	5.93204	5.93204
0.939973	1.24473	1.02183	6.67475	0.768784	6.67475	6.67475
1	4.74169	1	4.74169	1	4.74169	4.74169
0.881775	1.01451	0.903571	1.72746	0.725194	5.77851	2.10629
0.513565	0.615824	0.499961	1.21351	0.45317	1.21351	3.48449
0.791652	0.943239	0.883985	1.61107	0.626452	5.22557	1.61107
0.869655	1.06864	0.889652	6.18105	0.815442	6.18105	6.18105
0.357216	0.435072	0.333543	2.22333	0.275712	2.22333	2.22333
0.863387	1.09112	0.887384	1.82853	0.958197	5.80015	2.24222
0.713458	0.869265	0.780349	4.50849	0.572562	1.9003	4.50849
0.900697	1.12429	0.882068	2.50762	0.714192	2.50762	5.5154
0.517312	0.615425	0.556574	3.27207	0.439296	3.27207	3.27207
0.803978	0.835159	0.717363	5.00005	0.610529	5.00005	1.5831
0.785291	0.911582	0.63011	1.65011	0.619088	4.75478	4.75478
0.797316	0.893211	0.719841	1.77684	0.651583	2.49426	5.23355
0.714732	1.17583	0.612022	4.41996	0.60958	4.41996	4.41996
1.00376	1.24638	1.02006	6.09435	0.779074	6.09435	6.09435
1.10179	1.44721	1.08354	2.00456	0.827706	6.85672	6.85672
1.16147	1.63813	1.41557	7.02615	0.849777	7.02615	1.93419
6.15568	6.15568	1.09915	6.15568	0.97888	6.15568	6.15568
1.05472	1.20587	1.05095	2.47331	0.852555	2.02234	6.58104
1.28511	1.28511	1.49383	6.17254	1.04855	6.17254	1.49383
0.933427	1.12015	0.891231	1.55546	0.707237	5.63985	2.11832
0.490473	0.639785	0.477828	1.6077	0.523725	1.6077	1.14982
0.503597	0.607528	0.542132	1.11935	0.454237	3.37736	3.37736
1.03677	1.2227	1.00151	2.80659	1.00939	6.69686	2.80659
0.8146	0.981876	0.904048	2.36265	0.635882	1.90525	1.90525
0.899088	1.08093	0.987073	5.60425	0.758599	2.18108	2.18108
0.723304	0.926633	0.723304	5.0473	0.667913	5.0473	5.0473
0.99228	1.12566	0.939452	6.39941	0.739071	6.39941	2.21101
0.925339	1.12138	0.882225	6.07351	0.856711	2.72935	6.07351
1.04194	1.19368	0.935452	2.24858	0.780196	6.79491	6.79491
0.846695	0.954378	0.791384	1.62284	0.638746	5.33089	5.33089
0.747904	0.922304	0.637228	4.7165	0.579234	4.7165	4.7165
0.922481	1.14786	0.806253	1.63488	0.677078	2.47012	5.5036
0.773825	0.912207	0.903313	1.91858	0.59864	4.67748	1.91858
0.869484	1.03165	0.848312	1.55066	0.723609	5.89472	2.19136
0.79629	0.888118	0.633423	1.58985	0.679814	5.17386	5.17386
0.879077	1.10754	0.849829	1.99661	0.706228	5.55005	5.55005
0.802371	0.950586	0.799084	1.62638	0.729974	5.47962	5.47962
1.075	1.445	1.23764	6.88198	0.866883	6.88198	6.88198
0.678068	4.57476	0.770186	4.57476	0.52014	4.57476	4.57476
0.883433	1.03181	0.902248	5.4402	0.652704	2.37973	5.4402
0.764985	0.828631	0.742354	1.45302	0.647546	4.91627	4.91627
1.15876	1.30323	1.09273	2.20949	0.825851	6.56039	6.56039
0.486767	0.576557	0.433922	0.896453	0.436492	3.17662	3.17662
0.849611	1.05689	0.767533	1.53432	0.729988	5.81224	5.81224
0.603543	0.712825	0.614751	1.19695	0.484287	3.881	3.881
0.870067	1.15436	0.842212	1.71184	0.720832	5.75895	2.5867
0.931103	1.09158	0.845822	1.87612	0.82945	6.24193	2.59355
0.761258	4.33395	0.865214	4.33395	0.536202	4.33395	4.33395
0.884359	1.09291	0.881992	1.57792	0.731536	2.89514	5.95388
1.65639	1.65639	7.35229	7.35229	1.26749	7.35229	7.35229
0.923128	1.14789	0.888142	2.53905	0.828848	6.31181	6.31181
0.454737	0.531343	0.436922	0.832458	0.400574	3.144	3.144
0.927728	1.11254	0.981467	2.14226	0.776389	6.20516	2.14226
0.735201	0.858576	0.753877	5.08525	0.622039	5.08525	5.08525
0.884946	1.15676	0.867876	1.88211	0.77745	5.91667	5.91667
0.894344	1.04665	1.15069	5.83352	0.753772	5.83352	5.83352
0.735611	0.925182	0.778819	2.06881	0.603163	4.6314	2.06881
0.752693	0.928566	0.891318	1.71858	0.660665	5.20583	5.20583
0.601286	0.727093	0.568257	1.09065	0.509273	1.76258	3.74231
0.906556	1.13949	1.08082	2.26498	0.780576	5.96357	5.96357
0.716898	0.868407	0.784199	4.4708	0.59728	4.4708	4.4708
0.886232	0.953752	0.731547	1.28128	0.685311	5.34899	5.34899
0.843482	0.950141	0.849392	2.408	0.745716	5.42509	1.94311
1.01496	1.27715	1.0294	6.26025	0.815151	6.26025	2.26309
0.944086	1.20974	0.840249	5.74793	0.720564	5.74793	5.74793
0.754973	0.907375	0.683802	4.49174	0.541534	4.49174	1.49863
0.512138	0.614293	0.57785	0.942737	0.415209	3.35974	3.35974
0.889919	1.07704	0.89872	6.00046	0.826521	6.00046	6.00046
0.934537	1.04447	0.94707	1.68861	0.754552	1.88053	6.1199
0.821039	1.13883	0.812656	5.60429	0.757189	5.60429	5.60429
0.780121	0.913871	0.706329	1.47586	0.664224	5.36609	5.36609
5.36872	5.36872	1.14517	5.36872	5.36872	5.36872	5.36872
0.732967	0.912477	0.754912	1.23543	0.6448	1.64604	4.98706
0.982555	1.10956	1.00972	5.89198	0.830947	1.88742	5.89198
1.23535	6.25609	1.34041	6.25609	1	6.25609	6.25609
0.477254	0.537776	0.452897	1.1267	0.352263	3.05222	1.39865
0.869025	1	0.851402	1.23939	0.715088	5.58298	5.58298
1.40124	6.15826	1.21439	6.15826	1.06995	6.15826	6.15826
0.625905	0.78715	0.599005	1.27161	0.485903	3.92858	3.92858
0.632645	0.900162	0.563205	1.30085	0.622807	4.49568	4.49568
0.836433	1.13938	1.13938	5.58298	0.575565	5.58298	5.58298
1.04888	1.24682	0.914135	1.67005	0.832608	6.6271	6.6271
1.46679	1.46679	1.26003	5.98868	1.10204	5.98868	5.98868
1.0655	1.25439	1.02687	6.94749	0.872181	6.94749	6.94749
0.679592	0.818208	0.584282	1.08488	0.545532	4.3721	4.3721
0.462607	0.592547	0.399763	0.828369	0.389619	3.01117	3.01117
0.65922	0.776132	0.604456	1.18241	0.513869	4.2454	4.2454
1.01923	1.33023	0.96583	2.29763	0.731219	6.20675	2.85263
0.804706	1.06973	0.954692	2.10634	0.790522	2.61529	2.10634
0.898685	1.05425	1.04575	2.33356	0.779739	2.89998	6.17572
1.07082	1.47563	1.15555	6.55037	0.890892	6.55037	2.08301
0.881181	1	0.791018	1.97743	0.75247	5.92655	5.92655
0.720353	0.873311	0.801594	2.09752	0.575502	4.69163	1.69187
0.897975	1.11366	0.798709	1.93288	0.726744	5.68726	5.68726
1	3.41619	1	3.41619	0.630956	1	0.767088
0.63878	0.700317	0.673974	4.4851	0.566251	4.4851	4.4851
0.653104	0.788146	0.601175	1.3788	0.605101	4.4268	1.91616
0.420754	0.531729	0.375774	1	0.364527	2.80939	2.80939
0.766861	0.923208	0.773078	4.78305	0.552342	4.78305	4.78305
0.986165	1.16474	0.886254	1.80626	0.870397	6.61255	6.61255
1.03777	1.16048	1.14997	2.7845	0.832996	2.7845	2.7845
1.11678	1.19832	1.02832	6.59329	0.80742	6.59329	6.59329
0.922435	1.16336	0.800209	1.81176	0.779709	6.04424	6.04424
0.729813	0.836204	0.675822	1.30735	0.630668	4.72852	4.72852
0.966021	1.18638	0.946964	2.65267	0.913435	2.14841	6.31594
0.902583	1.17031	0.843809	1.56214	0.730319	5.837	5.837
0.90825	1.11505	1.07216	1.91045	0.675203	1.91045	5.49211
0.756478	0.973557	0.79541	1.56721	0.630261	4.9992	4.9992
0.971699	1.25121	0.91157	2.09042	0.861339	6.49072	6.49072
0.837593	1.05288	0.770786	5.12806	0.610194	5.12806	5.12806
6.38499	6.38499	1.22986	6.38499	1.0864	6.38499	6.38499
1.45645	6.09375	6.09375	6.09375	1.45645	6.09375	1.45645
1.04774	1.27949	1.0082	6.2768	0.776754	6.2768	1.86051
0.859073	1.04166	0.844804	5.51048	0.70096	5.51048	2.42465
0.810165	0.9768	0.735145	5.56757	0.636053	1.82237	5.56757
0.725203	0.833601	0.76683	1.95343	0.667527	1.95343	4.74246
0.700436	0.934402	0.601228	1.23077	0.559788	4.69097	4.69097
0.840029	0.967267	0.809272	1.93663	0.843402	5.73821	5.73821
0.390855	0.466193	0.337762	0.809801	0.333895	1	2.3769
0.822245	0.941331	0.830465	5.33871	0.705461	5.33871	5.33871
0.803433	1.04485	0.838497	2.1959	0.807519	5.36411	5.36411
0.636162	0.749299	0.586489	4.03345	0.482805	4.03345	4.03345
0.686984	0.821102	0.687775	2.12837	0.628614	4.55911	1.71307
0.726916	0.88935	0.75607	4.74221	0.53113	1.71461	4.74221
1.28665	6.1446	6.1446	6.1446	1.04877	6.1446	6.1446
0.939402	1.156	0.78751	1.50687	0.758502	5.76734	5.76734
0.850376	1.0541	0.918715	5.53628	0.741631	5.53628	5.53628
0.89328	1.11102	0.974983	5.96899	0.877524	5.96899	2.40487
0.82974	0.965132	0.81307	5.38304	0.637336	5.38304	5.38304
8.15388	8.15388	1.78394	8.15388	1.30417	8.15388	2.08789
0.860429	1.00504	0.942049	1.46531	0.819937	5.90395	5.90395
0.529101	0.62286	0.45423	1	0.44126	3.39603	3.39603
0.86497	1.05117	0.798749	1.6902	0.696382	5.51627	5.51627
0.613254	0.772102	0.810702	1	0.744556	4.62852	4.62852
0.598354	0.674963	0.65052	4.31459	0.628545	4.31459	4.31459
0.644054	0.817663	0.549391	1.53576	0.617171	4.16706	4.16706
0.542956	0.662512	0.488454	0.842536	0.423545	1.37212	3.4799
0.752801	0.897093	0.721897	1.58542	0.667732	4.98284	4.98284
0.897864	1.2296	1.12167	1.87766	0.65	5.79563	5.79563
1.00337	1.20557	0.939718	1.69479	0.751102	6.52361	6.52361
1.01371	1.29826	0.996355	2.7962	0.865946	2.25861	6.40344
0.765448	1.01763	0.728892	1.52695	0.656054	4.91719	1.86951
0.838203	1.09836	0.814408	1.63882	0.776778	5.46097	5.46097
0.698501	0.894589	0.672498	4.195	0.600238	1.3212	4.195
0.685341	0.869658	0.680451	1.23902	0.598597	4.52588	4.52588
0.955343	1.177	0.80002	1.65533	0.684165	5.87023	5.87023
1.39697	6.78336	6.78336	6.78336	1.08951	6.78336	6.78336
0.882935	1.19933	1.0193	1.63496	0.626589	5.65851	5.65851
0.625383	1	0.638509	0.844502	0.533663	3.54766	1
0.663036	0.74092	0.633157	1.63366	0.583026	4.09173	4.09173
0.706379	0.872716	0.696818	4.17496	0.527501	4.17496	4.17496
0.584574	0.755448	0.595122	1.41388	0.511167	1.756	3.79305
0.876456	1.01327	1.00647	5.60028	0.738119	5.60028	2.23285
0.864046	1.16071	0.829154	5.28713	0.711561	5.28713	2.06226
0.994772	1.13607	0.853806	1.78953	0.777867	6.00129	1.61029
0.873756	1.03326	0.696856	1.9151	0.650187	2.37209	5.38987
0.856326	1.03037	1.02212	1.77739	0.731625	5.60531	1.77739
0.722324	0.946953	0.65031	1.76933	0.688648	2.18921	2.18921
0.578758	0.649029	0.649029	3.97753	0.58825	3.97753	3.97753
0.900493	1.0663	0.879612	2.16067	0.752381	5.92332	5.92332
1.24254	1.432	1.15245	6.35795	0.733288	6.35795	6.35795
0.877311	1.07274	0.832917	1.7877	0.828316	5.92652	5.92652
0.532479	0.6589	0.505969	1.3687	0.538303	1.3687	3.52908
0.959509	1.16785	1	6.50305	0.834029	6.50305	6.50305
0.655174	0.79646	0.629327	1.85209	0.626301	1.85209	4.46655
0.77952	0.942843	0.78719	5.26002	0.665035	5.26002	2.13452
0.758363	0.940769	0.71227	2.06312	0.706434	2.06312	5.14722
0.893582	1	1.07454	5.78514	0.652348	5.78514	5.78514
1.48137	7.01942	1.36671	7.01942	1.09276	7.01942	7.01942
0.742116	0.851542	0.806196	4.91812	0.651923	1.91582	1.56127
0.846753	1.06034	0.837629	1.85654	0.728914	2.28213	5.74346
0.898337	0.928764	0.958962	1.58434	0.713048	6.09792	6.09792
0.649351	0.757122	0.664088	1.30073	0.630653	4.49754	4.49754
0.797205	0.940135	0.683349	4.83406	0.668517	2.17913	4.83406
0.904865	1.05939	0.802149	1.43079	0.812165	5.69589	5.69589
0.735346	0.914121	0.658095	1.62257	0.67272	4.71653	4.71653
0.948531	1.1722	0.844306	1.71268	0.767082	3.03832	6.25106
0.640165	0.872445	0.646748	1	0.693434	1	4.65163
0.518125	0.680651	0.518125	1.1187	0.511462	3.40563	1.37719
0.837763	0.942263	0.750517	1.721	0.610959	2.12555	2.12555
1.01086	1.14292	0.956254	6.70967	0.82109	6.70967	2.68013
1.04168	1.46767	1.2306	1.74522	0.795466	5.97988	5.97988
0.593595	0.741528	0.605331	1.46739	0.509329	3.84986	3.84986
0.951224	1.15491	0.928914	2.85123	0.787301	2.29531	6.13373
1.21032	6.26285	1.63377	6.26285	1.28023	6.26285	6.26285
1.09224	1.39628	1.12462	6.87895	1.17972	6.87895	6.87895
0.734537	0.681112	0.63342	4.37665	0.565147	4.37665	4.37665
1.04731	1.25866	1.07742	6.80108	1.10929	6.80108	6.80108
0.601414	0.753718	0.557732	3.9973	0.527917	3.9973	3.9973
0.915327	1.07725	0.882301	1.71645	0.794417	6.33081	6.33081
0.824486	1.02627	0.817262	5.52537	0.669777	5.52537	5.52537
0.966878	1.17658	1.04615	6.48969	0.846612	6.48969	6.48969
0.669202	0.914242	0.600736	1.18523	0.566147	4.17263	4.17263
0.906636	1.12564	1.00781	1.91925	0.877259	6.1585	6.1585
0.573011	0.628336	0.535245	0.90018	0.396779	3.37146	3.37146
1.25467	1.38327	1.21419	6.78461	1	6.78461	6.78461
0.977263	1.22573	0.988089	1.50856	0.710537	6.23159	1.99989
0.887431	1.02937	0.777772	1.7309	0.77027	5.58938	2.63318
0.480006	0.592185	0.447495	1.51816	0.434859	3.27224	3.27224
0.913361	1.23118	0.865164	5.76041	0.818805	5.76041	1.51603
0.919819	1.17606	0.861891	1.90743	0.83413	1.5897	6.05714
1.10023	1.3629	1.04656	6.9172	0.908154	6.9172	6.9172
0.933886	1.09809	0.976283	6.31653	0.853503	6.31653	6.31653
0.755838	0.905274	0.688369	1.76469	0.684539	5.08377	5.08377
0.880429	1.19034	0.906467	6.00956	0.734701	6.00956	6.00956
0.415921	0.500394	0.424936	0.777766	0.391518	1	2.86565
0.639849	0.755774	0.667609	4.27679	0.621612	4.27679	4.27679
0.915392	1.08461	0.978696	6.09936	0.810275	6.09936	6.09936
0.561912	0.645159	0.492413	1.11268	0.512672	3.66673	3.66673
1	1.28617	1	6.15333	0.740252	6.15333	1.98489
0.844794	1.10881	0.983856	5.85877	0.820913	2.7214	5.85877
0.604262	0.706859	0.607461	4.0116	0.598272	4.0116	4.0116
0.624408	0.732307	0.559885	1.64477	0.611733	1.33445	1.64477
0.963619	1.17064	1.11127	1.93121	0.733711	6.23138	2.36398
0.635665	0.809379	0.707934	4.14229	0.50356	1.96937	4.14229
1.16686	1.1045	1.1045	5.8529	0.848537	5.8529	5.8529
0.828126	0.937893	0.801975	1.54087	0.664758	5.32627	5.32627
0.558795	0.783941	0.608646	1.19854	0.492623	3.84237	3.84237
0.668133	0.850026	0.562364	1.05174	0.540755	4.36046	4.36046
0.473927	0.578484	0.435346	3.13472	0.43268	3.13472	1.39418
0.854118	5.31774	0.854118	5.31774	0.600193	5.31774	5.31774
0.837767	1.07751	0.818858	1.82134	0.642776	5.27034	5.27034
0.657303	0.819587	0.628775	1.25477	0.510916	1.52864	4.22862
0.718907	0.915391	0.73127	2.08728	0.573516	2.08728	2.08728
0.583247	0.668674	0.560381	3.82151	0.503843	3.82151	1.4701
0.925013	1.08395	0.942701	2.67524	0.741711	5.9721	5.9721
0.990116	1.18895	1.07362	1.96752	0.886187	6.65806	6.65806
0.647072	0.835758	0.534629	3.8488	0.511896	3.8488	3.8488
0.903526	0.973404	0.91373	5.82502	0.870422	5.82502	5.82502
0.753902	0.933698	0.719215	4.34914	0.552388	1.74701	4.34914
0.976754	1.15651	1.13321	1.62105	0.88143	5.82875	5.82875
0.443699	0.556394	0.508203	0.670781	0.396774	3.06013	3.06013
0.584148	0.695738	0.641383	1.55508	0.516736	1.93452	1.55508
0.569321	0.690412	0.541403	1.55845	0.520552	3.97094	1.55845
1.59233	6.79919	1.59233	6.79919	1.59233	6.79919	1.59233
1.02439	1.27079	1.42438	1.99956	0.86466	6.44536	1.99956
1.33414	1.47031	1.18428	7.24485	0.943171	1.87329	7.24485
0.896442	1.0697	0.825677	1.40347	0.721108	5.68667	5.68667
0.977856	1.37262	0.964072	2.13697	0.793585	6.41846	2.63387
0.774953	0.958057	0.883844	1.55985	0.668299	2.16738	5.01436
0.585619	0.736042	0.609572	3.51528	0.554464	3.51528	1
0.635121	1	0.62766	4.26316	0.511436	4.26316	4.26316
0.744087	0.806089	0.621367	1.03082	0.708955	4.28753	4.28753
0.710092	0.832398	0.821548	4.91036	0.668203	4.91036	4.91036
0.705964	0.906107	0.65067	4.22068	0.473489	4.22068	4.22068
0.809723	0.967083	0.793561	1.20393	0.667615	5.28925	5.28925
0.62463	0.788661	0.6357	3.96985	0.581028	3.96985	3.96985
0.926614	1.10762	0.976826	2.36173	0.827212	6.19094	6.19094
0.734562	0.885459	0.699116	1.62545	0.549357	4.69644	4.69644
0.919047	1.1602	0.90369	2.16261	0.738829	2.16261	2.16261
1.01485	1.23996	1.15426	2.0093	0.918704	6.70375	6.70375
0.948479	1.13744	0.958133	1.98686	0.769127	6.04623	1.98686
0.496062	0.550397	0.52001	0.899056	0.472782	3.31229	3.31229
0.714808	0.851236	0.715969	1.67454	0.629478	4.59381	1.67454
0.824732	1.08969	0.736406	1.4397	0.642314	5.40696	5.40696
0.881453	1.03885	0.822079	1.53634	0.74881	2.2753	5.6939
1.96535	7.53716	1.96535	7.53716	1.35157	7.53716	7.53716
0.648578	0.819925	0.602947	1.30943	0.588166	4.36669	4.36669
1.34454	5.24563	1.34454	5.24563	5.24563	5.24563	5.24563
5.96528	5.96528	5.96528	5.96528	5.96528	5.96528	1.41767
0.650361	0.72761	0.526331	1.38571	0.479465	4.12703	4.12703
1.05591	1.12217	0.92688	6.70901	0.941406	2.27614	2.27614
0.868798	1.16141	0.905523	1.31699	0.748888	5.95069	2.1748
0.455497	0.561575	0.418028	3.44247	0.469451	3.44247	3.44247
1.02325	1.2514	0.91895	2.16678	0.78467	5.56261	5.56261
0.574286	0.677796	0.502167	1.03897	0.48944	1.40861	1.74767
0.780453	0.930002	0.690223	1.33811	0.727829	5.48787	5.48787
0.866121	1.06184	0.949316	1.59207	0.817428	6.27479	6.27479
0.74867	0.850168	0.653548	1.39788	0.684513	1.6813	1.89218
0.795919	0.892829	0.685863	1.47551	0.798402	5.36936	5.36936
0.657998	0.793997	0.634374	1.40039	0.597428	4.56323	4.56323
0.719076	0.84549	0.617386	1.17586	0.659609	2.48424	1.76322
0.878592	1.03428	0.973116	1.81851	0.785636	2.2203	6.00963
0.695821	0.924107	0.562889	1.31091	0.523426	4.34471	1.81329
0.756042	0.874024	0.71977	1.53215	0.652884	5.01597	2.32588
0.550371	0.646184	0.484927	1.33032	0.597533	4.06536	4.06536
0.870719	0.993798	0.792889	2.15544	0.686102	2.15544	2.15544
0.398558	0.478641	0.337175	0.650538	0.322421	2.70281	2.70281
0.747277	0.900943	0.719908	2.28099	0.677886	4.95911	4.95911
0.827309	0.949884	0.796646	1.29884	0.753479	5.58423	5.58423
1.0785	5.49419	0.834308	5.49419	0.915616	5.49419	5.49419
0.517077	0.626527	0.556214	1.20575	0.504326	3.66931	3.66931
0.509143	0.662581	0.575769	3.35701	0.452547	3.35701	3.35701
0.424266	0.600162	0.440951	1	0.40819	2.91383	2.91383
0.589923	0.858248	0.64727	1.19001	0.606477	4.05189	4.05189
0.88962	1.45745	0.916272	5.54354	0.74849	1.45745	5.54354
0.675451	0.869463	0.768104	4.51721	0.569059	4.51721	4.51721
0.686991	1	0.677622	1.31381	0.627335	4.30207	4.30207
0.811601	1	0.734341	1.36155	0.743374	1.36155	5.02383
0.786983	0.926967	0.803548	5.0742	0.958493	5.0742	5.0742
0.678979	1	0.636954	4.8283	0.714732	4.8283	4.8283
0.973101	1.39379	0.872349	6.37353	0.837622	6.37353	6.37353
0.719477	1.27288	0.945928	4.94806	0.647826	4.94806	1.52324
0.594098	0.700902	0.600407	0.909485	0.633164	3.8853	1.19677
0.625855	0.751418	0.722094	4.08503	0.618302	4.08503	0.859093
0.76432	1.07043	0.77851	5.46505	0.683324	5.46505	5.46505
0.605349	0.86419	0.629094	4.29113	0.664805	1	4.29113
0.498174	0.655709	0.506658	1	0.509775	3.23449	3.23449
0.822161	1.45871	0.901957	5.53104	0.653384	5.53104	5.53104
0.558535	0.64921	0.674374	1.18851	0.567835	4.08952	4.08952
0.541684	0.707959	0.781497	0.738384	0.567113	3.7779	3.7779
0.724307	1.16761	0.837746	1.16761	0.92138	4.64981	4.64981
0.797625	1.31481	0.828798	5.67456	0.62762	5.67456	1.31481
0.827908	1	0.852336	5.23876	0.68719	5.23876	1.4897
0.715016	0.923907	1.16135	4.83537	0.764786	4.83537	4.83537
0.777652	1.05527	0.856283	5.41602	0.856283	5.41602	5.41602
0.824167	1.15307	0.849042	5.0972	0.718159	5.0972	5.0972
0.995868	1.25403	1.0515	2.17743	0.742941	6.39877	6.39877
0.590589	0.906515	0.618717	3.71545	0.529513	3.71545	1.20382
0.799101	1.45451	0.773615	1.98999	0.709024	5.14437	5.14437
0.750812	0.942193	0.870743	4.57431	0.621424	4.57431	4.57431
0.709614	1.18023	0.654725	4.30241	0.551097	4.30241	1.18023
0.93408	6.23372	1.01915	6.23372	0.880722	6.23372	6.23372
0.542913	0.675553	0.581155	1.20089	0.548433	3.78579	1.47349
0.62452	0.832318	0.582283	1.25471	0.657351	1.52853	4.2296
0.471125	0.659349	0.52268	1	0.539314	3.299	3.299
0.533564	0.726792	0.588168	3.88275	0.638332	1.19687	3.88275
0.721327	0.949543	0.795447	5.35319	0.777687	5.35319	5.35319
0.406192	0.518421	0.413221	0.740568	0.398016	2.80429	1
0.585159	0.827179	0.631947	1.18124	0.635771	1.18124	4.27594
0.540353	0.720088	0.586765	1.19854	0.58867	1.666	1.34631
0.669723	0.803295	0.615872	4.39401	0.696277	4.39401	4.39401
0.570508	0.717298	0.57662	1.19298	0.57662	3.97815	1.19298
0.655142	0.872975	0.635318	4.67608	0.672274	4.67608	4.67608
0.465479	0.684795	0.475515	3.31838	0.581282	3.31838	1
0.449008	0.622399	0.451618	1.39612	0.508485	3.09984	1.39612
0.374145	0.490855	0.38728	1	0.445617	2.64371	1
0.417601	0.586157	0.463492	0.662523	0.478183	2.9128	2.9128
0.560625	0.709454	0.583912	1	0.564667	3.80929	1
0.383696	0.530732	0.39838	1	0.41284	1	0.818527
0.744412	0.981573	0.807965	1.40141	0.838002	2.0693	5.25956
0.736305	0.96702	0.813009	1.7064	0.82064	5.27803	5.27803
0.725764	0.927438	0.741959	5.11245	0.849403	5.11245	5.11245
0.375382	0.486267	0.371569	0.727931	0.381052	1	0.675908
0.56645	0.665827	0.600577	3.7668	0.684281	3.7668	0.850675
0.610114	0.872381	0.646611	4.64871	0.653876	4.64871	4.64871
0.71462	1.07007	0.702271	1.31649	0.766021	5.03032	1.31649
0.443952	0.645856	0.468257	1	0.56475	3.06366	1
0.708401	1.02765	0.725572	4.84971	0.747195	4.84971	4.84971
0.567379	0.815108	0.588586	1.19658	0.575976	3.89003	3.89003
0.93116	1.21486	0.944652	1.94024	0.944652	2.35715	6.69726
0.903464	1.19829	0.871751	5.84876	0.809051	5.84876	5.84876
0.463675	0.770012	0.529798	0.842752	0.600575	3.48732	1.21339
0.675989	0.919349	0.72732	1.77621	0.775475	2.20685	2.20685
0.593314	0.750724	0.604311	4.06806	0.633383	1	4.06806
0.757272	0.914054	0.846832	5.37929	0.886772	5.37929	5.37929
0.391163	0.52423	0.378702	0.736119	0.457388	1	1
0.453613	0.622121	0.468527	0.941029	0.497484	1.52296	1.52296
0.636041	0.850843	0.674761	1.2593	0.700465	4.5324	1.71738
0.436447	0.534346	0.459554	2.94276	0.445977	2.94276	0.826257
0.475876	0.673806	0.468165	3.11488	0.456866	3.11488	3.11488
0.433485	0.551137	0.408439	1	0.515361	2.9824	2.9824
0.473514	0.718849	0.494552	1	0.536321	3.35588	3.35588
0.596483	0.83087	0.587481	1.25743	0.641009	4.18022	4.18022
0.52087	0.720988	0.484286	0.840193	0.578494	3.40026	1
0.427314	0.564844	0.440548	0.894298	0.491933	3.06507	1.2303
0.584867	0.794201	0.610439	1	0.580758	4.12492	4.12492
0.600095	0.806325	0.63893	4.48817	0.668704	4.48817	4.48817
0.724998	1.01224	0.76019	5.25739	0.77416	5.25739	1.96362
0.629262	0.932719	0.700118	1.04983	0.694365	4.55033	4.55033
0.569947	0.860896	0.693727	4.15667	0.652627	4.15667	4.15667
0.470108	0.643337	0.47508	1	0.523003	1.21879	3.35731
0.682123	1.03829	0.705167	4.82595	0.852534	4.82595	4.82595
0.372074	0.513873	0.360737	0.81474	0.38764	1	0.678199
0.506402	0.65154	0.635929	1	0.565344	3.50232	1
0.606645	0.814803	0.655462	1.37238	0.647243	4.28825	4.28825
0.504846	0.741203	0.48204	0.881193	0.527774	1.36691	1.11525
0.457743	0.581855	0.457743	3.18691	0.513289	3.18691	3.18691
0.46769	0.698798	0.511191	3.30142	0.555428	1	1
0.697982	1	0.655602	1	0.664189	4.60126	4.60126
0.679078	0.908613	0.685486	1.50295	0.762697	4.81046	1.84129
0.314224	0.465036	0.317755	0.806518	0.347488	2.2326	1
0.653766	0.866322	0.802866	4.38089	0.747828	4.38089	1.17728
0.732874	1.01007	0.801749	5.34903	0.865341	5.34903	2.04656
0.488674	0.595206	0.450435	1	0.503877	3.23717	3.23717
0.663372	1	0.732522	1.37496	0.81752	4.85836	4.85836
0.93037	1.23545	0.963741	1.72931	0.92208	6.25375	6.25375
0.507967	0.71372	0.493792	1.3713	0.507204	1.3713	1.3713
0.487935	0.647452	0.526047	3.42949	0.536999	3.42949	1
0.624787	0.837101	0.622282	1.16844	0.714432	4.62584	1.16844
0.595297	0.793468	0.691249	1.44304	0.588103	4.10404	4.10404
0.465408	0.602743	0.496549	3.17168	0.556546	1	1
0.462788	0.635929	0.480885	1	0.471072	3.23007	3.23007
0.587438	0.793044	0.660942	4.09203	0.690679	4.09203	4.09203
0.582825	0.822625	0.607446	4.12575	0.662632	4.12575	1.18707
0.901261	1.16012	0.992452	1.92869	0.949837	6.07914	6.07914
0.701651	1	0.753824	1.19487	0.852154	5.05515	1.57571
0.71608	1.04829	0.735662	1.24191	0.782818	5.1409	5.1409
0.497057	0.727683	0.557334	1	0.603844	3.54182	3.54182
0.764932	1.10399	0.71809	5.33009	0.783668	5.33009	5.33009
0.427282	0.549273	0.421578	0.826638	0.41049	2.9551	1
0.672169	0.92682	0.71682	5.06234	0.749653	5.06234	5.06234
0.559038	4.21903	0.606757	4.21903	0.641201	4.21903	4.21903
0.916054	1.16598	1.01585	2.12231	1.10017	6.27541	1.7545
0.647473	1	0.708117	4.66711	0.694104	4.66711	4.66711
0.664563	0.841638	0.699649	4.79777	0.763459	4.79777	4.79777
0.402997	0.568895	0.420402	0.822894	0.437937	2.83358	2.83358
0.541299	0.754552	0.581309	0.855393	0.633713	3.94202	3.94202
0.926507	1.51347	1.02943	1.51347	0.921339	6.59341	6.59341
0.515393	0.725076	0.551533	1.20314	0.585179	3.73176	1.20314
0.841702	1.0859	0.858741	1.69082	0.814674	1.69082	1.41749
0.528394	0.806393	0.513686	1.20728	0.562976	3.63284	3.63284
0.748447	1.14905	0.776448	1.96943	0.808123	5.23232	1.61011
0.729586	0.911938	0.725301	1.47868	0.722565	5.02796	1.79957
0.660884	0.918789	0.696733	1.41027	0.721448	2.13368	1.41027
0.74235	1.04927	0.752813	1.3821	0.854004	5.26717	1.86384
0.482167	0.756865	0.489	0.833396	0.499584	1	1
0.383758	0.561948	0.378084	0.614926	0.377424	2.55066	0.677701
0.897138	1.07656	0.9035	5.63361	0.747675	5.63361	5.63361
0.934518	1.18657	0.956647	5.74515	0.94506	5.74515	5.74515
0.811706	0.980218	1	1.67797	0.604564	5.14192	5.14192
0.637982	0.791899	0.772189	4.39589	0.602602	4.39589	4.39589
0.833217	1.03493	0.878345	5.8972	0.756343	5.8972	5.8972
0.748364	0.864615	1.04598	4.96921	0.622992	4.96921	4.96921
0.742223	1	0.667379	4.56838	0.532238	4.56838	4.56838
0.749933	1.03794	0.834345	1.53216	0.633229	1.53216	4.87427
1.13792	1.17043	1.05198	6.2381	0.763548	6.2381	6.2381
0.824169	0.946094	1.01778	1.73453	0.853177	1.30754	5.38508
0.77677	0.976226	0.976226	1.43903	0.683134	5.0557	5.0557
0.914745	1.1691	0.900961	6.28243	0.735679	6.28243	6.28243
0.61673	0.78671	0.658528	3.91666	0.518671	3.91666	3.91666
0.554412	0.674105	0.773351	3.56987	0.468567	3.56987	1
0.811509	1.09964	0.910651	1.53967	0.76564	5.56094	1.86019
0.898622	1.15902	0.848226	6.11749	0.712586	6.11749	6.11749
0.731149	0.869362	0.801927	2.16117	0.709066	5.1615	2.16117
0.888251	1.4044	1.01433	6.12018	1	6.12018	6.12018
0.553295	0.701336	0.64464	1.1964	0.588835	3.89437	3.89437
0.975704	1.10242	1.25088	6.36015	0.871963	6.36015	2.04081
0.539901	0.573277	0.653344	3.53484	0.506342	3.53484	3.53484
0.960684	1.19487	1.0167	1.83858	0.826037	6.38499	6.38499
1.09165	1.43195	1.20403	6.82573	0.968424	6.82573	6.82573

## Sheet: 1f
RIC8A RNA-FISH+ nucleus in Aire– (no Dox treatment)								RIC8A RNA-FISH+ nucleus in Aire+ (+ Dox treatment)
RIC8A	0 fish	1 fish	2 fish	3 fish	total			RIC8A	0 fish	1 fish	2 fish	3 fish	total
# nucleus	63	0	0	0	63			# nucleus	10	24	21	2	57
% nucleus	100	0	0	0	100			% nucleus	17.5439	42.1053	36.8421	3.50877	100
SETD1B RNA-FISH+ nucleus in Aire– (no Dox treatment)								SETD1B RNA-FISH+ nucleus in Aire+ (+ Dox treatment)
SETD1B	0 fish	1 fish	2 fish	3 fish	total			SETD1B	0 fish	1 fish	2 fish	3 fish	total
# nucleus	52	11	0	0	63			# nucleus	24	16	15	2	57
% nucleus	82.5397	17.4603	0	0	100			% nucleus	42.1053	28.0702	26.3158	3.50877	100

## Sheet: 1h
Distance (μm)	Aire	p300
0	109	663
0.065	126.093	934.912
0.13	143.626	1248.93
0.195	182.662	1462.39
0.26	230.543	1392.43
0.325	238.899	1261.21
0.39	232.134	1157.72
0.455	188.153	1430.38
0.52	164.729	1881.51
0.585	162.718	2545.85
0.65	196.793	2924.59
0.715	248.13	2938.8
0.78	295.996	2789.65
0.845	373.36	2434.04
0.91	401.021	2402.79
0.975	417.302	2262.21
1.04	524.335	2315.57
1.105	463.322	2152.39
1.17	451.093	1877.11
1.235	428.393	1606.23
1.3	480.74	1110.59
1.365	462.539	768.763
1.43	516.046	634.331
1.495	469.243	520.143
1.56	490.284	661.847
1.625	529.432	1062.69
1.69	612.76	1571.84
1.755	664.668	2204.68
1.82	637.479	2886.39
1.885	675.954	3609.23
1.95	822.379	4057.47
2.015	1101.51	4100.53
2.08	2332.69	3644.02
2.145	4512.75	3092.22
2.21	8791.58	2730.77
2.275	16388.9	3112.18
2.34	24074.5	4683.18
2.405	30248.3	7512.23
2.47	32401.1	11592
2.535	32151.7	17276.3
2.6	31779.8	23173.3
2.665	31738.1	27503.9
2.73	29990.7	29828.9
2.795	26949.2	28739.7
2.86	21830.9	24618.5
2.925	15169.7	19725.2
2.99	8331.78	15166.9
3.055	4248.71	10682.3
3.12	2321.06	7364.12
3.185	1590.7	4851.79
3.25	1313.76	3689.3
3.315	1090.16	3034.81
3.38	889.44	3110.64
3.445	708.128	3760.89
3.51	461.55	3916.05
3.575	364.828	3656.36
3.64	311.708	3079.77
3.705	288.208	2649.31
3.77	312.756	2412.75
3.835	347.822	2138.81
3.9	346.852	1972.07
3.965	367.206	1827.01
4.03	393.949	1994.52
4.095	420.781	2140.12
4.16	482.208	2208.6
4.225	492	2242
4.29	536.527	2179.58
4.355	516.739	2266.4
4.42	456.469	2401.38
4.485	423.914	2520.88
4.55	420.84	2981.06
4.615	400.267	3661.23
4.68	351.171	4385.61
4.745	363.816	4761.72
4.81	354.396	4377.17
4.875	393.266	3859.98
4.94	406.609	3788.54
5.005	507.502	4185.44
5.07	568.8	4743.2
5.135	871.425	5234.87
5.2	1551.19	5619.95
5.265	3579.27	5702.39
5.33	8272.18	5688.45
5.395	15678.3	5925.31
5.46	23603.8	7009.01
5.525	28548.8	10097
5.59	31588.4	14596.8
5.655	31913.9	19935.4
5.72	30859.2	24480.7
5.785	29106.4	26323.3
5.85	25370.5	26576.3
5.915	18727.8	24062.5
5.98	11291	19994.4
6.045	5762.48	16488.3
6.11	2669.45	12739.7
6.175	1394.19	10255.2
6.24	1097.45	8101.28
6.305	1025.13	6565.93
6.37	985.718	5270.75
6.435	1032.71	4335.05
6.5	943.864	3682.37
6.565	946.203	3771.78
6.63	886.562	4026.69
6.695	794.429	4052.14
6.76	634.24	4087.04
6.825	569.781	4186.46
6.89	533.625	4319.96
6.955	545.076	4808.16
7.02	612.78	5362.54
7.085	708.329	5472.12
7.15	934.396	4953.83
7.215	1449.59	4061.45
7.28	2841.61	3373.77
7.345	4713.7	3085.72
7.41	7345.35	3353.1
7.475	10966.7	4181.91
7.54	15191.7	5929.11
7.605	19461.2	8378.88
7.67	22073.1	11898.5
7.735	23051.4	15904.7
7.8	21647.7	19635.9
7.865	18755.3	22694.6
7.93	14718.9	23711.4
7.995	10529	21822.4
8.06	6548.89	17582.2
8.125	3875.56	11807.2
8.19	2139.82	7189.05
8.255	1375.76	4688.51
8.32	969.546	3763.89
8.385	680.141	3678.73
8.45	540	4048
8.515	504.078	4242.3
8.58	441.168	3948.04
8.645	378.035	3339.94
8.71	365.082	2818.77
8.775	358.284	2553.25
8.84	342.805	2498.16
8.905	397.815	2723.53
8.97	447.985	2868.52
9.035	471.319	2755.02
9.1	468.746	2613.82
9.165	440.239	2623.49
9.23	458.495	2874.48
9.295	452.28	3023.8
9.36	477.228	3086.25
9.425	516.361	3181.36
9.49	596.999	2896.13
9.555	619.151	3242.12
9.62	657.518	4060.26
9.685	548.019	4965.26
9.75	561.911	5603.85
9.815	584.738	5743.66
9.88	494.181	5609.68
9.945	525.41	5048.5
10.01	572.753	4086.33
10.075	600.45	3362.46
10.14	605.36	2892.24
10.205	512.819	2747.05
10.27	451.306	2527.43
10.335	410.971	2705.66
10.4	426.604	2978.09
10.465	447.017	3312.58
10.53	471.627	3487.9
10.595	459.156	3705.18
10.66	429.985	3834.25
10.725	353.308	3622.89
10.79	339.102	3487.31
10.855	311.923	3118.38
10.92	348.844	2781.84
10.985	395.76	2830.16
11.05	397.746	2786.02
11.115	458.516	2936.13
11.18	472.761	2839.01
11.245	430.867	2943.35
11.31	419.434	3026.15
11.375	341.089	3048.01
11.44	265.34	2718.4
11.505	243.588	2919.45
11.57	266.311	2846.61
11.635	271.539	2873.58
11.7	274.314	2763.21
11.765	250.043	2527.64
11.83	241.28	2183.16
11.895	246.542	1841.99
11.96	262.221	1566.65
12.025	225.355	1222.48
12.09	204.901	1045.04
12.155	239.716	904.665
12.22	299.595	869.583
12.285	311.5	903.799
12.35	310.965	877.195
12.415	330.7	876.068
12.48	340.28	836.739
12.545	296.868	872.206
12.61	275.885	939.158
12.675	278	1020
12.74	252.821	1056.46
12.805	297.43	1085.71
12.87	339.184	1180.4
12.935	382.561	1326.52
13	363.87	1706.75
13.065	302.377	2255.25
13.13	297.109	2822.82
13.195	305.29	3471.95
13.26	341.931	3641.15
13.325	354.692	3261.06
13.39	387.666	2769.41
13.455	433.119	2201.2
13.52	464.64	1885.44
13.585	407.08	1699.19
13.65	361.521	1564.95
13.715	314.732	1753.27
13.78	306.838	1868.5
13.845	281.99	2174.98
13.91	271.269	2376.35
13.975	227.633	2621.36
14.04	203.267	2390.31
14.105	185.514	2170.23
14.17	228.298	2279.16
14.235	224.369	2039.51
14.3	244.562	1922.07
14.365	258.92	1783.28
14.43	260.723	1576.9
14.495	269.921	1440.89
14.56	263.505	1143.76
14.625	268.911	970.562
14.69	295.75	838.879
14.755	290.117	781.925
14.82	281.427	823.831
14.885	273.986	921.486
14.95	295.568	859.136
15.015	300.6	854.148
15.08	306.896	849.178
15.145	310.938	979.837
15.21	329.08	1222.88
15.275	350.065	1540.31
15.34	287.548	1872.51
15.405	260.959	2211.44
15.47	282.049	2545.12
15.535	231.228	2666.12
15.6	209.639	2432.32
15.665	176.242	2073.87
15.73	236.714	1821.97
15.795	211.653	1518.61
15.86	221.118	1337.68
15.925	231.331	1329.15
15.99	215.025	1234.62
16.055	202.56	1152
16.12	250.447	1128.69
16.185	191.195	1080.54
16.25	177.846	1141.4
16.315	204.151	1307.83
16.38	181.222	1471.37
16.445	185.482	1684.07
16.51	167.423	1769.89
16.575	172.278	1857.24
16.64	187.204	1882.16
16.705	147.638	1559.62
16.77	164.829	1306.97
16.835	168.512	1094.71
16.9	185	844
