# Supplementary material for: Mechanism for controlled assembly of transcriptional condensates by Aire
Source: Nat Immunol. 2024 Aug 21;25(9):1580–92. doi: 10.1038/s41590-024-01922-w (PMC11362013; doi:10.1038/s41590-024-01922-w)
Supplement: Supplementary file 6 — Data presented in graphs, statistical source data, uncropped western blots. [file 41590_2024_1922_MOESM6_ESM.xlsx]

## Sheet: 2b
	Condensates	Diffuse		Mean fluorescence intensity					Kruskal-Wallis test on mean fluorescence intensity
WT	52	1		WT	ΔCARD	ΔPHD1	ΔCTT		Dunn's multiple comparisons test	Mean rank diff.	Summary	Adjusted P Value
ΔCARD	0	58		414.327	118.882	91.218	239.325		WT vs. ΔCARD	50.42	***	0.0001
ΔPHD1	54	0		256.534	310.627	191.393	429.299		WT vs. ΔPHD1	14.29	ns	0.7557
ΔCTT	2	56		441.207	139.67	823.991	762.79		WT vs. ΔCTT	4.901	ns	>0.9999
				164.989	95.63	690.521	138.712
				224.081	213.263	724.729	545.691
				396.29	139.8	210.053	505.677
				159.726	201.9	126.326	480.05
				265.624	248.617	251.275	391.588
				368.509	222.019	571.87	501.077
				205.901	304.816	196.01	167.223
				206.109	325.61	621.433	382.15
				156.573	115.391	312.953	400.718
				247.364	270.728	300.73	83.945
				820.717	308.299	307.751	155.488
				679.327	643.085	312.396	222.298
				321.125	362.296	198.948	283.888
				466.059	293.58	266.953	454.844
				365.356	254.634	147.16	596.763
				493.366	297.506	746.518	230.251
				707.797	188.331	158.516	109.057
				379.896	150.431	310.78	560.292
				493.317	63.904	463.46	469.581
				274.966	358.509	409.081	397.188
				234.194	101.566	268.969	300.415
				150.906	173.006	885.073	235.509
				472.681	354.861	188.478	412.104
				477.941	133.357	825.966	282.764
				602.528	332.422	671.244	334.737
				379.158	780.919	233.167	145.283
				459.022	84.843	71.276	340.334
				366.391	89.605	380.261	224.188
				441.153	465.893	473.719	452.019
				376.519	84.997	190.601	467.84
				130.687	442.192	70.271	314.044
				333.303	197.264	735.027	97.899
				369.46	70.247	105.438	392.364
				313.22	556.455	179.641	434.695
				202.605	238.659	676.334	434.271
				686.276	94.776	656.03	400.389
				212.554	191.403	139.771	544.811
				393.116	182.742	528.007	338.779
				326.353	168.812	563.552	330.661
				482.333	112.975	196.278	360.706
				271.686	124.078	158.618	456.498
				213.697	319.349	136.05	304.984
				306.654	83.611	209.668	187.583
				193.321	50.785	204.656	119.053
				229.063	89.552	181.254	329.244
				426.29	305.766	631.756	416.18
				612.935	117.161	84.164	573.304
				198.326	468.684	141.11	195.975
				318.168	149.088	726.081	251.806
				409.912	271.227	378.262	567.01
					117.668	250.233	456.275
					107.731		205.239
					324.617		304.786
					484.348		199.213
					444.687		74.768

## Sheet: 2d
	Condensates	Diffuse		Mean fluorescence intensity					Kruskal-Wallis test on mean fluorescence intensity
ΔCTT	2	49		ΔCTT	ΔCTT.R1	ΔCTT.R2	ΔCTT.R3		Dunn's multiple comparisons test	Mean rank diff.	Summary	Adjusted P Value
ΔCTT.R1	40	7		1214.72	622.54	721.139	4459.67		ΔCTT vs. ΔCTT.R1	33.31	*	0.0139
ΔCTT.R2	2	49		842.604	3082.38	2177.01	1575.58		ΔCTT vs. ΔCTT.R2	5.196	ns	>0.9999
ΔCTT.R3	0	52		2376.67	1249.66	1507.27	2637.14		ΔCTT vs. ΔCTT.R3	6.863	ns	>0.9999
				744.477	1935.21	3641.83	863.149
				1361.69	672.287	1040.88	1075.82
				855.32	2228.2	1100.09	4327.25
				2452.24	3189.13	1700.99	1770.58
				2443.42	768.866	4391.24	1521.89
				1227.72	1381.53	1956.14	1774.45
				749.292	1197.92	2602.2	420
				2431.4	635.179	1865	1260.49
				2636.98	908.611	1688.1	3907.81
				3000.91	505.26	949.62	1468.57
				3611.09	1126.28	1498.03	2796.9
				3108.59	514.11	771.866	2937.57
				2907.31	488.609	1055.03	930.837
				926.777	732.083	2672.49	1199.21
				878.839	821.533	2713.11	1520.39
				1692.22	1842.18	937.045	369.272
				1263.94	1616.46	1332.95	474.479
				2024.46	681.13	457.934	487.729
				1714.62	2608.08	796.189	569.645
				1800.67	609.153	1038.11	4749.1
				1217.6	940.821	1836.97	1890.1
				1868.44	1188.72	2602.6	2111.2
				3152.66	1582.16	1933.95	2954.89
				1615.64	1586.59	2263.27	3368.32
				1454.07	487.63	712.565	2960.57
				977.623	1541.53	1872.12	1613.66
				3161.2	1171.74	1652.56	2045.95
				2833.26	419.606	2087.59	480.191
				1789.69	559.118	1336.48	849.535
				2250.21	773.048	1756.21	631.156
				1363.61	2399.44	1022.56	1367.21
				1808.63	1692.44	1794.47	4748.19
				2139.03	845.756	1784.39	1110.23
				3929.71	1344.79	1589.54	667.22
				525.375	3581.2	1606.11	1733.12
				1792	2330.24	3885.39	888.99
				568.613	470.796	2534.07	2401.38
				1995.32	1617.62	820.56	4077.5
				1000.39	686.346	1638.1	3516.11
				1555.27	2734.49	1001.1	1189.94
				1869.01	2698.35	517.832	2285.98
				1380.02	704.629	2085.23	2281.75
				713.516	2812.24	1473.18	3289.73
				866.407	1482.92	1216.11	1370.93
				3244.42		1900.14	3315.05
				2581.01		2289.93	884.419
				3572.79		3197.61	575.659
				1198.13		2580.3	1093.54
							737.553

## Sheet: 2e
RIC8A	– Dox			+ Dox				Ordinary one-way Anova with Dunnett's multiple comparisons test
WT	0.97	0.96	1.07	5.58	4.89	7.02		Dunnett's multiple comparisons test	Mean Diff.	Summary	Adjusted P Value
ΔCTT	1.11	1	0.97	1.45	1.55	1.46		WT vs. ΔCTT (+Dox)	4.343	****	<0.0001
ΔCTT.R1	0.79	0.87	0.72	1.19	1.25	0.98		WT vs. ΔCTT.R1 (+Dox)	4.69	****	<0.0001
ΔCTT.R2	1.11	0.99	0.92	1.53	1.67	1.49		WT vs. ΔCTT.R2 (+Dox)	4.267	****	<0.0001
ΔCTT.R3	1.41	1.42	1.24	1.39	1.35	1.18		WT vs. ΔCTT.R3 (+Dox)	4.523	****	<0.0001
SETD1B	– Dox			+ Dox				Ordinary one-way Anova with Dunnett's multiple comparisons test
WT	1.29	0.67	1.15	10.7	4.9	4.53		Dunnett's multiple comparisons test	Mean Diff.	Summary	Adjusted P Value
ΔCTT	0.95	0.71	0.53	0.68	0.37	0.87		WT vs. ΔCTT (+Dox)	6.07	**	0.0025
ΔCTT.R1	1.48	0.81	0.64	1.07	0.83	0.9		WT vs. ΔCTT.R1 (+Dox)	5.777	**	0.0035
ΔCTT.R2	0.74	0.7	0.64	0.75	0.85	0.69		WT vs. ΔCTT.R2 (+Dox)	5.947	**	0.0029
ΔCTT.R3	0.83	1.07	0.73	0.83	0.86	0.62		WT vs. ΔCTT.R3 (+Dox)	5.94	**	0.0029
CD4	– Dox			+ Dox				Ordinary one-way Anova with Dunnett's multiple comparisons test
WT	0.62	0.88	1.83	175.89	195.95	221.42		Dunnett's multiple comparisons test	Mean Diff.	Summary	Adjusted P Value
ΔCTT	0.88	1.15	1.64	0.58	1.17	0.7		WT vs. ΔCTT (+Dox)	196.9	****	<0.0001
ΔCTT.R1	0.21	0.67	1.08	214	253.7	141.81		WT vs. ΔCTT.R1 (+Dox)	-5.417	ns	0.9972
ΔCTT.R2	0.96	0.75	0.25	1.33	0.35	1.76		WT vs. ΔCTT.R2 (+Dox)	196.6	****	<0.0001
ΔCTT.R3	2.74	0.85	0.4	0.85	2.8	0.73		WT vs. ΔCTT.R3 (+Dox)	196.3	****	<0.0001
IGFL1	– Dox			+ Dox				Ordinary one-way Anova with Dunnett's multiple comparisons test
WT	1.72	0.36	1.61	122.87	137.55	145.43		Dunnett's multiple comparisons test	Mean Diff.	Summary	Adjusted P Value
ΔCTT	2.06	3.95	20.31	1.59	0.65	2		WT vs. ΔCTT (+Dox)	133.9	****	<0.0001
ΔCTT.R1	0.08	0.03	0.88	293.96	331.46	271.01		WT vs. ΔCTT.R1 (+Dox)	-163.5	****	<0.0001
ΔCTT.R2	1.21	1.64	0.32	2.05	0.16	9.26		WT vs. ΔCTT.R2 (+Dox)	131.5	****	<0.0001
ΔCTT.R3	4.66	1.41	1.14	0.61	0.49	2.26		WT vs. ΔCTT.R3 (+Dox)	134.2	****	<0.0001
RPL31	– Dox			+ Dox				Ordinary one-way Anova with Dunnett's multiple comparisons test
WT	1.01	0.98	1.02	1	1.02	1.04		Dunnett's multiple comparisons test	Mean Diff.	Summary	Adjusted P Value
ΔCTT	0.99	1	0.88	0.99	0.99	0.98		WT vs. ΔCTT (+Dox)	0.03333	ns	0.833
ΔCTT.R1	1.07	1.05	1.01	1.08	1	1.04		WT vs. ΔCTT.R1 (+Dox)	-0.02	ns	0.9651
ΔCTT.R2	0.98	0.99	1	0.98	1	0.9		WT vs. ΔCTT.R2 (+Dox)	0.06	ns	0.4384
ΔCTT.R3	1.04	1.05	0.92	1.1	1.06	0.93		WT vs. ΔCTT.R3 (+Dox)	-0.01	ns	0.9972
