# Supplementary material for: Mechanism for controlled assembly of transcriptional condensates by Aire
Source: Nat Immunol. 2024 Aug 21;25(9):1580–92. doi: 10.1038/s41590-024-01922-w (PMC11362013; doi:10.1038/s41590-024-01922-w)
Supplement: Supplementary file 7 — Data presented in graphs, statistical source data, uncropped gels and western blots. [file 41590_2024_1922_MOESM7_ESM.xlsx]

## Sheet: 3f
Molar Ratio	kcal/mol of injectant
0.2696	2.21088
0.474055	1.87507
0.671461	0.563515
0.868866	-1.68109
1.07332	-2.06675
1.27073	-2.21021
1.47518	-1.91924
1.67964	-1.52143
1.88409	-1.34441
2.08855	-1.38107
2.29301	-1.27528
2.49746	-0.81337
2.70897	-0.871435
2.92047	-0.844029
3.13198	-0.659929
3.33644	-0.63961
3.54089	-0.697638
3.7665	-0.5421
3.98505	-0.450628
4.19656	-0.280773
4.41512	-0.467079
4.62662	-0.475286
4.85223	-0.5263
5.06373	-0.299465
5.28934	-0.407459
5.50085	-0.258971
5.72645	-0.174658
5.95206	-0.667268
6.17061	-0.390611
6.39622	-0.341911

## Sheet: 3h
CD4						IGFL1						S100A9
EV	mAire WT	mAire.D530K	mAire.A536D			EV	mAire WT	mAire.D530K	mAire.A536D			EV	mAire WT	mAire.D530K	mAire.A536D
0.62	32.29	0.7	6.08			1.43	14.9	0.81	4.91			0.96	179.1	0.06	31.48
0.95	34.75	0.85	6.59			0.82	13.17	0.98	3.71			0.89	162.26	2.46	24.33
1.7	29.31	1.56	7.26			0.85	15.37	1.49	3.02			1.17	212.13	0.83	28.17
Ordinary one-way Anova with Dunnett's multiple comparisons test						Ordinary one-way Anova with Dunnett's multiple comparisons test						Ordinary one-way Anova with Dunnett's multiple comparisons test
Dunnett's multiple comparisons test	Mean Diff.	Summary	Adjusted P Value			Dunnett's multiple comparisons test	Mean Diff.	Summary	Adjusted P Value			Dunnett's multiple comparisons test	Mean Diff.	Summary	Adjusted P Value
mAire WT vs. mAire.D530K	31.08	****	<0.0001			mAire WT vs. mAire.D530K	13.39	****	<0.0001			mAire WT vs. mAire.D530K	183.4	****	<0.0001
mAire WT vs. mAire.A536D	25.47	****	<0.0001			mAire WT vs. mAire.A536D	10.6	****	<0.0001			mAire WT vs. mAire.A536D	156.5	****	<0.0001
RPL31
EV	mAire WT	mAire.D530K	mAire.A536D
0.99	0.91	0.9	0.88
1	0.94	0.93	0.93
1.01	1.02	1.04	1.03
Ordinary one-way Anova with Dunnett's multiple comparisons test
Dunnett's multiple comparisons test	Mean Diff.	Summary	Adjusted P Value
mAire WT vs. mAire.D530K	0	ns	>0.9999
mAire WT vs. mAire.A536D	0.01	ns	0.9776

## Sheet: 3i
	Condensates	Diffuse		mean fluorescence intensity				Kruskal-Wallis test on mean fluorescence intensity					Volume			Mann Whitney test on Volume
WT	50	0		WT	D530K	A536D		Dunn's multiple comparisons test	Mean rank diff.	Summary	Adjusted P Value		WT	D530K		P value	<0.0001
D530K	56	0		868.63	223.835	143.449		WT vs. D530K	33.48	***	0.0002		0.004	0.238		Exact or approximate P value?	Approximate
A536D	15	33		567.017	206.885	454.688		WT vs. A536D	10.61	ns	0.4786		0.227	0.005		P value summary	****
				396.134	180.839	207.989							0.221	0.483		Significantly different (P < 0.05)?	Yes
				300.828	129.851	435.555							0.004	0.12		One- or two-tailed P value?	Two-tailed
				210.479	158.268	226.093							0.684	0.029
				110.772	164.497	193.775							0.152	0.37
				159.214	214.613	718.471							0.534	0.071
				257.967	126.318	153.76							0.129	0.024
				104.216	224.159	286.396							0.079	0.518
				603.957	240.727	877.724							0.278	0.062
				976.58	402.446	472.966							0.004	0.014
				465.196	87.166	519.614							0.004	0.023
				985.31	203.653	135.731							0.004	0.138
				532.817	213.189	355.814							0.157	0.093
				198.231	107.046	119.489							0.004	0.57
				166.227	213.025	149.469							0.421	0.25
				134.096	147.27	575.292							0.161	0.128
				978.22	100.797	475.104							1.607	0.109
				374.745	78.349	443.845							0.164	0.08
				402.937	505.859	462.415							1.062	0.617
				98.297	194.463	429.989							0.004	0.629
				217.718	238.601	256.654							0.231	0.004
				388.183	292.979	201.204							0.179	0.188
				366.642	313.954	282.355							0.185	0.204
				680.901	176.984	173.77							0.067	0.226
				132.774	266.875	136.779							1.293	0.155
				56.403	519.872	360.913							0.014	0.801
				350.851	457.649	385.364							0.032	0.015
				681.761	168.494	562.079							0.022	0.204
				794.372	298.012	250.405							0.006	0.16
				467.04	256.22	193.319							0.01	0.095
				228.269	238.909	435.12							0.593	0.043
				188.073	195.464	135.289							0.712	0.284
				660.859	230.52	101.514							0.959	0.093
				270.23	110.105	110.073							0.152	0.587
				289.453	129.498	306.876							0.046	0.063
				209.031	185.275	197.204							0.222	0.053
				184.579	364.094	515.397							0.205	0.11
				255.918	309.498	801.844							0.09	0.845
				488.404	195.627	261.608							0.247	0.006
				378.772	226.16	263.814							0.512	0.337
				236.966	77.924	269.682							0.175	0.048
				334.492	280.856	439.085							0.181	0.165
				443.244	108.342	168.42							1.062	0.228
				598.148	205.909	327.32							0.119	0.158
				312.624	238.214	176.22							0.179	0.139
				201.793	296.746	223.731							0.207	0.309
				294.94	139.557	204.558							0.337	0.125
				601.757	138.39								0.005	0.081
				289.962	99.641								1.958	0.122
					415.568								0.106	0.122
					227.592								0.106	0.022
					173.224								0.03	0.022
					433.007								1.176	0.128
					141.302								0.281	0.117
					500.495								0.335	0.265
													0.864	0.052
													0.065	0.055
													0.128	0.189
													2.369	0.156
													0.046	0.156
													1.88	0.079
													0.006	0.164
													0.309	0.055
													0.089	0.147
													0.008	0.099
													0.034	0.047
													0.991	0.308
													1.625	0.081
													0.174	0.061
													0.984	0.08
													0.03	0.717
													1.117	0.223
													0.005	0.051
													0.108	0.186
													0.228	0.138
													0.09	0.703
													1.698	0.166
													0.25	0.122
													1.365	0.07
													1.365	0.138
													0.214	0.279
													0.221	0.166
													0.035	0.091
													2.029	0.284
													0.028	0.245
													0.203	0.034
													0.07	0.066
													0.238	0.632
													0.937	0.047
													0.321	0.106
													0.109	0.889
													0.067	0.229
													0.174	0.046
													0.057	1.252
													0.651	0.018
													0.087	1.061
													0.256	0.512
													0.436	0.066
													0.057	0.018
													0.141	0.335
													0.304	0.257
													0.005	0.048
													0.084	0.27
													0.047	0.251
													0.042	0.176
													0.038	0.2
													0.044	0.027
													0.013	0.175
													0.096	0.075
													0.022	0.436
													0.848	0.062
													0.044	0.205
													0.033	0.025
													0.019	0.018
													0.019	0.004
													0.397	0.309
													0.024	0.004
													0.441	0.008
													0.45	0.115
													0.053	0.606
													0.444	0.087
													0.408	0.186
													0.053	0.295
													0.056	0.034
													0.019	0.053
													0.038	0.02
													0.108	0.172
													0.018	0.123
													0.289	0.075
													0.355	0.027
													0.186	0.174
													0.056	0.133
													0.179	0.081
													0.047	0.022
													0.051	0.008
													0.053	0.061
													0.081	0.1
													0.16	0.006
													0.006	0.02
													0.095	0.025
													0.049	0.122
													0.011	0.183
													0.005	0.15
													0.027	0.037
													0.005	0.127
													0.019	0.141
													0.01	0.171
													0.485	0.151
													0.607	0.139
													0.399	0.079
													0.166	0.122
													0.015	0.084
													0.029	0.01
													0.749	0.077
													0.014	0.48
													0.643	0.186
													0.488	0.246
													0.124	1.074
													0.071	0.323
													0.081	0.119
													0.452	0.591
													0.008	0.063
													0.1	0.584
													0.125	0.156
													0.062	0.215
													0.067	0.022
													0.057	0.12
													0.124	0.25
													0.113	0.27
													0.067	0.061
													0.075	0.084
													0.039	0.134
													0.028	0.123
													0.131	0.049
													0.052	0.028
													0.161	0.129
													0.006	0.155
													0.027	0.16
													0.189	0.01
													0.058	0.06
													0.027	0.013
													0.065	0.013
													0.146	0.234
													0.02	0.112
													0.11	0.039
													0.113	0.08
													0.049	0.032
													0.004	0.06
													0.047	0.029
													0.123	0.02
													0.099	0.299
													0.029	0.072
													0.276	0.011
													0.112	0.032
													0.046	0.014
													0.06	0.093
													0.11	0.011
													0.053	0.299
													0.284	0.141
													0.103	0.103
													0.238	0.241
													0.024	0.151
													0.117	0.018
													0.174	0.018
													0.103	0.207
													0.087	0.123
													0.155	0.3
													0.016	0.115
													0.203	0.314
													0.029	0.047
													0.109	0.193
													0.028	0.025
													0.039	0.022
													0.024	0.01
													0.018	0.029
													0.027	0.016
													0.057	0.098
													0.005	0.12
													0.03	0.247
													0.051	0.269
													0.109	0.137
													0.072	0.464
													0.053	0.058
													0.138	0.302
													0.164	0.859
													0.169	0.048
													0.048	0.005
													0.009	0.238
													0.174	0.076
													0.099	0.032
													0.004	0.06
													0.011	0.081
													0.023	0.273
													0.071	0.309
													0.024	0.044
													0.086	0.032
													0.074	0.072
													0.155	0.094
													0.004	0.058
													0.19	0.564
													0.011	0.156
													0.004	0.014
													0.144	0.004
													0.152	0.068
													0.072	0.086
													0.02	0.047
													0.024	0.03
													0.024	0.076
													0.004	0.029
													0.172	0.085
													0.251	0.019
													0.304	0.081
													0.063	0.024
													0.08	0.065
													0.034	0.106
													0.004	0.046
													0.309	0.043
													0.233	0.222
													0.352	0.049
													0.009	0.057
													0.015	0.016
													0.008	0.138
													1.849	0.089
													0.33	0.004
													0.762	0.061
													0.048	0.046
													0.052	0.07
													0.104	1.982
													0.835	0.176
													0.029	2.027
													0.049	0.128
													0.014	0.558
													0.241	0.113
													0.004	0.153
													0.061	0.158
													0.25	0.389
													0.004	0.046
													0.004	0.086
													0.052	0.195
													0.027	0.224
													0.074	0.627
													0.106	0.783
													0.394	0.189
													0.022	0.257
													0.359	0.541
													0.109	0.014
													0.027	0.231
													0.066	0.044
													0.07	0.701
													0.16	0.478
													0.025	0.464
													0.232	0.295
													0.058	0.015
													0.061	0.188
													0.055	0.148
													0.101	0.158
													0.049	0.207
													0.008	0.214
													0.335	0.345
													0.02	0.056
													0.034	0.363
													0.09	0.035
													0.07	0.18
													0.104	0.536
													0.022	0.055
													0.066	0.005
													0.004	0.084
													0.155	0.281
													0.029	0.008
													0.023	0.295
													0.071	0.004
													0.093	0.376
													0.175	0.555
													0.366	0.631
													0.056	0.044
													0.037	0.402
													0.133	0.019
													0.295	0.379
													0.558	0.224
													0.644	0.389
													0.019	0.022
													0.065	0.411
													0.744	0.275
													0.573	0.148
													0.089	0.174
													0.009	0.005
													0.158	0.051
													0.176	0.033
													0.011	0.106
													0.432	0.067
													0.191	0.075
													0.103	0.222
													0.127	0.373
													0.105	0.019
													0.02	0.07
													0.042	0.198
													0.004	0.072
													2.422	0.544
													0.128	0.142
													0.17	0.109
													0.042	0.061
													0.034	0.162
													0.006	0.257
													1.646	0.15
													0.119	0.284
													0.796	0.086
													0.029	0.435
													0.034	0.093
													0.084	0.109
													0.113	0.071
													0.006	0.089
													0.243	0.019
													0.03	0.096
													0.138	0.09
													0.195	0.075
													0.016	0.066
													0.011	0.005
													0.226	0.006
													0.066	0.117
													0.019	0.039
													0.006	0.096
													0.118	0.104
													0.004	0.269
													0.284	0.013
													0.004	0.063
													0.015	0.152
													0.812	0.018
													0.066	0.027
													0.129	0.038
													0.019	0.084
													0.29	0.058
													0.139	0.005
													0.004	0.015
													0.028	0.009
													0.136	0.008
													1.042	0.023
													0.019	0.016
													0.127	1.004
													0.033	0.091
													0.022	0.109
													0.232	0.029
													0.009	0.227
													0.004	0.152
													0.425	0.004
													0.266	0.027
													0.114	0.373
													0.383	0.037
													0.063	0.474
													0.019	0.043
													0.056	0.046
													0.199	0.518
													0.536	0.112
													0.004	0.005
													0.086	0.023
													0.246	0.018
													0.019	0.009
													0.2	0.005
													0.076	0.1
													0.016	0.07
													0.023	0.019
													0.019	0.025
													0.056	0.018
													0.099	0.037
													0.412	0.071
													0.061	0.011
													0.034	0.008
													0.046	0.028
													0.048	0.038
													0.119	0.625
													0.037	0.24
													0.043	0.098
													0.06	0.067
													0.081	0.072
													0.119	0.071
													0.015	0.084
													0.02	0.006
													0.018	0.018
													0.356	0.037
													0.009	0.308
													0.501	0.207
													0.12	0.032
													0.177	0.011
													0.086	0.011
													0.047	0.004
													0.047	0.105
													0.042	0.024
													0.02	0.015
													0.02	0.681
													0.004	0.293
													0.008	0.048
													0.409	0.039
													0.042	0.057
													0.082	0.013
													0.07	0.484
													0.087	0.006
													0.503	0.028
													0.274	0.25
													0.406	0.705
													0.11	0.004
													0.058	0.015
													0.171	0.022
													1.108	0.802
													0.079	2.121
													0.029	0.019
													0.108	0.016
													0.051	0.004
													0.095	0.209
													0.094	0.015
													0.085	0.055
													0.071	0.188
													0.057	1.802
													0.251	0.08
													0.057	1.328
													0.085	0.152
													0.035	0.098
													0.062	0.209
													0.062	1.179
													0.094	0.043
													0.019	0.087
													0.028	0.01
													0.136	0.008
													0.133	0.205
													0.18	0.147
													0.177	0.024
													0.108	1.518
													0.25	0.193
													0.215	0.016
													0.284	0.425
													0.053	0.739
													0.09	0.019
													0.066	0.312
													0.171	0.103
													0.004	0.049
													0.293	0.02
													0.132	0.118
													0.062	0.137
													0.004	0.033
													0.343	0.151
													0.02	1.491
													0.136	0.134
													0.041	0.158
													0.072	0.139
													0.136	0.227
													0.004	0.103
													0.144	0.004
													0.004	0.006
													0.137	0.033
													0.117	0.563
													0.094	0.011
													0.006	0.053
													0.025	0.004
													0.095	0.018
													0.077	1.145
													0.01	0.146
													0.065	0.065
													0.004	0.165
													0.091	0.332
													0.042	0.174
													0.039	0.062
													0.172	0.158
													0.318	0.18
													0.395	0.298
													0.113	0.005
													0.019	0.188
													0.037	0.01
													0.03	0.227
													0.079	0.352
													0.237	0.158
													0.086	0.2
													0.243	0.062
													0.06	0.204
													0.259	0.034
													0.278	0.375
													0.204	0.283
													0.194	0.022
													0.217	0.155
													0.004	0.082
													0.119	0.038
													0.124	0.013
													0.044	0.332
													0.013	0.075
													0.027	0.051
													0.03	0.288
													0.006	0.418
													0.105	0.186
													0.264	0.099
													0.009	0.573
													0.006	0.284
													0.022	0.403
													0.597	0.638
													0.041	0.004
													0.218	0.006
													0.194	0.01
													0.041	0.444
													0.029	0.117
													0.98	0.392
													1.232	0.217
													1.938	0.212
													0.08	0.005
													0.115	0.131
													0.013	0.004
													0.033	0.023
													0.038	0.027
													0.033	0.086
													0.005	0.104
													0.009	0.015
													0.198	2.07
													0.055	0.015
													0.143	0.463
													0.638	0.011
													0.108	0.285
													0.635	0.055
													0.726	0.311
													0.033	0.185
													0.034	0.136
													0.038	0.161
													0.009	0.06
													0.038	0.023
													0.009	0.005
													0.048	0.048
													0.074	0.025
													0.079	0.015
													0.077	0.081
													0.082	0.119
													0.384	0.03
													0.086	0.48
													0.144	0.105
													0.455	0.058
													0.719	0.229
													0.1	0.153
													0.061	0.01
													1.881	0.382
													1.321	0.022
													0.013	0.285
													0.193	0.058
													0.603	0.114
													0.78	0.056
													0.119	0.142
													0.118	0.057
													0.053	0.115
													0.559	0.051
													0.166	0.152
													0.275	0.074
													0.131	0.037
													0.161	0.015
													0.326	0.142
													0.303	0.295
													0.458	0.052
													0.006	0.527
													0.594	0.233
													0.36	0.01
													0.408	0.005
													0.068	0.011
													0.297	0.063
													1.005	0.019
													0.331	0.032
													0.397	0.136
													1	0.07
													0.317	0.032
													0.698	0.058
													0.27	0.02
													0.112	0.136
													0.513	0.016
													0.051	0.063
													0.144	0.027
													0.17	0.057
													0.397	0.019
													0.219	0.038
													0.27	0.084
													0.38	0.691
													0.636	0.027
													0.165	0.882
													0.136	1.067
													0.539	0.042
													0.104	0.273
													0.005	0.388
													0.094	0.058
													0.119	0.129
													0.835	0.115
													0.005	0.02
													0.008	0.153
													0.382	0.157
													0.252	0.269
													0.166	0.164
													0.103	0.043
													1.663	0.141
													0.408	0.412
													0.081	0.251
													0.047	0.158
													0.025	0.648
													0.361	0.899
													0.138	0.724
													0.103	0.228
													0.004	0.193
													0.34	0.427
													0.207	0.162
													0.321	1.037
													0.374	0.148
													0.004	0.022
													1.51	1.679
													2.366	0.1
													0.008	0.062
													0.204	0.64
													0.004	0.209
													0.44	0.037
													0.219	0.085
													0.266	0.037
													0.435	0.361
													0.219	0.276
													0.008	0.297
													0.167	0.104
													0.014	0.598
													0.095	0.106
													0.171	0.015
													0.319	0.028
													0.283	0.048
													0.032	0.128
													0.222	0.009
													0.009	0.496
													1.275	0.262
													0.004	0.352
													0.081	0.311
													0.63	0.279
													0.156	0.294
													0.063	0.298
													0.055	0.25
													0.095	0.465
													0.042	0.147
													0.147	0.328
													0.006	0.114
													0.016	0.227
													0.023	0.371
													0.028	0.371
													0.061	0.356
													0.29	0.273
													1.704	0.223
													0.335	0.274
													0.583	0.238
													0.265	0.066
													0.103	0.108
													0.025	0.232
													0.492	0.085
													0.147	0.062
													0.441	0.157
													0.298	0.104
													0.663	0.077
													0.005	0.349
													0.019	0.205
													0.041	0.09
													0.51	0.215
													0.887	0.171
													0.311	0.804
													0.106	0.309
													0.114	0.057
													0.596	0.478
													0.137	0.222
													0.346	0.501
													0.428	0.058
													0.298	0.341
													0.157	0.385
													0.166	0.094
													0.098	0.029
													0.063	0.359
													0.123	0.087
													0.378	0.057
													0.128	0.051
													0.06	0.12
													0.137	0.055
													0.316	0.041
													0.106	0.174
													0.801	0.123
													0.087	0.115
													0.089	0.074
													0.038	0.082
													0.028	0.053
													0.115	0.17
													0.213	0.089
													0.065	0.093
													0.013	0.032
													0.084	0.193
													0.037	0.275
													0.085	0.018
													0.014	0.016
													0.044	0.062
													0.06	0.039
													0.055	0.016
													0.018	0.176
													0.067	0.019
													0.155	0.188
													0.032	0.385
													0.011	0.202
													0.047	0.011
													0.039	0.015
													1.022	0.035
													0.109	0.532
													0.005	0.668
													0.068	0.162
													0.028	0.361
													0.005	0.558
													0.071	0.037
													0.006	0.488
													0.014	0.455
													0.023	0.937
													0.049	0.823
													0.032	0.499
													0.196	0.346
													0.011	0.791
													0.006	0.725
													0.104	0.104
													0.074	0.006
													0.452	0.042
													0.006	0.558
													0.005	0.417
													0.004	0.048
													0.067	0.07
													0.11	0.038
													0.048	0.044
													0.02	0.061
													1.335	0.01
													0.039	0.077
													1.138	0.148
													0.014	0.008
													0.057	0.18
													0.935	0.024
													0.156	0.06
													1.501	0.024
													0.067	0.058
													0.07	0.02
													0.085	0.084
													0.015	0.638
													0.089	0.049
													0.227	0.074
													0.724	0.085
													1.33	0.049
													0.458	0.015
													0.096	0.094
													0.359	0.015
													1.062	0.065
													0.383	0.072
													0.208	0.398
													0.232	0.039
													0.052	0.248
													0.038	0.189
													0.005	0.043
													0.134	0.037
													0.01	0.014
													0.046	0.09
													0.108	0.043
													0.085	0.527
													0.34	0.295
													0.349	0.136
													0.388	0.08
													0.29	0.087
													0.115	0.953
													0.093	0.219
													0.152	0.103
													0.129	0.043
													0.303	0.8
													0.058	1.281
													0.376	0.394
													0.527	0.027
													0.136	0.06
													0.894	0.106
													0.039	0.101
													0.48	0.023
													0.101	0.435
													0.131	0.046
													0.672	0.015
													0.024	0.093
													0.342	0.041
													0.257	0.004
													0.07	0.076
													0.066	0.245
													0.077	0.517
													0.124	0.596
													0.285	0.114
													0.218	0.118
													0.186	0.033
													0.004	0.068
													0.167	0.176
													0.077	0.015
													0.117	0.018
													0.262	0.085
													0.134	0.028
													0.573	0.02
													0.745	0.02
													1.029	0.022
													0.195	0.123
													0.133	0.034
													0.131	0.016
													0.061	0.038
													0.234	0.022
													0.155	0.061
													1.257	0.074
													0.215	0.076
													0.359	0.01
													0.113	0.075
													0.123	0.488
													0.408	0.014
													0.686	0.048
													0.156	0.03
													0.246	0.013
													0.076	0.005
													0.131	0.129
													0.264	0.005
													0.094	0.01
													0.025	0.052
													0.025	0.02
													0.266	0.052
													0.276	0.02
													0.142	0.009
													0.198	0.238
													0.086	0.009
													0.029	0.162
													0.03	0.215
													0.044	0.267
													0.006	0.022
													0.049	0.295
													0.129	0.043
													0.175	0.023
													0.156	0.011
													0.01	0.316
													0.093	0.26
													0.009	0.02
													0.099	0.035
													0.023	0.067
													0.066	0.033
													0.151	0.03
													0.105	0.231
													0.066	0.01
													0.011	0.006
													0.025	0.172
													0.024	0.082
													0.006	0.155
													0.335	0.037
													0.255	0.266
													0.032	0.052
													0.013	0.009
													0.01	0.046
													0.018	0.056
													0.049	0.022
													0.07	0.005
													0.125	0.011
													0.106	0.046
													0.15	0.103
													0.133	0.004
													0.043	0.837
													0.056	0.176
													0.005	0.148
													0.129	0.838
													0.122	0.041
													0.039	0.129
													0.02	0.488
													0.148	0.24
													0.108	0.284
													0.094	0.106
													0.042	0.074
													0.141	0.004
													0.123	0.578
													0.08	0.004
													0.06	0.188
													0.074	0.004
													0.195	0.099
													0.014	0.005
													0.058	0.004
													0.052	0.039
													0.502	0.006
													1.658	0.029
													0.112	0.02
													0.042	0.008
													0.1	0.005
													0.583	0.004
													0.085	0.008
													0.044	0.005
													0.314	0.095
													0.061	0.006
													0.285	0.006
													0.123	0.006
													0.004	0.005
													0.117	0.005
													0.108	0.01
													0.018	1.132
													0.12	0.004
													0.127	0.019
													0.141	0.015
													0.091	0.099
													0.006	0.039
													0.144	0.43
													0.209	1.508
													0.104	0.171
													0.022	0.065
													0.046	0.213
													0.011	0.115
													0.081	0.106
													0.009	0.024
													0.142	0.034
													0.061	0.004
													0.049	0.152
													0.024	0.071
													0.104	0.115
													0.062	0.061
													0.056	0.117
													0.122	0.162
													0.004	0.025
													0.6	0.236
													0.242	0.019
													0.388	0.077
													0.441	0.293
													0.032	0.18
													0.048	0.146
													0.114	0.004
													0.224	0.027
													0.076	0.029
													0.051	0.889
													0.004	0.485
													0.011	0.005
													1.71	0.831
													0.385	0.018
													0.403	0.011
													0.188	0.612
													0.683	0.299
													1.588	0.123
													0.008	0.284
													0.072	0.011
													0.013	0.016
													0.035	1.2
													0.101	0.112
													0.023	0.228
													2.134	0.004
													0.143	0.055
													0.28	0.043
													0.294	0.142
													0.113	0.477
													0.592	0.075
													1.193	0.366
													0.16	0.029
													0.109	1.664
													0.041	0.507
													0.157	0.247
													0.883	0.006
													0.416	0.224
													0.032	0.556
													1.625	0.082
													0.006	0.976
													0.137	1.155
													0.397	0.213
													0.091	0.055
													0.475	0.131
													0.223	0.123
													0.242	0.267
													0.08	0.302
													0.186	0.252
													0.009	0.648
													0.113	0.066
													0.635	0.025
													0.276	0.236
													2.062	0.83
													0.038	0.327
													0.034	0.368
													0.164	0.395
													0.044	0.009
													0.213	0.016
													0.186	0.456
													0.024	0.044
													0.033	0.075
													0.872	0.338
													0.006	0.011
													0.304	0.108
													1.207	0.503
													0.857	0.183
													0.444	0.029
													0.384	0.897
													0.096	0.157
													0.289	0.004
													0.48	0.048
													0.493	0.061
													0.066	0.19
													0.12	0.103
													0.109	0.055
													0.109	0.74
													0.284	0.025
													1.951	0.518
													0.731	0.136
													0.668	0.222
													0.081	0.176
													1.041	0.004
													0.18	0.169
													0.139	0.016
													0.53	0.006
													0.204	0.299
													0.055	1.482
													0.246	1.107
													0.089	0.43
													0.094	0.866
													0.171	0.243
													0.061	1.844
													0.037	0.582
													0.189	0.8
													0.049	0.427
													0.005	0.736
													0.128	0.128
													0.023	0.108
													0.238	0.063
													0.004	0.16
													0.029	0.51
													0.262	0.009
													0.155	0.039
													0.047	0.009
													0.643	0.468
													0.371	0.379
													0.057	1.065
													0.074	0.049
													0.139	0.071
													0.16	0.103
													0.191	0.022
													0.048	0.071
													0.057	1.07
													0.079	0.248
													0.222	0.086
													0.08	0.203
													0.118	0.047
													0.115	0.33
													0.138	0.404
													0.079	0.179
													0.044	0.032
													0.084	0.141
													0.109	0.728
													0.118	0.209
													0.058	0.052
													0.071	0.108
													0.028	0.38
													0.109	0.018
													0.057	0.004
													0.042	2.344
													0.041	0.207
													0.174	0.042
													0.032	0.049
													0.089	0.076
													0.104	0.15
													1.681	0.286
													0.349	0.577
													0.146	0.181
													0.108	0.198
													0.039	0.079
													0.626	0.029
													0.449	0.068
													0.118	0.129
													0.177	0.11
													0.712	0.049
													0.008	0.06
													0.016	0.29
													0.079	0.142
													0.015	1.416
													0.137	0.205
													0.084	0.191
													0.327	0.009
													0.123	0.01
													0.327	0.158
													0.204	0.004
													0.005	0.174
													0.582	1.145
													0.205	0.241
													1.245	0.117
													1.024	0.052
													0.254	0.013
													0.517	0.19
													0.132	0.137
													0.018	0.016
													0.022	0.12
													0.091	0.138
													0.289	0.204
													0.188	0.164
													0.203	0.128
													0.317	0.175
													0.103	0.262
													0.023	0.105
													0.404	0.063
													0.047	0.219
													0.148	0.018
													0.051	0.066
													0.019	0.166
													0.156	0.044
													0.056	0.058
													0.175	0.027
													0.217	0.076
													0.015	0.137
													0.099	0.129
													0.07	0.437
													0.109	0.058
													0.02	0.108
													0.12	0.185
													0.075	0.018
													0.085	0.084
													0.084	0.07
													0.134	0.114
													0.12	0.047
													0.18	0.006
													0.024	0.013
													0.042	0.067
													0.103	0.043
													0.023	0.203
													0.099	0.233
													0.115	0.229
													0.065	0.103
													0.037	0.256
													0.052	0.027
													0.035	0.023
													0.043	0.013
													0.008	0.023
													0.086	0.019
													0.006	0.052
													0.068	0.044
													0.024	0.015
													0.063	0.009
													0.153	0.015
													0.043	0.03
													0.07	0.008
													0.057	0.006
													0.167	0.081
													0.08	0.252
													0.311	0.058
													0.049	0.027
													0.242	0.044
													0.439	0.08
													0.052	0.1
													0.48	0.049
													0.082	0.043
													0.044	0.018
													0.028	0.023
													0.057	0.014
													0.016	0.008
													0.029	0.032
													0.018	0.029
													0.465	0.013
													0.169	0.004
													0.379	0.013
													0.015	0.008
													0.043	0.276
													0.185	0.008
													0.136	0.004
													0.034	0.005
													0.142	0.029
													0.542	0.828
													0.365	0.317
													0.179	2.279
													0.142	0.266
													0.098	0.094
													0.29	0.292
													0.029	0.005
													0.071	0.342
													0.07	0.004
													0.132	0.435
													0.07	0.115
													0.065	0.262
													0.051	0.089
													0.051	0.015
													0.063	0.006
													0.004	0.005
													0.068	0.06
													0.004	0.004
													0.388	0.188
													0.1	0.004
													0.043	0.087
													0.006	0.223
													0.118	0.079
													0.063	0.108
													0.117	0.024
													0.124	0.004
													0.084	0.085
													0.241	0.593
													0.087	0.052
													0.397	0.454
													0.041	0.132
													0.019	0.937
													0.075	0.162
													0.013	1.743
													0.015	0.312
													0.153	0.044
													0.2	0.314
													0.089	0.234
													0.093	0.868
													0.048	0.043
													0.222	0.004
													0.02	1.44
													0.199	0.005
													0.153	0.117
													0.015	0.218
													0.085	1.1
													0.099	0.338
													0.02	0.074
													0.049	0.052
													0.158	0.143
													0.096	0.006
													0.254	0.127
													0.15	0.004
													0.143	0.228
													0.035	0.004
													0.125	0.075
													0.025	0.207
													0.044	0.394
													0.005	0.03
													0.114	0.205
													0.061	0.027
													0.09	0.063
													0.038	0.308
													0.065	0.152
													0.038	0.108
													0.004	1.142
													0.08	0.221
													0.006	0.572
													0.01	0.768
													1.266	0.008
													0.242	0.854
													0.008	0.048
													0.004	0.122
													0.006	0.038
													0.12	0.152
													0.011	0.169
													0.005	0.575
													0.644	0.87
													0.631	0.032
													0.338	0.1
													0.027	0.015
													0.336	0.222
													0.095	0.006
													0.008	1.672
													0.03	0.015
													0.212	0.444
													0.208	0.008
													0.051	1.682
													0.129	0.058
													0.245	0.285
													0.728	0.022
													0.009	0.03
													1.771	0.049
													0.11	0.831
													0.093	0.242
													0.133	0.18
													0.109	1.017
													0.035	0.022
													0.264	0.147
													0.095	0.038
													2.491	0.494
													0.293	0.034
													0.004	0.224
													0.356	0.902
													0.068	0.096
													0.006	0.989
													0.203	0.057
													0.142	0.343
													0.314	0.065
													0.094	0.133
													0.186	0.024
													0.137	0.023
													0.125	0.065
													0.029	0.004
													0.008	1.109
													0.109	0.049
													0.109	0.008
													0.212	0.037
													0.215	0.086
													0.02	0.009
													0.106	0.004
													0.283	0.082
													0.12	0.053
													0.128	0.005
													0.081	0.005
													0.189	0.816
													0.004	0.54
													0.144	0.025
													0.004	0.484
													0.213	0.534
													1.337	0.037
													0.511	0.208
													0.619	0.057
													0.264	0.133
													0.119	0.02
													0.004	0.025
													1.871	0.927
													0.128	0.232
													0.104	1.023
													0.006	0.18
													0.02	0.241
													0.044	1.07
													0.055	1.134
													0.17	0.124
													0.234	0.651
													0.004	0.39
													0.208	0.013
													0.005	0.077
													0.006	0.24
													0.749	0.1
													0.008	0.013
													0.013	0.387
													1.833	0.734
													0.324	0.057
													0.499	0.563
													0.112	0.341
													0.004	0.075
													0.025	0.276
													0.042	0.27
													0.322	0.26
													0.313	0.237
													0.004	0.034
													0.004	0.018
													0.366	0.039
													0.008	0.222
													0.006	0.284
													0.138	0.984
													0.018	0.3
													0.246	0.079
													0.21	0.018
													1.724	0.029
													0.027	0.151
													0.26	0.582
													0.205	1.251
													0.307	0.208
													0.077	0.136
													0.005	0.463
													0.246	0.004
													0.437	0.621
													0.166	0.082
													0.12	0.095
													0.229	0.015
													0.255	0.257
													0.356	0.1
													0.845	0.16
													0.166	0.099
													1.559	0.085
													0.079	0.027
													0.1	0.047
													0.177	0.172
													0.251	0.098
													0.286	0.101
													2.192	0.104
													0.205	0.122
													0.271	0.033
													0.047	0.025
													0.013	0.338
													0.03	0.233
													0.014	0.087
													0.047	0.11
													0.11	0.005
													0.16	0.508
													0.01	0.074
													0.169	0.256
													0.714	0.037
													0.862	0.262
													0.157	0.565
													0.222	0.82
													0.123	0.089
													0.226	0.015
													0.004	0.093
													0.411	0.086
													0.256	0.071
													0.164	0.044
													0.264	0.08
													0.398	0.215
													0.082	0.079
													0.346	0.037
													0.275	0.408
													0.119	0.251
													0.184	0.247
													0.417	0.151
													0.488	0.309
													0.384	0.075
													0.155	0.131
													0.006	0.251
													0.503	0.379
													0.25	0.033
													0.079	0.402
													0.086	0.254
													0.734	0.318
													0.226	0.176
													0.043	0.209
													1.73	0.132
													0.015	0.525
													0.053	0.058
													0.032	0.251
													0.018	0.812
													0.156	0.177
													0.175	0.048
													0.411	0.009
													1.638	0.273
													1.74	0.133
													0.967	0.022
													0.099	0.033
													0.186	0.028
													0.231	0.133
													0.133	0.311
													0.117	0.106
													0.229	0.008
													0.01	0.014
													0.077	0.011
													0.06	0.144
													0.148	0.072
													0.473	0.029
													0.24	0.09
													0.02	0.217
													0.038	0.013
													0.02	0.122
													0.029	0.005
													0.08	0.02
													0.004	0.028
													0.004	0.269
													0.01	0.219
													0.009	0.004
													0.215	0.333
													1.034	0.076
													0.21	0.043
													0.176	0.155
													0.341	0.147
													0.005	0.028
													0.26	0.01
													0.147	0.431
													1.459	0.432
													1.629	0.005
													0.522	0.067
													0.172	0.076
													0.688	0.006
													0.004	0.004
													0.284	0.018
													0.565	0.085
													0.185	0.034
													0.24	0.058
													0.774	0.011
													0.326	0.015
													1.786	0.016
													0.209	0.485
													0.095	0.061
													0.056	0.172
													0.148	0.051
													0.062	0.214
													0.179	0.027
													0.251	0.739
													0.122	0.02
													0.022	0.101
													0.128	0.7
													0.101	0.18
													0.219	0.115
													0.167	0.094
													0.172	0.009
													1.216	0.255
													0.228	0.066
													0.251	0.067
													0.161	0.152
													1.925	0.085
													0.062	0.013
													0.849	0.257
													0.016	0.011
													0.008	0.048
													0.15	0.006
													0.35	0.061
													0.423	0.166
													0.08	0.906
													0.035	0.004
													0.057	0.02
													0.183	0.288
													0.176	0.191
													0.046	1.085
													0.371	0.672
													0.203	1.217
													0.189	0.659
													0.205	0.233
													0.074	0.106
													0.161	0.191
													0.062	0.454
													0.488	0.252
													0.066	0.243
													0.125	0.123
													0.138	0.483
													0.07	0.292
													0.213	0.066
													0.373	0.184
													0.179	0.038
													0.134	0.093
													0.323	0.143
													0.314	0.284
													0.174	0.165
													0.176	0.068
													0.389	0.124
													0.441	2.199
													0.212	0.184
													1.001	0.067
													0.83	0.015
													0.06	0.027
													0.037	0.179
													0.227	0.648
													1.129	0.379
													0.351	1.03
													0.234	0.028
													0.583	0.39
													0.089	0.1
													0.202	0.371
													0.175	0.172
													0.124	0.028
													0.027	0.307
													0.056	0.009
													0.009	0.295
													0.129	0.183
													0.101	2.269
													0.113	1.748
													0.112	0.441
													0.176	1.749
													0.053	0.087
													0.617	0.3
													0.255	0.322
													0.257	0.062
													0.067	0.106
													0.387	1.345
													0.056	1.071
													0.106	0.038
													0.127	0.43
													0.082	1.236
													0.03	0.357
													0.019	0.023
													0.019	0.02
													0.033	0.016
													0.138	0.006
													0.12	0.099
													0.079	0.023
													0.094	0.01
													0.065	0.004
													0.098	0.085
													0.028	0.144
													0.133	0.02
													0.06	0.096
													0.096	0.011
													0.005	0.008
													2.254	0.061
													0.837	0.022
													0.081	0.724
													0.176	0.035
													0.02	0.066
													0.162	0.071
													0.144	0.256
													0.008	0.032
													0.005	0.245
													0.077	0.011
													0.125	0.067
													0.193	0.034
													0.146	0.058
													0.174	0.063
													2.506	0.004
													0.875	0.018
													1.453	0.03
													0.37	0.183
													0.572	0.029
													0.009	0.256
													0.046	0.042
													0.074	0.427
													0.063	0.147
													0.214	0.288
													0.131	0.1
													0.101	0.037
													0.413	0.426
													0.055	0.166
													0.072	0.01
													0.132	0.105
													0.259	0.005
													0.172	0.015
													0.333	0.191
													0.131	0.044
													0.398	0.117
													0.605	0.011
													0.108	0.086
													0.345	0.158
													0.806	0.005
													0.21	0.105
													0.653	0.106
													0.076	0.023
													0.267	0.009
													0.189	0.032
													0.57	0.027
													0.237	0.032
													0.507	0.028
													0.164	0.039
													0.151	0.008
													0.033	0.006
													0.094	0.02
													0.142	0.023
													0.186	0.015
													0.023	0.044
													0.081	0.033
													0.028	0.022
													0.055	0.099
													0.294	0.063
													0.096	0.104
													0.076	0.014
													0.005	0.114
													0.198	0.189
													0.08	0.079
													0.067	0.008
													0.081	0.189
													0.023	0.413
													0.141	0.008
													0.295	0.106
													0.433	0.004
													0.186	0.124
													0.314	0.093
													0.29	0.17
													0.037	0.104
													0.161	0.515
													0.027	0.189
													0.016	0.009
													0.351	1.455
													0.08	1.009
													0.131	0.1
													0.095	0.144
													1.09	0.041
													0.501	0.137
													0.118	0.156
													0.109	0.179
													0.044	0.138
													0.079	2.036
													0.035	0.071
													0.072	0.185
													0.038	0.857
													0.158	0.245
													0.128	0.693
													0.067	0.776
													0.171	0.645
													0.129	0.191
													0.128	0.369
													0.006	0.023
													0.058	0.029
													0.113	0.09
													0.015	0.146
													0.762	0.568
													0.004	0.319
													0.625	0.106
													0.018	0.043
													0.03	0.52
													0.167	0.157
													0.255	0.261
														0.232
														0.058
														0.062
														0.011
														0.058
														0.208
														0.041
														0.347
														0.218
														0.02
														0.061
														0.047
														0.037
														0.051
														1.402
														0.305
														1.791
														0.025
														0.488
														0.114
														0.014
														0.294
														0.349
														0.068
														0.07
														0.035
														0.19
														0.091
														0.47
														0.175
														0.132
														0.041
														0.065
														0.013
														0.124
														0.1
														0.106
														0.057
														0.005
														0.082
														0.051
														0.048
														0.363
														0.061
														0.033
														1.602
														0.065
														0.035
														0.013
														0.009
														0.066
														0.124
														0.801
														1.325
														0.067
														0.077
														1.017
														0.057
														0.086
														0.056
														0.024
														1.972
														0.042
														0.034
														2.435
														0.005
														0.605
														1.019
														0.112
														0.247
														0.186
														0.1
														0.044
														0.169
														0.501
														0.06
														2.285
														0.084
														1.276
														0.374
														0.517
														0.165
														0.151
														0.138
														0.456
														0.361
														0.346
														0.299
														0.146
														0.112
														0.051
														0.131
														0.07
														2.019
														0.119
														1.034
														0.833
														0.143
														0.129
														0.043
														0.156
														0.146
														0.946
														0.833
														0.228
														0.407
														0.041
														0.33
														0.037
														0.236
														1.123
														0.043
														0.052
														0.095
														0.16
														0.906
														0.229
														0.072
														0.915
														0.086
														0.278
														0.01
														0.393
														0.491
														0.171
														0.578
														0.151
														0.333
														0.635
														1.279
														0.337
														0.184
														0.151
														0.251
														0.072
														0.38
														0.128
														0.061
														0.132
														0.044
														0.053
														0.023
														0.417
														0.028
														0.21
														0.023
														0.676
														0.013
														0.169
														0.209
														0.308
														0.346
														1.115
														0.115
														0.309
														0.248
														0.035
														0.383
														1.468
														0.011
														0.035
														0.327
														0.259
														0.053
														0.057
														1.679
														0.065
														1.122
														0.053
														0.131
														2.118
														0.091
														0.027
														0.004
														0.18
														0.03
														0.049
														0.106
														0.384
														0.203
														0.066
														1.626
														0.156
														0.087
														0.062
														0.608
														0.038
														0.725
														0.037
														0.023
														0.004
														0.077
														0.157
														0.16
														0.006
														0.018
														0.331
														0.01
														0.082
														0.008
														0.219
														0.018
														1.497
														0.06
														0.302
														2.17
														0.084
														0.242
														0.426
														0.188
														0.144
														0.172
														0.095
														0.005
														0.01
														0.122
														0.275
														0.335
														0.588
														0.052
														0.3
														0.12
														0.071
														0.158
														0.115
														0.085
														0.155
														0.261
														0.053
														0.119
														0.696
														0.797
														0.194
														0.084
														1.295
														0.082
														0.343
														0.095
														0.11
														0.052
														0.229
														0.004
														0.005
														0.044
														0.087
														1.099
														0.413
														1.038
														0.762
														0.259
														0.025
														0.226
														0.042
														0.507
														0.72
														0.407
														0.014
														0.494
														0.009
														0.162
														0.049
														0.157
														0.412
														0.011
														0.037
														0.098
														0.283
														0.065
														0.292
														0.033
														0.014
														0.188
														0.098
														0.198
														0.082
														0.629
														0.057
														0.028
														0.029
														0.115
														0.063
														0.056
														0.028
														0.127
														0.122
														0.03
														0.068
														0.125
														0.06
														0.039
														0.08
														0.212
														0.227
														0.023
														0.074
														0.108
														0.142
														0.042
														0.041
														0.132
														0.341
														0.427
														0.024
														0.028
														0.041
														0.071
														0.044
														0.005
														0.02
														2.029
														0.005
														0.303
														0.01
														0.11
														0.558
														0.468
														0.161
														0.341
														1.2
														0.264
														0.06
														0.143
[truncated: 952 more rows]

## Sheet: 3k
Volume				Kruskal-Wallis test with Dunn's multiple comparisons test
DMSO	dCBP-1	A-485		Dunn's multiple comparisons test	Mean rank diff.	Summary	Adjusted P Value
0.591	0.009	0.014		DMSO vs. dCBP-1	218.2	****	<0.0001
0.167	0.138	0.008		DMSO vs. A-485	165.9	****	<0.0001
0.08	0.213	0.529		d-CBP1 vs. A-485	-52.28	ns	0.0575
0.316	0.2	0.406
0.133	0.162	0.996
0.141	0.12	1.101
0.062	2.468	0.343
0.359	0.013	0.319
0.384	0.318	0.294
0.607	0.255	0.804
0.834	0.025	0.881
0.279	0.762	0.715
0.56	0.07	0.035
1.289	0.01	0.293
0.835	1.641	0.94
0.985	0.617	0.712
0.488	0.531	0.203
0.137	0.69	0.317
0.022	0.03	1.158
0.193	0.019	0.602
0.276	0.619	1.209
0.691	0.394	0.54
0.232	0.08	0.899
0.223	0.043	0.431
0.321	0.218	0.143
0.223	0.25	0.307
0.511	0.161	0.54
0.541	0.397	0.286
0.35	0.213	0.573
0.641	0.103	0.418
0.262	0.739	0.095
0.546	0.019	0.565
0.748	0.208	0.8
0.37	0.128	0.058
0.208	0.112	0.605
0.698	0.16	0.706
0.228	0.027	1.341
1.138	0.039	0.061
0.525	0.023	0.536
0.068	0.008	0.385
0.341	0.698	0.112
0.435	0.608	0.06
0.668	0.01	0.35
0.401	0.735	0.085
0.541	0.222	0.2
0.158	0.042	0.058
0.143	0.013	0.129
0.179	0.442	0.679
0.465	0.54	0.237
0.754	0.181	0.575
0.337	0.435	0.015
0.478	0.621	0.343
0.491	0.062	0.327
0.224	1.043	1.088
0.496	1.712	0.139
0.079	1.416	0.037
0.172	0.42	0.474
0.142	1.624	0.076
1.273	0.478	0.013
0.563	0.549	1.221
0.407	0.88	0.266
0.469	1.088	0.147
0.413	0.072	0.028
0.52	0.117	0.653
0.532	0.913	0.172
1.473	0.662	0.289
0.146	0.365	0.084
0.466	0.193	0.023
0.174	0.181	1.417
0.257	0.156	0.047
0.45	0.137	0.247
0.184	0.066	1.52
0.651	0.009	0.256
0.768	0.388	0.843
0.323	0.035	0.084
0.591	0.165	0.008
0.487	0.089	0.132
0.191	0.098	0.435
2.181	0.084	0.198
2.095	0.008	0.128
0.741	0.259	0.057
0.728	2.102	0.119
0.634	0.082	0.062
0.011	1.137	0.305
0.587	0.11	0.085
0.71	0.025	0.667
0.174	0.152	0.426
1.884	0.014	0.205
0.593	0.01	0.075
0.536	0.202	0.219
0.567	0.176	0.161
2.426	0.087	0.079
0.009	0.716	0.151
0.364	0.636	0.094
0.8	1.634	1.705
0.627	0.071	0.69
0.555	0.667	0.793
0.285	0.055	0.29
0.303	1.117	0.231
1.104	0.065	0.275
0.902	0.158	0.369
0.489	0.152	0.038
1.1	0.421	0.892
0.673	0.837	1.075
0.575	0.155	0.459
0.473	0.158	1.255
0.18	0.089	0.076
0.53	0.062	0.563
1.852	0.085	0.787
0.288	0.995	0.398
0.294	0.052	0.09
0.38	0.058	0.64
0.613	0.011	0.165
0.894	1.565	0.056
1.42	1.603	0.313
0.85	0.063	0.447
0.702	0.068	1.143
0.809	0.308	0.238
0.667	0.02	0.217
0.444	0.119	0.141
0.373	0.008	0.117
0.395	0.843	0.319
0.914	0.009	0.674
0.638	1.157	0.712
0.508	0.01	0.071
0.432	0.626	0.019
0.278	0.022	0.118
0.611	1.511	0.08
0.626	0.057	0.227
0.428	0.09	0.191
0.009	1.036	0.374
1.247	0.245	0.028
0.522	0.526	0.01
1.023	0.074	0.01
2.213	0.039	0.138
0.664	0.033	0.189
1.322	0.131	0.052
1.933	0.011	0.166
1.498	1.091	0.077
0.597	2.022	0.032
1.897	0.014	0.029
0.19	0.024	0.06
0.707	2	0.019
1.266	0.091	0.016
0.728	0.058	0.039
1.755	0.345	0.019
1.74	0.1	0.011
0.156	0.177	0.426
1.251	0.068	0.395
1.072	0.314	1.226
1.787	0.052	0.403
0.492	2.502	0.176
0.373	0.029	0.885
0.563	0.521	0.847
0.015	0.014	0.586
0.332	1.342	1.082
0.217	0.089	1.98
0.343	0.013	0.113
0.198	0.011	0.359
0.123	0.019	0.726
1.531	0.916	0.805
0.046	0.218	2.121
0.148	0.014	0.196
1.03	0.165	0.147
1.18	0.196	1.107
1.046	0.058	0.138
0.091	0.029	0.643
0.061	0.176	0.074
0.373	0.445	0.522
1.038	0.255	0.986
0.085	0.032	0.668
0.245	0.591	0.082
0.768	0.714	0.046
0.463	1.648	1.956
0.692	0.066	0.024
0.711	0.096	0.075
0.099	0.014	0.035
0.014	0.027	1.453
0.209	0.043	0.086
0.365	0.01	0.067
0.262	0.612	0.015
0.583	0.466	0.008
0.859	0.011	0.074
0.091	0.772	0.027
0.142	0.011	0.395
0.366	0.008	0.232
0.541	0.062	0.009
0.049	0.025	0.068
0.269	0.048	0.084
0.224	0.147	1.327
0.128	0.204	0.193
0.096	0.435	0.932
0.112	0.37	1.408
0.071	0.009	0.787
0.066	0.009	1.209
0.072	0.028	0.118
0.039	0.015	0.161
0.065	0.01	0.568
0.023	0.273	0.512
0.185	0.043	0.142
0.262	0.014	0.368
0.933	1.366	0.814
0.364	0.065	0.271
0.493	1.235	0.162
0.273	0.161	0.744
0.459	0.39	0.186
0.482	0.068	0.067
0.464	0.027	0.015
0.897	0.01	0.048
0.451	0.028	2.194
0.293	0.013	1.251
0.42	0.03	1.202
0.207	0.016	0.729
0.019	0.086	0.458
0.164	0.212	1.733
0.532	0.067	0.785
0.507	0.385	0.259
0.61	0.702	1.512
0.421	0.025	0.033
0.506	0.008	0.151
0.029	0.011	0.085
0.313	0.008	0.071
0.101	0.041	0.015
1.428	1.01	0.009
0.098	0.224	0.074
0.622	0.336	0.217
0.03	1.066	0.345
0.355	0.341	1.152
0.902	0.016	0.013
0.392	0.043	0.081
0.265	0.039	1.763
0.439	0.048	0.384
0.311	0.229	0.158
0.304	0.044	0.968
0.289	0.112	0.757
0.285	0.082	1.588
0.286	0.093	0.254
0.251	0.256	0.043
0.37	0.161	0.047
0.118	0.053	0.015
0.208	0.061	1.08
0.327	0.009	0.368
0.26	0.156	0.928
0.337	0.025	0.042
0.169	0.062	0.042
0.095	0.074	0.008
0.207	0.061	1.683
0.047	0.195	0.319
0.071	0.482	0.426
	0.044	0.715
	0.019	0.051
	0.482	0.034
	0.063	0.061
	0.009	0.061
	0.254	0.155
	0.032	0.288
	0.074	0.241
	0.041	1.682
	0.013	1.084
		1.899
		1.84
		1.322
		0.124
		0.014
		0.039
		0.071
		1.74
		1.022
		0.87
		0.45
		0.629
		0.382
		0.336
		0.06
		0.082
		0.03
		0.013
		0.008
		0.058
		0.02
		0.065
		0.123
		0.796
		0.382
		0.264
		0.568
		0.011
		1.539
		0.944
		0.739
		1.166
		0.061
		0.091
		0.081
		0.17
		0.308
		0.451
		0.056
		1.133
		0.218
		0.331
		0.764
		0.317
		0.008
		0.085
		0.011
		0.023
		0.45
		0.967
		0.458
		0.029
		0.063
		0.058
		0.186
		0.076
		0.025
		0.293
		0.401
		0.318
		0.435
		0.051
		0.3
		0.063
		0.052
		0.056
		0.033
		0.063
		0.068
		0.266
		0.034
		0.542
		0.042
		0.035
		0.115
		0.011
		0.087
		0.171
		0.131
		0.346
		0.101
		0.853
		0.008
		0.044
		0.146
		0.255
		0.061
		0.125
		0.087
		0.103
		0.682
		0.03
		0.085
		0.075
		0.014
		0.062
		0.044
		0.986
		0.319
		0.023
		0.033
		0.181
		0.399
		0.245
		0.013
		0.072
		0.363
		0.047
		0.061
		0.053
		0.804
		0.07
		0.072
		0.123
		0.324
		0.104
		0.02
		0.025
		0.077
		0.063
		0.208
		0.047
		0.009
		0.251
		0.093
		0.139
		0.094
		0.008
		0.099
		0.166
		0.144
		0.039
		0.044
		0.025
		0.068
		0.016
		0.028
		0.038
		0.009
		0.06
		0.011
		0.029
		0.058
		0.172
		2.406
		2.479
		0.74
		0.009
		0.019
		0.008
		1.383
		0.09
		0.636
		2.503
		0.023
		1.659
		0.15
		0.222
		0.081
		0.158
		0.104
		0.079
		0.275
		0.352
		0.035
		0.061
		0.139
		0.16
		0.158
		0.07
		0.062
		0.584
		0.011
		1.06
		0.008
		0.058
		0.082
		0.02
		0.016
		0.015
		0.015
		0.208
		0.193
		0.12
		0.142
		0.28
		0.09
		2.399
		0.151
		0.082
		0.022
		0.058
		1.904
		0.09
		0.313
		0.124
		0.056
		0.013
		0.008
		0.134
		0.232
		0.141
		0.038
		0.278
		0.103
		0.12
		0.215
		0.156
		0.337
		0.981
		1.335
		2.361
		0.038
		0.013
		0.1
		0.1
		2.109
		0.12
		0.293
		0.084
		0.403
		0.091
		0.075
		0.309
		0.151
		0.047
		1.297
		0.053
		0.046
		0.172
		0.251
		0.427
		0.16
		0.422
		0.044
		0.023
		0.085
		0.06
		0.008
		0.027
		0.02
		0.455
		0.019
