# Supplementary material for: Mechanism for controlled assembly of transcriptional condensates by Aire
Source: Nat Immunol. 2024 Aug 21;25(9):1580–92. doi: 10.1038/s41590-024-01922-w (PMC11362013; doi:10.1038/s41590-024-01922-w)
Supplement: Supplementary file 8 — Data presented in graphs, statistical source data, uncropped western blots. [file 41590_2024_1922_MOESM8_ESM.xlsx]

## Sheet: 4d
	normalized ChIP signal: Log10(CPM+1), shown as average of 2-3 biological replicates							Wilcoxon rank sum test	WT ChIP	DCTT.R3 ChIP	DCARD ChIP
	WT-preferred sites			DCTT.R3-preferred sites				WT-preferred vs. DCTT.R3-preferred	p<2.2x10^-16	p<2.2x10^-16	p<2.2x10^-16
	WT ChIP	DCTT.R3 ChIP	DCARD ChIP	WT ChIP	DCTT.R3 ChIP	DCARD ChIP
	0.560643	0.163673	0.171951	0.678847	1.15913	0.686291
	0.471214	0.0817509	0.181527	0.404861	0.788171	0.280975
	0.548575	0.173574	0.241011	0.0667173	0.40506	0
	0.475455	0.126206	0.232559	0.495499	0.821921	0.45681
	0.574313	0.250494	0.142018	0.0106856	0.33268	0.0601837
	0.469384	0.150543	0	0.00537569	0.325825	0.0601837
	0.46693	0.149039	0.160548	0.18508	0.494731	0.208696
	0.521224	0.204643	0.339734	0.611578	0.91619	0.531959
	0.411904	0.0987483	0.171033	0.295692	0.595816	0.232331
	0.504624	0.192774	0.222541	0.222293	0.520717	0.14856
	0.367842	0.0622676	0.0940387	0.132587	0.42983	0.149389
	0.440289	0.135488	0.336522	0.0159315	0.312792	0.00809071
	0.549084	0.252832	0.407904	0.338255	0.628579	0.202151
	0.431698	0.135498	0.106844	0.373213	0.663056	0.208094
	0.303832	0.00829348	0	0.0346386	0.318831	0.0238335
	0.394085	0.0987505	0.250507	0.00537569	0.287642	0.0528426
	0.507996	0.215004	0.313526	0.128581	0.397556	0.183063
	0.527155	0.236183	0.259585	0	0.267746	0.207611
	0.527154	0.237324	0.124568	0.310935	0.578499	0.214194
	0.39263	0.105379	0.120466	0.0245353	0.28876	0.236636
	0.437664	0.150501	0.142159	0.109392	0.3735	0.136801
	0.351301	0.0658658	0.226366	0.347264	0.610993	0.181783
	0.434361	0.149018	0.398609	0.0604892	0.323881	0.107149
	0.345639	0.0622652	0.281179	0	0.25864	0.0537041
	0.401297	0.118316	0.315037	0.10939	0.367243	0.17077
	0.533538	0.251677	0.290443	0.0573413	0.311768	0.0800348
	0.301136	0.0204441	0.0384911	0.194401	0.447364	0.0736824
	0.319665	0.0399241	0.107605	0	0.252832	0.118691
	0.38004	0.10041	0.0238335	0.0106856	0.262123	0.251054
	0.446139	0.167921	0.213122	0.250531	0.501404	0.232102
	0.47606	0.19809	0.231531	0	0.249335	0.131663
	0.353703	0.0782664	0.317475	0.113574	0.361774	0.0455508
	0.482041	0.208574	0.222774	0	0.248189	0.143561
	0.477866	0.205961	0.289444	0	0.248144	0.0814904
	0.368615	0.0971321	0.31466	0.265462	0.511807	0.272441
	0.510784	0.240991	0.14286	0	0.244575	0.192774
	0.453179	0.184691	0.136658	0.00892207	0.250486	0
	0.26839	0	0.02328	0.0461416	0.284379	0.0160335
	0.677337	0.409167	0.295003	0.0106856	0.248162	0.0596746
	0.317935	0.0531007	0.112733	0.0396045	0.276709	0.211928
	0.37169	0.106977	0.170638	0.0159315	0.252806	0.14314
	0.474249	0.209887	0.429913	0.0445143	0.281164	0.0528426
	0.388963	0.124664	0.25507	0.174361	0.410829	0.276265
	0.36629	0.102066	0.294904	0.106578	0.342299	0
	0.366294	0.10209	0.154731	0	0.234941	0.0238335
	0.445491	0.181906	0.246117	0.295695	0.530082	0.112733
	0.367067	0.103755	0.113183	0.315321	0.549431	0.207973
	0.383786	0.121461	0.278117	0.0698024	0.300387	0.226713
	0.335771	0.0747768	0.0929393	0.23507	0.464914	0.182552
	0.606702	0.34606	0.278425	0.00537569	0.23496	0.0390256
	0.326517	0.0658752	0.213003	0.00892207	0.237361	0.0530151
	0.363962	0.103692	0.236975	0	0.227593	0.00809071
	0.490286	0.23011	0.4034	0.221215	0.447377	0.371368
	0.435023	0.176374	0.241458	0.00537569	0.231298	0.0531874
	0.349691	0.0920174	0.0870932	0.244415	0.469202	0.280975
	0.373983	0.118287	0.155685	0.0936928	0.317824	0.0537041
	0.342376	0.0869089	0.321761	0.0907773	0.314843	0.106997
	0.324817	0.0694554	0.171426	0.123186	0.34705	0.441956
	0.406986	0.152001	0.267953	0	0.223837	0.107301
	0.367842	0.11512	0.0880485	0.0279293	0.251708	0.0455508
	0.392628	0.140035	0.203494	0.153342	0.377066	0.3431
	0.414688	0.162222	0.35725	0.153347	0.377044	0.170244
	0.339088	0.0869313	0.0160335	0.0863662	0.30973	0.073189
	0.405577	0.153474	0.297359	0.0445165	0.26775	0.159874
	0.489116	0.237376	0.0940387	0.0106856	0.233761	0.0674027
	0.409105	0.157847	0.0937249	0.0346408	0.256353	0.0814904
	0.352904	0.102081	0.192524	0.102331	0.323816	0.281077
	0.444842	0.194153	0.201417	0.0428831	0.264365	0.176636
	0.360831	0.110244	0.149251	0	0.221346	0.060014
	0.264487	0.0143928	0.0872525	0	0.221321	0.00789948
	0.373986	0.124646	0.242908	0	0.221314	0.14286
	0.364739	0.118299	0.181399	0.0245353	0.245762	0.131807
	0.343193	0.0987374	0.113033	0.0245353	0.24575	0.12486
	0.424295	0.180556	0.227752	0.0428831	0.263227	0.0156578
	0.353704	0.110246	0.14398	0.00537569	0.223853	0.241235
	0.491447	0.248179	0.232102	0.214664	0.432931	0.941914
	0.324814	0.0817871	0.293915	0.0312991	0.249311	0.125882
	0.458231	0.216315	0.223007	0.0279293	0.245754	0.0528426
	0.525008	0.283309	0.449617	0.0211147	0.238613	0.0598444
	0.382289	0.141592	0.298634	0.0477562	0.264357	0.226597
	0.364744	0.124613	0.235845	0.0176645	0.233764	0.0800348
	0.457602	0.217524	0.288743	0.0262368	0.242161	0.259264
	0.373217	0.133947	0.313242	0.0620578	0.277836	0.206886
	0.377018	0.138552	0.217739	0	0.215011	0.137227
	0.502924	0.26665	0.12017	0	0.213728	0.0381344
	0.398431	0.162191	0.0937249	0.0346408	0.248136	0.191774
	0.403443	0.167943	0.223241	0.100905	0.313805	0.361755
	0.317064	0.0817599	0.0524975	0.109393	0.321875	0.0883665
	0.389701	0.156406	0.148975	0.0176645	0.230037	0
	0.354502	0.121478	0.263948	0.07438	0.285448	0.0464269
	0.393356	0.160771	0.309349	0.103748	0.31383	0.197612
	0.510228	0.277804	0.483095	0.00537569	0.215004	0.0803586
	0.36629	0.133943	0.306961	0.155864	0.364539	0.166287
	0.344011	0.111873	0.259264	0.00892207	0.217549	0.0311335
	0.377775	0.146062	0.100566	0	0.208606	0.0462518
	0.37169	0.140061	0.080844	0.0106856	0.218845	0.02328
	0.2957	0.0640822	0.154322	0.0461394	0.254004	0.0462518
	0.341554	0.110242	0.186997	0.0907833	0.298274	0.073518
	0.278002	0.0475004	0.171033	0.0312969	0.238605	0.0156578
	0.330748	0.100419	0.0806823	0	0.207294	0
	0.42294	0.1928	0.170901	0	0.207248	0.0533597
	0.479663	0.251647	0.285331	0.128582	0.335567	0.0875711
	0.353704	0.12619	0.276986	0.019393	0.226325	0.177801
	0.448712	0.221333	0.232445	0.0604934	0.266605	0.198106
	0.387481	0.160748	0.212167	0.00537569	0.211168	0.073189
	0.620744	0.39424	0.34169	0.0106856	0.216268	0.0801967
	0.496077	0.270022	0.365543	0.0245353	0.230068	0.153639
	0.469385	0.243423	0.302623	0.0461416	0.251655	0.24157
	0.428349	0.203375	0.25149	0	0.204694	0.0460767
	0.266442	0.0418492	0.314471	0.0428853	0.246941	0.150079
	0.41191	0.187379	0.177284	0.0936947	0.297193	0.293519
	0.420889	0.196781	0.412293	0	0.203414	0.0462518
	0.427003	0.203385	0.36184	0.0346386	0.237386	0.113783
	0.291111	0.0676632	0.02328	0.0312991	0.23249	0.263418
	0.285539	0.0622818	0.240451	0.208014	0.408342	0.250616
	0.363179	0.140027	0.154595	0.0211147	0.221314	0.32893
	0.390435	0.167939	0.375894	0.0848871	0.284412	0.131232
	0.271298	0.0493922	0.0156578	0	0.199456	0.0598444
	0.279897	0.0586369	0.222074	0.00537569	0.204687	0.143
	0.463222	0.242191	0.100566	0.058917	0.257456	0.0464269
	0.439636	0.21885	0.24974	0	0.198111	0
	0.380036	0.159292	0.250179	0.0428831	0.240969	0.0800348
	0.438979	0.218837	0.263524	0.00537569	0.203421	0.0453754
	0.379283	0.159317	0.293915	0.114963	0.312808	0.408513
	0.331592	0.111846	0.066902	0.0159315	0.213736	0.159469
	0.496076	0.276736	0.170244	0.0363032	0.233711	0.0537041
	0.411903	0.19276	0.396431	0.0159315	0.21245	0.177413
	0.355299	0.137006	0.0455508	0.144381	0.340381	0.0745036
	0.26936	0.0512711	0.137795	0	0.19546	0.250288
	0.329907	0.111863	0.20264	0	0.195459	0.0943524
	0.302937	0.0852255	0.22729	0	0.195426	0.0941956
	0.355297	0.138552	0.176117	0.00537569	0.200725	0.0811673
	0.339088	0.123072	0.388871	0.0211147	0.216262	0.137369
	0.303834	0.0886481	0.154595	0.0728615	0.26779	0.106692
	0.391167	0.176367	0.301944	0	0.194143	0.0160335
	0.360835	0.146074	0.198106	0	0.194097	0.00789948
	0.308288	0.0937055	0.119135	0.0106856	0.204692	0.138503
	0.339085	0.124601	0.165622	0.0106856	0.204683	0.124568
	0.37626	0.162203	0.165489	0.0589192	0.252859	0.165888
	0.327368	0.113507	0.0798727	0.0262368	0.220057	0.0528426
	0.35609	0.143051	0.0459014	0.0412502	0.234943	0.221606
	0.31094	0.0987548	0	0.050974	0.244603	0.290244
	0.367071	0.154932	0.0938818	0.168281	0.361881	0.0816518
	0.345647	0.133949	0.100566	0.0211147	0.213743	0.160009
	0.329904	0.118295	0.222658	0.0262345	0.218832	0
	0.278952	0.0676748	0.0872525	0.0461416	0.238596	0.21348
	0.302936	0.0920351	0.245785	0.0557598	0.248135	0.0309522
	0.331589	0.121494	0.198106	0.0176645	0.209877	0
	0.270325	0.0604548	0.0874119	0.0279293	0.220096	0.20749
	0.321385	0.111907	0.0869338	0.109395	0.301454	0.192274
	0.404863	0.195434	0.40209	0	0.191454	0
	0.317933	0.108621	0.267216	0	0.191436	0.0949789
	0.447425	0.238547	0.259585	0	0.191429	0.0453754
	0.265466	0.0567658	0.306192	0.00537569	0.196795	0.0457262
	0.36318	0.154947	0.217739	0.0141891	0.204678	0
	0.346457	0.138514	0.0938818	0	0.190131	0
	0.370922	0.163656	0.12559	0	0.190087	0.0598444
	0.390431	0.183277	0.468929	0	0.190062	0.125299
	0.322248	0.115131	0.0805205	0.0509762	0.240987	0.100257
	0.410507	0.203395	0.217031	0.00892207	0.198116	0.0238335
	0.246469	0.0399415	0.053532	0	0.188748	0
	0.348079	0.141586	0.282502	0	0.188712	0.0156578
	0.429023	0.22258	0.305035	0.0620578	0.250517	0.130944
	0.356884	0.150508	0.250726	0.107989	0.296164	0.348016
	0.334107	0.12774	0.375812	0.0445165	0.23247	0.0453754
	0.356885	0.150522	0.3969	0.0834071	0.271141	0.193648
	0.36552	0.159296	0.227059	0.050974	0.238587	0.031496
	0.561628	0.35541	0.149113	0.0461394	0.233703	0.0738468
	0.360832	0.154951	0.408893	0	0.187374	0.143701
	0.302934	0.0971103	0.02328	0	0.187363	0.0608615
	0.357677	0.152019	0.254094	0.0667173	0.254032	0.143281
	0.331592	0.126196	0.231988	0.120463	0.30769	0.119579
	0.485008	0.280037	0.491202	0.0907833	0.277833	0.276265
	0.288334	0.0834996	0.197859	0.0346386	0.221331	0.201784
	0.355294	0.150501	0.0877303	0.139183	0.325837	0.143421
	0.375504	0.170769	0.426357	0.139178	0.32578	0.0608615
	0.308285	0.103677	0.118394	0.0262368	0.212457	0.237088
	0.350497	0.146074	0.191648	0	0.185998	0.0160335
	0.42294	0.218795	0.347754	0.121826	0.307695	0.155277
	0.310941	0.107009	0.212764	0.07438	0.259814	0.0665679
	0.329903	0.126216	0.217385	0.257567	0.442928	0.164957
	0.506872	0.304596	0.364198	0.00892207	0.194127	0.067069
	0.293865	0.0919998	0.099483	0.0363009	0.221341	0.18611
	0.315322	0.113494	0.272441	0.107985	0.293009	0.286037
	0.370925	0.169333	0.310018	0.200124	0.384893	0.309922
	0.277997	0.0765239	0.124568	0.00537569	0.190103	0.118394
	0.308292	0.10702	0.276574	0	0.184653	0.053532
	0.338255	0.137	0.0801967	0	0.184643	0
	0.327369	0.126198	0.264478	0	0.184628	0
	0.282725	0.0817486	0.161354	0	0.184625	0.0531874
	0.3188	0.118289	0.182935	0	0.184612	0.0595048
	0.412604	0.212462	0.159874	0.0965887	0.281133	0.02328
	0.293868	0.093754	0.0738468	0.0279293	0.212415	0.142439
	0.400585	0.200784	0.379723	0.0346386	0.218762	0.0606921
	0.319663	0.119882	0.0664008	0.112185	0.296187	0.226713
	0.304728	0.105389	0.284523	0.103748	0.287654	0.196993
	0.360041	0.160718	0.317475	0.0363009	0.220052	0.222191
	0.335769	0.137024	0.0605227	0.0525773	0.236169	0.118839
	0.323103	0.124642	0.0872525	0.0774092	0.260957	0.0816518
	0.323105	0.12466	0.302623	0	0.18327	0.0878894
	0.306509	0.108644	0.155004	0.083401	0.266636	0.298144
	0.42768	0.230011	0.222191	0.0228272	0.205968	0.0883665
	0.315324	0.118287	0.131807	0.0936928	0.276748	0.106692
	0.25557	0.058613	0.32111	0.00892207	0.191447	0.0386693
	0.780724	0.584027	0.265219	0.00892207	0.191434	0.113333
	0.391896	0.195436	0.212764	0.00892207	0.191397	0.0383128
	0.390434	0.19411	0.197735	0.0262345	0.208554	0.175857
	0.304731	0.108625	0.0307707	0.0682636	0.250489	0.0388475
	0.408398	0.21242	0.32628	0.0636144	0.245765	0.154731
	0.377777	0.181931	0.288844	0.00537569	0.18742	0.13152
	0.384524	0.188742	0.231188	0	0.181924	0
	0.352105	0.156437	0.35819	0	0.181908	0.125006
	0.261528	0.0658869	0.25507	0.107985	0.289797	0.227406
	0.278949	0.0834996	0.20325	0.0651739	0.246915	0.237313
	0.311822	0.116723	0.221723	0.141795	0.322815	0.326923
	0.418833	0.223816	0.385121	0	0.180565	0.143281
	0.281789	0.0869178	0.259693	0	0.18054	0.130799
	0.290186	0.0954047	0.306481	0.0980344	0.277901	0.212884
	0.370922	0.176343	0.285129	0.0262368	0.206039	0.322225
	0.339084	0.144566	0.268478	0.0980324	0.277814	0.272233
	0.397713	0.203373	0.328839	0.185081	0.364532	0.0531874
	0.673913	0.480471	0.404853	0.0106856	0.19008	0.120466
	0.300237	0.107011	0.186997	0.581925	0.761096	0.418048
	0.31445	0.121457	0.217621	0	0.17916	0.0453754
	0.453815	0.260933	0.392352	0	0.179149	0
	0.304726	0.111873	0.0816518	0.0176645	0.196791	0.0238335
	0.388225	0.195422	0.18687	0	0.179124	0.143701
	0.501221	0.308786	0.267953	0.0346386	0.213723	0.268478
	0.323102	0.130828	0.166287	0.083405	0.262108	0.255286
	0.388962	0.196812	0.344159	0.0141891	0.192781	0.172344
	0.250535	0.0586298	0.0386693	0.0428853	0.221318	0.113033
	0.349693	0.157879	0.297359	0.0211147	0.199441	0.0156578
	0.376262	0.184639	0.107909	0.0329721	0.211164	0.202762
	0.404864	0.21377	0.276986	0.0106856	0.188711	0.0531874
	0.286473	0.0954047	0.218211	0.0396045	0.21759	0.245342
	0.302934	0.111896	0.0460767	0.0667173	0.244584	0.160817
	0.370153	0.179154	0.337508	0.0176645	0.195459	0
	0.324813	0.133921	0.18204	0	0.177732	0.0806823
	0.336602	0.146086	0.0524975	0	0.17773	0.0524975
	0.245447	0.0549588	0.106387	0	0.177716	0
	0.287407	0.0970753	0.112883	0.164595	0.342286	0.197117
	0.417455	0.227581	0.227867	0.0936987	0.271131	0.232673
	0.329904	0.140061	0.222891	0.209128	0.386551	0.297555
	0.348886	0.159306	0.18127	0.0312969	0.208579	0.207128
	0.373986	0.184646	0.268583	0.13787	0.314834	0.217503
	0.260543	0.0712172	0.175987	0.0228272	0.199449	0.0156578
	0.367069	0.17777	0.176246	0.050974	0.227575	0.0608615
	0.309178	0.119895	0.202151	0	0.17639	0.137369
	0.404154	0.215044	0.381825	0	0.176347	0.0816518
	0.311819	0.123019	0.28523	0.0412502	0.217585	0.0883665
	0.83565	0.646873	0.313904	0.0211147	0.196805	0.142439
	0.417451	0.228842	0.192649	0.0819138	0.257477	0.12559
	0.23612	0.0475199	0.0810057	0.125896	0.301445	0.276265
	0.380036	0.191445	0.238327	0.190933	0.366343	0.35819
	0.398428	0.209892	0.232102	0.0412502	0.216275	0.0883665
	0.3521	0.163639	0.138645	0.0636144	0.238599	0.0311335
	0.361614	0.173541	0.236749	0	0.174966	0
	0.422937	0.234971	0.435726	0	0.174957	0
	0.358464	0.170772	0.176376	0.019393	0.194146	0.02328
	0.585223	0.397585	0.136516	0.0312991	0.206008	0.02328
	0.344008	0.156416	0.267953	0.0428831	0.217535	0.0798727
	0.251547	0.0640586	0.101338	0.0965926	0.271172	0.159874
	0.388227	0.200758	0.165755	0.0667194	0.240986	0.20749
	0.321387	0.133921	0.171689	0.0396067	0.213768	0.0679027
	0.386749	0.199417	0.196746	0.0279293	0.202079	0.066735
	0.247484	0.0604454	0.0806823	0.0936947	0.267791	0.131376
	0.331588	0.144555	0.308871	0.0176645	0.191489	0.0608615
	0.382282	0.195453	0.259371	0	0.173609	0.00789948
	0.326515	0.140041	0.192274	0	0.173546	0.0867743
	0.473039	0.286588	0.160413	0	0.173537	0
	0.396265	0.209874	0.284624	0.135237	0.308702	0.130944
	0.411208	0.225097	0.32628	0.0262368	0.199458	0.080844
	0.404862	0.21882	0.236862	0.0412502	0.213696	0.177025
	0.292953	0.106992	0.114233	0.00537569	0.177737	0.0874119
	0.282727	0.0970862	0.20264	0.0363032	0.208606	0.099328
	0.370156	0.184657	0.21133	0	0.172194	0.0608615
	0.343194	0.157847	0.290044	0	0.172188	0.149941
	0.270329	0.0851829	0.203006	0	0.172177	0.149527
	0.312701	0.12775	0.119579	0.0819118	0.254057	0.154049
	0.533531	0.348875	0.170901	0.189775	0.361828	0.191899
	0.29295	0.108661	0.15514	0.0141891	0.185989	0.165888
	0.344827	0.160759	0.29785	0.187431	0.359076	0.0533597
	0.492613	0.308656	0.488052	0.050974	0.222591	0.0941956
	0.347269	0.163649	0.164557	0.0412502	0.212493	0.187377
	0.34564	0.162206	0.217267	0.00537569	0.176339	0.0816518
	0.318799	0.13547	0.250507	0.0428831	0.21373	0.10654
	0.318795	0.135468	0.264161	0.0428853	0.213726	0.0940387
	0.336603	0.153476	0.100721	0	0.170789	0.0236491
	0.288333	0.105349	0.137511	0	0.170782	0.0309522
	0.286472	0.103703	0	0	0.170739	0
	0.307397	0.124632	0.207732	0.0141891	0.184639	0.0160335
	0.392629	0.20987	0.290842	0.0211147	0.191441	0.235731
	0.397709	0.215008	0.272441	0.0651739	0.234952	0.0679027
	0.363179	0.180529	0.317569	0.192087	0.361827	0.310208
	0.278	0.0953762	0.242908	0.0980324	0.267763	0.107605
	0.282729	0.100406	0.0810057	0.083405	0.252847	0.060014
	0.295696	0.113467	0.149665	0	0.169357	0.107149
	0.345642	0.163617	0.354854	0	0.169354	0
	0.320524	0.138536	0.132095	0.078916	0.248135	0.188009
	0.310941	0.129279	0.29342	0.078918	0.248136	0.00809071
	0.366297	0.184646	0.196622	0.0329721	0.202083	0.100875
	0.424975	0.243353	0.421524	0.297517	0.466376	0.321482
	0.290189	0.108627	0.160009	0.00892207	0.177774	0.0156578
	0.340736	0.159274	0	0.00892207	0.177734	0.171033
	0.309174	0.12775	0.217739	0.0698024	0.238558	0.254637
	0.288332	0.106977	0.171558	0.041248	0.209869	0.285533
	0.327367	0.146076	0.253769	0.105168	0.273426	0.255503
	0.363178	0.181903	0.232102	0.0493692	0.217583	0
	0.333264	0.152001	0.132095	0.0312991	0.199468	0.166287
	0.307403	0.126196	0.149251	0.0312991	0.19943	0.0156578
	0.292954	0.111884	0.119579	0.019393	0.187433	0.0160335
	0.354503	0.173543	0.14384	0	0.167934	0.105624
	0.291108	0.11022	0.242239	0	0.167917	0.00789948
	0.349688	0.169331	0.284826	0	0.167915	0.119727
	0.244415	0.0640751	0.0743395	0	0.16791	0.154731
	0.306511	0.126175	0	0	0.167895	0.112883
	0.27705	0.0970884	0.154595	0.0743862	0.242202	0.0675694
	0.321391	0.141523	0.213003	0.297516	0.464982	0.0874119
	0.36861	0.188779	0.267848	0.00892207	0.176378	0.281994
	0.424297	0.244572	0.324161	0.041248	0.208577	0
	0.325672	0.146053	0.281077	0.0428831	0.20984	0.281383
	0.390433	0.211146	0.218211	0.055762	0.222634	0.18725
	0.316196	0.137032	0.147867	0.0509784	0.217587	0.218564
	0.38229	0.20337	0.222658	0.019393	0.18598	0.0672358
	0.449992	0.271168	0.385683	0	0.166532	0.0236491
	0.293867	0.115082	0.181655	0	0.16653	0.0453754
	0.401302	0.222629	0.272337	0.0262345	0.192737	0.0464269
	0.317066	0.138536	0.255611	0	0.166491	0.0941956
	0.339084	0.160742	0.0938818	0.0141891	0.180531	0.119579
	0.367069	0.188735	0.301165	0.0141891	0.180527	0.148975
	0.313572	0.135444	0.0941956	0.0461416	0.21247	0.125736
	0.294785	0.116671	0.10593	0.0211147	0.187353	0.0935679
	0.307404	0.129297	0.171164	0.00892207	0.174979	0.0311335
	0.374741	0.196831	0.0388475	0.0412502	0.20728	0.0381344
	0.328215	0.150537	0.260228	0.0477584	0.213715	0.176376
	0.312696	0.135464	0.0524975	0.0541704	0.220121	0.126173
	0.675814	0.498753	0.312863	0.0428831	0.208579	0.18687
	0.304726	0.127712	0.0941956	0.0907813	0.256385	0.0160335
	0.34483	0.167936	0.0311335	0.0965946	0.262103	0.066735
	0.464461	0.287675	0.350711	0.102327	0.267759	0.300971
	0.290188	0.113478	0.0999475	0.0445165	0.209897	0.160144
	0.325667	0.14908	0.217975	0.019393	0.184659	0.137369
	0.273223	0.0970688	0.107149	0.103752	0.26888	0.21133
	0.427677	0.251644	0.0664008	0	0.165082	0.137653
	0.336604	0.160776	0.226713	0	0.165077	0.0537041
	0.306508	0.13083	0.198106	0	0.165069	0.0531874
	0.248503	0.0729787	0.131951	0.0461416	0.211208	0.12559
	0.413998	0.238591	0.245785	0	0.165058	0.0537041
	0.489114	0.313821	0.182168	0.0211147	0.186042	0.143421
	0.307403	0.132449	0.0601837	0.146961	0.311728	0.417229
	0.317931	0.143085	0.305614	0.0296175	0.194125	0.144539
	0.328214	0.153463	0.0464269	0.0106856	0.174972	0.0603532
	0.273223	0.0987657	0.259478	0.0106856	0.174957	0.148421
	0.266442	0.0920307	0.143	0.11358	0.277794	0.191899
	0.240287	0.0658869	0.0798727	0.0245353	0.188718	0.130799
	0.291109	0.11671	0.333557	0.0863662	0.250546	0.0531874
	0.324812	0.150503	0.207128	0.0445143	0.208584	0.16469
	0.293867	0.119878	0.120318	0.0636186	0.227572	0.281994
	0.362401	0.188746	0.272753	0.0698045	0.233709	0.237989
	0.302936	0.129299	0.202396	0.0262368	0.190089	0
	0.323965	0.150497	0.247441	0	0.163666	0.198353
	0.246468	0.0730018	0.187124	0	0.163634	0.0388475
	0.265467	0.0920152	0.285735	0.168279	0.331684	0.289044
	0.265466	0.092055	0.149389	0.0667215	0.230068	0.201906
	0.294782	0.121466	0.202884	0.0363032	0.199394	0.0156578
	0.336602	0.163649	0.285028	0.055762	0.218812	0.203372
	0.330747	0.157857	0.259049	0.0682657	0.231294	0.106387
	0.312699	0.140047	0.14398	0.07438	0.237392	0.0537041
	0.282729	0.110248	0.242128	0.0863682	0.249314	0.132382
	0.315322	0.143069	0.0598444	0.216862	0.379631	0.22729
	0.345646	0.173579	0.192774	0.0994733	0.262096	0.031496
	0.384523	0.212477	0.188135	0.00537569	0.167969	0
	0.406987	0.234944	0.3446	0.019393	0.181958	0.113783
	0.415387	0.243352	0.392746	0	0.162231	0.154868
	0.248508	0.0764873	0.0160335	0.164593	0.326801	0.181527
	0.265463	0.0937276	0.241793	0	0.162195	0.0307707
	0.30562	0.133915	0.24157	0.041248	0.203358	0.0238335
	0.317066	0.14608	0.242574	0.0907793	0.252826	0.0816518
	0.356884	0.186028	0.343718	0.050974	0.212465	0.14314
	0.313577	0.143022	0.236636	0.0106856	0.172166	0.118839
	0.296608	0.126163	0.143	0.019393	0.180518	0.00789948
	0.376263	0.205944	0.298438	0.0965946	0.257518	0.0866147
	0.332429	0.162199	0.18204	0	0.160763	0.00789948
	0.27705	0.107001	0.0805205	0	0.160752	0.125299
	0.244416	0.0747515	0.153912	0.0743841	0.235001	0.131663
	0.30204	0.132415	0.212525	0.148245	0.308663	0.197612
	0.380784	0.211185	0.258942	0.0159315	0.176343	0.136374
	0.337431	0.167902	0.357592	0.0159315	0.176343	0.138078
	0.422259	0.252867	0.312863	0.110791	0.271139	0.376467
	0.277997	0.108625	0.301944	0.0106856	0.170745	0.100257
	0.277998	0.108642	0.160413	0.0713315	0.231255	0.066735
	0.315328	0.146082	0.219035	0.058917	0.218805	0.0464269
	0.315324	0.14608	0.339645	0.0211147	0.180514	0.203372
	0.271294	0.102064	0.14272	0.074382	0.233738	0.0869338
	0.302934	0.133915	0.100875	0	0.159334	0.118987
	0.323962	0.154951	0.302721	0	0.159323	0.0464269
	0.307403	0.138518	0.22184	0	0.159296	0.0160335
	0.267419	0.0987418	0.203006	0	0.159289	0
	0.316194	0.14754	0.198476	0.0620578	0.221326	0.0526701
	0.276098	0.108602	0.0533597	0.170716	0.329756	0.0748317
	0.307402	0.140047	0.30136	0.00892207	0.167939	0.112883
	0.301136	0.133947	0.204104	0.0651739	0.223879	0.13152
	0.274183	0.106999	0.305132	0.0176645	0.176354	0
	0.267419	0.10041	0.031496	0.102329	0.260981	0.148836
	0.334937	0.167939	0.306192	0.141786	0.300417	0.125153
	0.243389	0.0765011	0.10654	0.0525773	0.211148	0.113033
	0.314452	0.147577	0.159874	0.0262368	0.184673	0.101184
	0.352905	0.186039	0.277295	0.0262345	0.184655	0.0930965
	0.260546	0.0937342	0.0160335	0.0262345	0.18465	0.106692
	0.308288	0.141578	0.250397	0.0922424	0.250512	0.136801
	0.327367	0.160729	0.286138	0.0412502	0.199432	0.241011
	0.286474	0.119857	0.147313	0	0.157832	0
	0.241324	0.0747469	0.124714	0.0228272	0.180522	0.159739
	0.359255	0.192751	0.297653	0.083405	0.241001	0.067069
	0.349688	0.183297	0.0813289	0.0980344	0.255174	0.293816
	0.447427	0.281134	0.277809	0.0667173	0.223822	0.136089
	0.278002	0.111877	0.263842	0.0262345	0.183292	0.0530151
	0.373222	0.207284	0.309827	0.0604913	0.217547	0.268898
	0.287404	0.121476	0.254311	0.0262368	0.183292	0.0384911
	0.264484	0.0987352	0.031496	0.186261	0.34328	0.119135
	0.269365	0.103733	0.119875	0.150799	0.307667	0.176376
	0.352905	0.187395	0.255503	0.0412502	0.198108	0.101184
	0.368615	0.203383	0.201172	0.0346386	0.191475	0
	0.248511	0.0834883	0.0999475	0.00537569	0.16221	0.131088
	0.263499	0.09877	0.197488	0.00537569	0.162205	0.0875711
	0.273218	0.108625	0	0.00537569	0.162184	0
	0.421571	0.257448	0.0679027	0.117721	0.274504	0.0803586
	0.337432	0.17357	0.13152	0.0211147	0.177779	0.0160335
	0.310942	0.147573	0.362263	0.0428831	0.199465	0
	0.291108	0.127775	0.198476	0.0363009	0.192792	0.20749
	0.36396	0.20077	0.166021	0.0363032	0.192781	0.0390256
	0.42294	0.259814	0.419898	0	0.156412	0.0596746
	0.298425	0.135442	0.198229	0	0.156389	0.0595048
	0.383032	0.220083	0.227636	0.0159315	0.172148	0.153365
	0.366291	0.203378	0.473203	0.00892207	0.165101	0.0537041
	0.348884	0.185975	0.21336	0.00892207	0.165099	0.250397
	0.278004	0.115101	0.221723	0.00892207	0.165064	0.00809071
	0.28273	0.119909	0.187377	0.0106856	0.166497	0.114083
	0.415382	0.252816	0.402012	0.0329721	0.188719	0.12017
	0.355295	0.192753	0.343807	0.0262345	0.181931	0.0664008
	0.318802	0.156408	0.181911	0.055762	0.211159	0.154459
	0.264486	0.102092	0.14314	0.0493714	0.204649	0
	0.417458	0.255202	0.285432	0.0428831	0.198137	0.130944
	0.462602	0.300407	0.381986	0.0141891	0.169339	0.0816518
	0.272259	0.110256	0.0745036	0.0573434	0.212455	0.207128
	0.319665	0.157866	0.18611	0.176761	0.331737	0.226713
	0.442896	0.281134	0.574478	0	0.154928	0.119283
	0.27033	0.108612	0.118543	0.0667173	0.221329	0.031496
	0.362398	0.200734	0.35451	0.07438	0.228829	0.02328
	0.279898	0.118291	0.17077	0.074382	0.228814	0.0813289
	0.385267	0.223855	0.290244	0.0819118	0.23616	0.138362
	0.241323	0.0800224	0.02328	0.0412502	0.19545	0.131663
	0.282729	0.121461	0.0738468	0.125891	0.280004	0.166287
	0.276099	0.115093	0.206523	0.0141891	0.167912	0.0798727
	0.349691	0.188755	0.333014	0.259548	0.413248	0.0874119
	0.335768	0.174968	0.240675	0.128582	0.282211	0.206401
	0.283671	0.123047	0.148283	0.0445143	0.198122	0.20325
	0.375505	0.214961	0.318412	0.0789139	0.232513	0.0307707
	0.342378	0.181906	0.259264	0.0589213	0.212428	0
	0.255567	0.0953805	0.0733535	0	0.153495	0.0949789
	0.372454	0.212493	0.227752	0	0.15347	0.212287
	0.387492	0.227538	0.212048	0	0.153468	0.0464269
	0.311821	0.151986	0.285533	0	0.153461	0.143
	0.316195	0.156404	0.176117	0.129922	0.283294	0.107149
	0.363182	0.203399	0.203494	0.0667173	0.220083	0.147451
	0.301135	0.141567	0.176636	0.0604934	0.21372	0.154459
	0.266441	0.106981	0.164557	0.0262345	0.179136	0.02328
	0.266445	0.107016	0.208214	0.0346408	0.187392	0.212525
	0.234023	0.0747446	0.177154	0.109393	0.2621	0.192149
	0.312695	0.153447	0.293717	0.00537569	0.15786	0.080844
	0.321391	0.162156	0.282095	0.123183	0.275616	0.41975
	0.334102	0.174957	0.272649	0.0509784	0.203377	0.221606
	0.366294	0.207316	0.264161	0.119092	0.271131	0.203128
	0.319661	0.160742	0.148698	0.0477562	0.199467	0.227752
	0.319667	0.160759	0.292427	0.114961	0.266657	0.232217
	0.323962	0.165099	0.118987	0.0176645	0.169335	0.0929393
	0.262519	0.103712	0.207369	0.0412502	0.192797	0.0999475
	0.313574	0.154942	0.213003	0.0106856	0.162229	0.12017
	0.317932	0.159308	0.297359	0.0262368	0.177779	0.136658
	0.235077	0.0765148	0.0805205	0.041248	0.192776	0.365459
	0.347265	0.188716	0.281892	0.10375	0.255204	0.125882
	0.329059	0.17075	0.217621	0.0363032	0.187376	0.119135
	0.23821	0.0800065	0.259585	0.00537569	0.156425	0
	0.388223	0.230056	0.499283	0.0363032	0.18733	0.0740111
	0.26839	0.110252	0.197488	0.154608	0.305608	0.25442
	0.292032	0.133909	0.203494	0.058917	0.209897	0
	0.28273	0.124627	0.143701	0.0804195	0.231303	0
	0.425652	0.267819	0.245895	0.0141891	0.165045	0.193524
	0.251547	0.0937276	0.255719	0.0667215	0.217554	0.211808
	0.290189	0.132374	0.392825	0.0743862	0.225081	0.112282
	0.280848	0.123072	0.318225	0.0159315	0.166463	0
	0.294784	0.137022	0.25149	0	0.150518	0.0674027
	0.321386	0.163643	0.293221	0.0396045	0.190101	0.0880485
	0.334102	0.176381	0.171558	0.152075	0.302485	0.0945091
	0.396262	0.238588	0.423947	0.0965965	0.246986	0.217621
	0.171938	0.0143928	0.217621	0.0698024	0.2201	0.143
	0.254566	0.0970841	0.0814904	0.146965	0.297254	0.119579
	0.292948	0.135492	0.14412	0.0176645	0.167945	0.141878
	0.372456	0.215013	0.259478	0.055762	0.206019	0.269107
	0.368618	0.211178	0.26469	0.0262345	0.176376	0.0874119

## Sheet: 4e
	p300 ChIP				H3K27ac ChIP				Wilcoxon rank sum test	p300 ChIP	H3K27ac ChIP
	WT-preferred sites	DCTT.R3-preferred sites			WT-preferred sites	DCTT.R3-preferred sites			WT-preferred vs. DCTT.R3-preferred	p<2.2x10^-16	p<2.2x10^-16
	0.802338	0.115795			1.7828	0.266461
	0.747656	0.104147			2.03511	0.460362
	0.536498	0.0772276			1.75536	0.300024
	0.65481	0.107892			1.87335	0.470455
	0.539036	0.295961			1.84832	1.5523
	0.512674	0.156224			0.979339	0.564949
	0.639326	0.168173			1.18083	0.220639
	0.585739	0.0997839			1.74171	0.225112
	0.802258	0.0745717			1.91121	0.257564
	0.691684	0.0798672			1.69614	0.355275
	0.421727	0.17614			1.06589	0.220404
	0.738109	0.160057			1.2719	0.250448
	0.657602	0.222554			1.57588	0.402818
	0.592483	0.109095			1.8879	0.284182
	0.0947271	0.0876913			0.0542263	0.423287
	0.652	0.0997839			1.35814	0.377192
	0.606213	0.116415			1.2945	0.291583
	0.573068	0.246054			1.82921	1.85174
	0.490496	0.186077			1.55992	0.791657
	0.448463	0.276789			1.18737	1.28928
	0.760204	0.363221			2.3268	1.60968
	0.799897	0.10229			1.98466	0.405628
	0.527247	0.2411			1.63746	1.38078
	0.60147	0.168722			1.35555	0.421857
	0.663645	0.369015			1.5328	1.52835
	1.01195	0.350051			1.93913	1.05128
	0.544446	0.149551			1.23469	0.250819
	0.277606	0.363572			1.8214	1.44257
	0.382302	0.321608			0.784047	1.52093
	0.463092	0.0876913			0.956516	0.317429
	0.672444	0.130094			1.69853	0.122666
	0.498109	0.151786			1.67855	0.241186
	0.875981	0.310164			2.12146	0.959592
	0.595723	0.129494			1.53577	0.221503
	0.659685	0.105417			1.87122	0.263303
	0.779826	0.396849			1.29359	1.30619
	0.540819	0.166572			1.17223	0.49723
	0.206165	0.0596986			0.53559	0.251612
	0.623619	0.117033			1.92368	0.23905
	0.457099	0.353194			1.38913	1.13593
	0.670768	0.132432			1.47937	0.311164
	0.667426	0.095377			0.869456	0.232308
	0.74965	0.273863			1.87257	1.70537
	0.669589	0.154578			1.54416	0.534208
	0.367661	0.153443			0.775216	0.272318
	0.633806	0.13648			1.16841	0.376279
	0.709003	0.0947271			1.92882	0.347268
	0.465012	0.337147			1.28881	1.81327
	0.456508	0.0435671			1.22924	0.176877
	0.763069	0.209584			1.5914	0.629096
	0.654273	0.362871			1.35737	0.576492
	0.581614	0.134164			1.3069	0.345664
	0.927284	0.272608			2.11074	1.96338
	0.770632	0.149551			1.43374	0.744056
	0.669211	0.242449			2.28759	1.18614
	0.716655	0.0876913			2.00902	0.300452
	0.543814	0.456226			1.4818	1.35187
	0.539928	0.319745			0.947494	1.84368
	0.45902	0.338196			1.6915	1.10748
	0.648247	0.18861			2.12227	0.65834
	0.786673	0.365637			1.25429	1.72986
	0.583076	0.321222			1.75549	1.46068
	0.407456	0.123003			1.20656	0.310364
	0.62044	0.245594			1.47426	1.23061
	0.501854	0.579991			2.03786	1.35351
	0.406562	0.330153			0.983679	1.27633
	0.329809	0.408088			1.2577	1.50544
	0.805609	0.346157			2.00808	0.81078
	0.484848	0.0972629			1.94084	0.284944
	0.161683	0.119442			0.209309	0.274348
	0.679256	0.112174			1.78785	0.411954
	0.456251	0.345427			1.91082	1.43599
	0.274254	0.0725844			0.726104	0.203661
	0.55161	0.174568			1.70405	0.76193
	0.416345	0.327946			0.885629	1.04557
	0.717417	0.425029			1.91329	1.44741
	0.527225	0.281355			1.38832	1.48598
	0.711298	0.109095			1.89011	0.385263
	0.773998	0.230544			1.96807	1.73918
	0.667062	0.432103			1.28574	1.01843
	0.560441	0.168173			1.1459	0.278471
	0.695201	0.327219			1.84922	1.64943
	0.422367	0.218303			0.825649	0.924745
	0.861766	0.31128			1.98496	1.02254
	0.98353	0.259331			2.25764	0.484205
	0.788987	0.384917			1.8449	1.07086
	0.661565	0.383612			1.59311	1.65783
	0.513104	0.216833			1.88572	0.39837
	0.487202	0.205203			1.40755	0.199162
	0.41482	0.0752524			1.73597	0.31034
	0.517728	0.334975			1.51491	1.78703
	0.675653	0.138784			1.1501	1.50964
	0.505797	0.0772276			1.18536	0.186918
	0.528621	0.0921765			1.83357	0.279114
	0.478589	0.127743			1.33095	0.291172
	0.749061	0.082491			1.85944	0.61479
	0.47993	0.106628			1.81402	0.29725
	0.476015	0.227723			1.86038	0.114075
	0.595276	0.113366			1.69485	0.281943
	0.440454	0.200732			1.70431	0.576375
	0.593047	0.124773			1.69421	0.265349
	0.536519	0.175109			1.69954	1.30274
	0.553855	0.12538			0.618064	0.1785
	0.676631	0.375725			1.63599	1.04177
	0.565133	0.261511			0.458496	0.84168
	0.853887	0.179315			2.19992	0.344837
	0.433867	0.320484			0.364444	1.12066
	0.488733	0.292374			1.52998	1.24986
	0.681253	0.134757			2.25822	0.390522
	0.406851	0.451778			1.19815	1.24433
	0.484318	0.344396			1.13183	1.56552
	0.674643	0.260181			1.13191	0.495798
	0.717121	0.116415			1.63748	0.477889
	0.439867	0.261029			1.18944	1.24627
	0.532372	0.451829			1.57724	2.11956
	0.570485	0.495555			1.36301	1.17084
	0.746392	0.149551			1.56322	0.488374
	0.206668	0.236089			0.665304	0.152874
	0.389801	0.352117			1.17287	1.37353
	0.578267	0.149551			1.34804	0.273621
	0.554942	0.130094			2.11675	0.344506
	0.781217	0.0850989			1.62942	0.352256
	0.663469	0.206165			2.02858	0.318276
	0.399965	0.501112			1.22227	1.24147
	0.318969	0.204193			0.836341	1.04277
	0.475966	0.284231			1.07108	1.34876
	0.685355	0.231019			1.74205	0.495782
	0.839619	0.123003			2.15137	0.277377
	0.443617	0.413913			1.09019	0.880689
	0.465036	0.0569331			0	0.183923
	0.457381	0.204698			1.34629	0.669088
	0.675623	0.220655			2.10738	0.729838
	0.643642	0.158426			1.15166	0.728342
	0.34682	0.244296			1.54527	0.916472
	0.692998	0.135889			1.97675	0.280664
	0.785287	0.135889			1.85884	0.32452
	0.325728	0.215401			1.40668	0.693305
	0.559124	0.36665			1.74336	0.811396
	0.488972	0.439064			1.0233	1.70562
	0.511474	0.297559			1.19002	0.614773
	0.516722	0.30702			1.53435	1.1647
	0.577041	0.314393			1.12717	1.44791
	0.698336	0.158426			1.24963	0.606832
	0.724896	0.213471			2.05602	0.744367
	0.555148	0.155659			1.74087	0.329226
	0.430632	0.289135			0.805516	0.639889
	0.488709	0.0464188			0.897256	0.246948
	0.547605	0.134164			1.5478	0.268677
	0.420248	0.641112			1.76463	1.51543
	0.460653	0.250084			0.283471	1.59635
	0.68455	0.12538			1.46493	0.362944
	0.341122	0.201704			1.18695	0.443787
	0.554512	0.12538			1.14849	0.305207
	0.351037	0.082491			0.841855	0.181952
	0.527945	0.317769			1.61918	0.469254
	0.386883	0.0896108			0	0.246935
	0.759616	0.151786			1.52006	0.355296
	0.557579	0.273432			1.55135	0.513904
	0.431831	0.431531			1.23747	1.83609
	0.590637	0.0485292			1.48625	0.228876
	0.515287	0.162796			1.15608	0.359468
	0.445361	0.129494			1.10798	0.318543
	0.601285	0.208128			0.392237	1.34216
	0.550741	0.322345			1.15077	1.25845
	0.569019	0.162796			1.96452	0.541323
	0.413004	0.344696			1.21654	1.54291
	0.718319	0.2324			1.20605	0.660165
	0.903208	0.0752524			2.26047	0.286953
	0.458458	0.198269			1.31976	0.646102
	0.593854	0.0732682			2.00801	0.227388
	0.527662	0.476704			1.69625	1.5513
	0.809218	0.124773			1.55636	0.260442
	0.835051	0.423534			1.89693	1.68579
	0.433841	0.341122			1.39435	1.02685
	0.504578	0.283006			0.973191	1.26387
	0.59968	0.146727			1.56084	0.293538
	0.5136	0.305493			1.74781	1.15514
	0.691041	0.161683			0.904196	0.304929
	0.594472	0.145044			1.37225	0.338128
	0.608485	0.0876913			1.84916	0.255114
	0.429457	0.275933			1.66889	1.04278
	0.878839	0.256652			1.6467	0.754487
	0.503334	0.0671989			1.26686	0.253496
	0.612183	0.776405			1.76938	1.70392
	0.557783	0.500857			1.80031	1.53
	0.475179	0.264483			1.50597	1.45944
	0.617167	0.248302			1.00082	1.01792
	0.39392	0.151786			0.955084	0.339818
	0.723424	0.101651			1.1227	0.366969
	0.504809	0.0624467			1.45715	0.349851
	0.555803	0.168173			2.00781	0.364403
	0.537417	0.145044			1.72825	0.261527
	0.572813	0.299556			1.83183	0.903257
	0.63015	0.159497			1.39109	0.344329
	0.352476	0.897061			1.1477	1.56454
	0.566871	0.352149			1.64532	0.939099
	0.409952	0.284231			1.25657	1.41347
	0.461722	0.30114			1.85577	1.55659
	0.577858	0.343598			1.83932	1.20485
	0.602813	0.148454			1.80924	1.01715
	0.579314	0.254527			1.67095	1.24163
	0.707635	0.10229			1.67255	0.427625
	0.385251	0.202212			1.631	0.246948
	0.34936	0.180337			1.13966	0.34291
	0.846524	0.0972629			2.30649	0.237413
	0.615066	0.0902683			1.75902	0.657599
	0.523451	0.293573			0.224761	1.26481
	0.376405	0.17091			0.87571	0.917542
	0.671113	0.130094			1.73539	0.268441
	0.557354	0.120614			1.38874	0.361991
	0.724161	0.118211			1.96808	0.801727
	0.612236	0.161732			1.69959	1.51588
	0.732752	0.352835			1.4246	1.45368
	0.538994	0.274254			1.39391	0.581009
	0.579546	0.365637			1.6664	1.50048
	0.828266	0.229591			0.804252	0.502989
	0.518463	0.143936			0.335171	0.449983
	0.463926	0.382302			1.35993	1.20854
	0.668248	0.232873			1.8046	1.72274
	0.573658	0.291998			1.51047	1.44319
	0.555598	0.111549			1.3948	0.25317
	0.814189	0.230068			1.79888	0.807258
	0.761199	0.116415			1.58968	0.246727
	0.543794	0.113366			1.11931	0.327918
	0.720004	0.156224			1.38667	0.438517
	0.754377	0.172447			1.67493	0.576971
	0.487705	0.174075			1.72181	0.551661
	0.500346	0.803924			1.07635	1.25255
	0.619629	0.236558			2.03617	1.20645
	0.937061	0.190654			2.17168	0.554626
	0.484053	0.317804			1.20152	0.921963
	0.466899	0.123003			1.87212	0.359745
	0.468753	0.229157			0.230256	1.14443
	0.573658	0.305057			1.22485	1.09763
	0.471717	0.272176			0.734119	1.66914
	0.386551	0.455401			1.20087	1.67679
	0.46715	0.095377			1.36911	0.424401
	0.465793	0.101651			1.60629	0.284131
	0.375013	0.138784			0.794136	0.363854
	0.387517	0.139957			0.825284	0.400812
	0.258886	0.241986			0.810943	1.06511
	0.624738	0.418147			1.85871	1.78677
	0.410839	0.412066			1.27429	1.57706
	0.545138	0.16607			0.322025	0.862857
	0.651804	0.300367			2.08929	1.81021
	0.449849	0.17878			0.548039	0.503465
	0.625488	0.0406965			1.70248	0.19175
	0.490235	0.353194			0.844399	0.809745
	0.504556	0.263602			0.905561	0.469993
	0.498856	0.231926			1.44784	0.366845
	0.854659	0.317838			1.53166	1.32719
	0.570505	0.199246			1.68871	0.294208
	0.740696	0.344363			1.49262	1.14699
	0.680593	0.34969			2.2167	1.31248
	0.558881	0.0979089			1.37829	0.288578
	0.669589	0.0725844			1.9662	0.274492
	0.511452	0.0947271			1.4386	0.283509
	0.696652	0.0596986			1.68479	0.208841
	0.699483	0.0699			1.1445	0.375684
	0.672429	0.212976			1.30479	0.414453
	0.604388	0.098554			1.13833	0.17232
	0.383946	0.172447			1.40539	0.291045
	0.701682	0.273863			1.7436	1.0262
	0.604625	0.286253			1.79097	1.78602
	0.764716	0.140543			1.84908	1.25867
	0.377702	0.115795			1.7383	0.398556
	0.611643	0.0772276			0.385756	0.298786
	0.743825	0.132432			1.88873	0.306801
	0.501089	0.154011			1.45775	0.56544
	0.90696	0.104147			1.14333	0.435821
	0.632933	0.414197			1.34353	1.48417
	0.673288	0.13535			1.2407	0.333734
	0.683728	0.0850989			1.46277	0.147723
	0.511905	0.288719			1.81616	1.37777
	0.332383	0.241564			1.16676	1.32033
	0.652164	0.219725			1.47153	1.25307
	0.541072	0.237453			1.59853	0.586414
	0.280121	0.158987			0.602408	0.647352
	0.376715	0.424143			0.836778	0.753707
	0.547166	0.40806			1.24157	1.51838
	0.333135	0.34546			1.47724	1.50458
	0.423561	0.116415			1.694	0.29551
	0.613152	0.155659			1.53856	0.472123
	0.521086	0.299556			1.39895	1.56124
	0.658459	0.213965			1.40981	0.989803
	0.620599	0.227723			2.14256	0.370157
	0.576826	0.436999			1.93545	1.61172
	0.514815	0.213965			1.82681	0.336692
	0.462305	0.184493			1.52895	0.495971
	0.553176	0.121838			2.03236	0.504008
	0.831205	0.118827			1.88137	0.275657
	0.407772	0.145623			1.61066	0.564317
	0.705423	0.210581			1.89057	0.915657
	0.621163	0.205203			1.48785	1.38041
	0.653244	0.138784			1.13989	0.374686
	0.583057	0.12538			1.59335	0.367589
	0.666652	0.0798672			2.32903	0.207693
	0.706668	0.413573			1.68326	1.37461
	0.744661	0.378688			2.09454	1.28214
	0.542657	0.123003			1.72146	0.272436
	0.540607	0.285071			1.42363	1.47062
	0.659153	0.196729			1.65551	1.53922
	0.519155	0.113988			1.11042	0.60529
	0.504049	0.269653			1.8323	0.08332
	0.534676	0.336775			1.27461	0.805436
	0.554942	0.348636			1.6559	1.34317
	0.481487	0.296779			2.08523	1.5946
	0.651443	0.0805397			1.95674	0.320802
	0.718937	0.228679			0.751921	1.60982
	0.512922	0.0644808			1.07444	0.331918
	0.43646	0.106628			1.36037	0.794696
	0.585547	0.2411			1.84652	1.40347
	0.427097	0.132432			1.7162	0.313982
	0.650588	0.16224			1.84347	0.678917
	0.491019	0.452374			1.62932	1.52047
	0.523187	0.346456			1.65166	1.47958
	0.52554	0.33163			1.35546	1.79526
	0.473352	0.218259			1.4185	0.539937
	0.703083	0.46607			1.6614	1.51013
	0.677451	0.145044			1.43564	0.296867
	0.524419	0.546937			1.7242	1.44823
	0.572654	0.441334			1.65662	1.37592
	0.511656	0.182951			1.01533	0.593135
	0.688938	0.20272			1.89197	1.20637
	0.675156	0.280893			1.79098	0.41692
	0.583901	0.0671989			1.16765	0.101424
	0.416345	0.301544			1.20321	1.43457
	0.480174	0.294769			1.6501	0.412502
	0.507286	0.161683			1.54936	0.817851
	0.612613	0.164965			1.71873	1.60344
	0.728004	0.531184			1.62044	1.43766
	0.399349	0.236558			1.04738	0.99747
	0.472511	0.250952			1.36595	1.22993
	0.719654	0.0972629			2.02547	0.301904
	0.294395	0.404626			1.03198	0.388
	0.562321	0.171952			1.90651	1.05497
	0.741283	0.303121			1.7093	1.09009
	0.493529	0.174568			1.07494	0.781753
	0.659653	0.345062			1.18089	1.18174
	0.677451	0.379333			1.85986	1.71207
	0.442185	0.310884			1.04446	1.57312
	0.561917	0.138196			1.73258	0.568914
	0.312821	0.252311			1.29158	1.58737
	0.539482	0.216876			0.802213	1.50043
	0.578732	0.24693			1.30408	1.03491
	0.446757	0.373738			1.24856	0.906866
	0.54848	0.469028			1.41634	1.54557
	0.700906	0.127743			1.60193	0.306198
	0.530686	0.372055			1.72985	0.89799
	0.513847	0.478075			1.22813	1.42321
	0.407167	0.149028			1.65474	0.686724
	0.519133	0.108466			1.79167	0.265838
	0.539269	0.21302			1.56256	1.37883
	0.593423	0.467426			1.39983	1.37217
	0.486628	0.318193			1.81957	0.896283
	0.448725	0.237921			1.26505	0.947717
	0.483062	0.298002			1.39223	0.916054
	0.386249	0.245176			1.84949	0.945422
	0.407512	0.460043			0.833617	0.905719
	0.331286	0.0928302			0.634213	0.278971
	0.543773	0.302315			1.16798	1.44462
	0.498856	0.162796			1.22826	0.845077
	0.750382	0.587986			1.24934	1.68825
	0.524134	0.214952			1.58616	1.47701
	0.533278	0.143355			1.42636	0.322036
	0.549394	0.313608			1.17866	1.54707
	0.385946	0.276362			1.31148	0.791957
	0.708385	0.280083			1.57797	1.09396
	0.514837	0.344696			1.00567	1.76959
	0.48122	0.428607			1.98808	1.50748
	0.546916	0.483764			1.69443	0.658264
	0.745705	0.153443			0.404725	0.308676
	0.550306	0.240635			1.23899	0.398604
	0.661405	0.270877			1.82177	1.1399
	0.472759	0.336062			1.57234	1.34139
	0.376715	0.155659			1.02279	0.436268
	0.833619	0.332349			1.98799	1.32362
	0.606777	0.143355			1.27869	0.628884
	0.506576	0.293573			0.899981	0.737328
	0.557843	0.255386			1.4361	1.46075
	0.385251	0.285034			1.4671	1.51932
	0.418202	0.253175			1.79008	1.42129
	0.589029	0.178244			2.05021	0.582243
	0.299961	0.303121			1.04461	1.197
	0.329809	0.0921765			1.17547	0.265799
	0.403436	0.818076			1.16027	1.56456
	0.618709	0.421727			1.53736	1.82569
	0.515578	0.359797			1.49936	1.58581
	0.642939	0.373053			1.72439	1.10958
	0.447572	0.095377			0.750335	0.521855
	0.331286	0.0928302			0.950375	0.609097
	0.566491	0.151786			1.76509	0.433434
	0.619081	0.302351			1.4513	0.840772
	0.415131	0.336741			1.41166	0.696843
	0.557986	0.260181			1.40497	1.13716
	0.36497	0.168722			1.37964	0.583576
	0.472263	0.0798672			1.49882	0.283242
	0.276789	0.110923			0.659471	0.202285
	0.593084	0.17985			1.40044	1.40915
	0.575109	0.134164			1.72673	0.289895
	0.521795	0.300367			1.63654	1.51178
	0.674426	0.32611			1.91591	1.80468
	0.321994	0.0921765			1.16842	0.244954
	0.50308	0.243373			1.92787	1.61396
	0.532351	0.18242			1.31957	0.244022
	0.496049	0.170315			1.0458	0.579037
	0.524618	0.354562			1.28596	0.402206
	0.703724	0.0725844			1.54867	0.19335
	0.496611	0.307383			1.02876	0.849192
	0.61317	0.409924			0.996137	1.70968
	0.585986	0.241522			1.59826	0.339014
	0.47439	0.10229			1.62678	0.284285
	0.558881	0.36424			1.2203	1.33045
	0.560199	0.435274			1.55463	1.44387
	0.538994	0.393354			1.78963	1.48686
	0.554286	0.268307			1.60144	1.12564
	0.592032	0.161683			1.77901	0.271746
	0.598848	0.407139			1.93846	1.79082
	0.482772	0.352117			1.51283	1.48284
	0.355958	0.104782			0.747981	0.562762
	0.379394	0.0725844			1.507	0.307679
	0.895772	0.247428			1.22233	1.66106
	0.499857	0.118211			1.82588	0.360225
	0.342194	0.159547			1.23536	1.01953
	0.430632	0.406505			1.30109	0.715623
	0.433244	0.0921765			1.72509	0.303122
	0.460628	0.161683			1.80306	0.392286
	0.702763	0.192169			2.24067	0.541708
	0.503633	0.0725844			1.52357	0.175967
	0.446468	0.298337			1.41886	0.700095
	0.590429	0.144465			1.86891	0.275102
	0.605228	0.146201			1.63255	0
	0.462559	0.198223			1.02727	1.12108
	0.647948	0.500556			1.43968	1.58764
	0.78981	0.348571			1.729	0.706211
	0.780961	0.424143			1.97346	1.20622
	0.573912	0.0596986			1.17898	0.229553
	0.377394	0.293573			1.20656	1.61646
	0.65393	0.346157			1.38698	1.1022
	0.68243	0.0725844			1.86159	0.188219
	0.49708	0.253626			1.59434	0.923367
	0.422033	0.109724			1.86903	0.430508
	0.587758	0.221627			1.58354	1.36899
	0.484872	0.168722			1.62699	0.662077
	0.590411	0.335689			2.05706	1.25454
	0.536049	0.257587			1.35011	1.42628
	0.700437	0.0934828			1.68205	0.37942
	0.355277	0.221142			1.32877	0.913504
	0.606359	0.0902683			1.47164	0.296694
	0.546289	0.381661			1.29439	1.46098
	0.62533	0.478858			1.04794	1.44919
	0.327566	0.310884			1.14466	1.06132
	0.43213	0.104147			1.61734	0.276021
	0.419633	0.291135			1.60603	0.970107
	0.510726	0.104782			1.86992	0.274025
	0.493339	0.365985			1.52088	1.83398
	0.489449	0.324929			1.46327	0.83029
	0.72062	0.0798672			1.33283	0.19457
	0.558026	0.109724			1.53243	0.306884
	0.416007	0.129494			0.778756	0.544546
	0.477561	0.221142			1.51461	0.599796
	0.712724	0.235148			1.50068	1.22805
	0.533257	0.215401			1.77121	0.957092
	0.695023	0.140491			1.76718	0.272578
	0.551589	0.435868			1.27929	1.74649
	0.508748	0.372398			1.05272	1.75742
	0.300403	0.0779041			1.56513	0.332691
	0.518932	0.222113			1.46349	1.53087
	0.541517	0.36665			1.42188	1.28309
	0.546957	0.179315			1.79117	0.537083
	0.483328	0.414847			1.28926	1.42852
	0.644543	0.39043			1.42183	1.18471
	0.648263	0.473303			1.66408	1.62322
	0.463926	0.181983			1.373	1.68052
	0.432973	0.413004			1.32917	1.50818
	0.564952	0.252271			1.64797	0.276021
	0.470399	0.408376			1.42911	1.19787
	0.533473	0.412379			1.5106	1.50063
	0.479663	0.157864			0.960229	0.561886
	0.130094	0.546059			1.05387	1.50744
	0.49282	0.123003			1.63474	0.220725
	0.616242	0.290343			1.49099	1.2003
	0.501599	0.180871			0.655061	0.436635
	0.535405	0.0569331			1.63518	0.489563
	0.477537	0.453774			1.11771	1.689
	0.754713	0.230068			1.51382	0.907946
	0.303925	0.154578			0.598855	0.462833
	0.645609	0.453748			1.38202	1.75072
	0.398704	0.386883			0.262475	1.88586
	0.652704	0.291171			0.931786	1.13623
	0.262799	0.192216			1.51666	1.10489
	0.43619	0.14166			1.29873	0.258306
	0.528643	0.19626			1.46118	1.34761
	0.39617	0.0972629			0.813409	0.26446
	0.775444	0.330153			1.79967	1.8094
	0.306621	0.188657			1.13424	1.2493
	0.3622	0.288303			1.26268	1.75638
	0.646657	0.35667			0.997126	1.99913
	0.750657	0.428306			1.04188	1.54828
	0.426546	0.418147			1.31697	1.0112
