# Supplementary material for: Mechanism for controlled assembly of transcriptional condensates by Aire
Source: Nat Immunol. 2024 Aug 21;25(9):1580–92. doi: 10.1038/s41590-024-01922-w (PMC11362013; doi:10.1038/s41590-024-01922-w)
Supplement: Supplementary file 9 — Data presented in graphs, statistical source data, uncropped western blots. [file 41590_2024_1922_MOESM9_ESM.xlsx]

## Sheet: 5a
	Condensates	Diffuse
ΔCTT	10	44
ΔCTTΔCARD	0	62
ΔCTTΔSAND	14	49
ΔCTTΔPHD1	47	10
ΔCTTΔPHD2	2	41

## Sheet: 5b
WT	ΔPHD1		Mann Whitney test
15	53		P value	<0.0001
10	31		P value summary	****
9	75
6	16
17	16
9	25
15	14
15	32
5	9
8	16
10	39
2	54
8	15
12	26
11	25
12	19
7	31
9	27
12	52
5	24
10	30
3	19
16	16
5	25
6	40
6	60
9	9
17	20
6	22
4	36
8	19
8	45
7	76
17	49
15	16
7	30
10	32
10	35
4	73
5
11
4
17

## Sheet: 5c
	Condensates	Diffuse
CARD-SAND	72	10
CARD-PHD1	0	79
CARD-PHD2	73	12
CARD-CTT	73	0
CARD-PHD1-CTT	75	5

## Sheet: 5d
H3K4me0			H3K4me1
μM	mAire PHD1		μM	mAire PHD1
0	0		0	0
2	6		8.2	9
4.1	23		16.4	17
8.2	28		32.8	27
16.4	29		65.5	32
32.8	36		131	36
65.5	37
131	40

## Sheet: 5e
	Condensates	Diffuse
CARD-PHD1 WT	1	73
CARD-PHD1 D299A	23	48

## Sheet: 5f
μM	CHD4 PHD2
0	0
6.9	5
13.8	12
27.6	15
55.2	26
110.3	32
220.7	42
441.4	50
882.75	65

## Sheet: 5g
	Condensates	Diffuse
CARD-PHDCHD4	4	53
CARD-PHDCHD4-CTT	54	0
