# Supplementary material for: Mechanism for controlled assembly of transcriptional condensates by Aire
Source: Nat Immunol. 2024 Aug 21;25(9):1580–92. doi: 10.1038/s41590-024-01922-w (PMC11362013; doi:10.1038/s41590-024-01922-w)
Supplement: Supplementary file 10 — Data presented in graphs, statistical source data. [file 41590_2024_1922_MOESM10_ESM.xlsx]

## Sheet: 6a
RIC8A	– Dox			+ Dox				RIC8A
WT	0.8	1.18	1.06	8.23	9.09	9.92		Unpaired t test	P value	P value summary	Significantly different (P < 0.05)?	One- or two-tailed P value?	t, df
ΔPHD1	1.32	1.46	1.41	1.13	1.06	1.11		WT vs. DPHD1 (+Dox)	<0.0001	****	Yes	Two-tailed	t=16.34, df=4
STX10	– Dox			+ Dox				STX10
WT	0.89	1.09	1.03	3.85	4.27	4.09		Unpaired t test	P value	P value summary	Significantly different (P < 0.05)?	One- or two-tailed P value?	t, df
ΔPHD1	0.82	0.86	0.94	0.91	0.85	0.87		WT vs. DPHD1 (+Dox)	<0.0001	****	Yes	Two-tailed	t=25.98, df=4
CD4	– Dox			+ Dox				CD4
WT	0.71	0.58	2.42	166.91	196.32	203.16		Unpaired t test	P value	P value summary	Significantly different (P < 0.05)?	One- or two-tailed P value?	t, df
ΔPHD1	0.55	0.45	0.43	0.81	1.24	3.26		WT vs. DPHD1 (+Dox)	<0.0001	****	Yes	Two-tailed	t=16.78, df=4
IGFL1	– Dox			+ Dox				IGFL1
WT	1.24	0.59	1.37	503.79	565.82	505.47		Unpaired t test	P value	P value summary	Significantly different (P < 0.05)?	One- or two-tailed P value?	t, df
ΔPHD1	1.55	0.2	1	15.53	0.73	3.84		WT vs. DPHD1 (+Dox)	<0.0001	****	Yes	Two-tailed	t=24.81, df=4
RPL31	– Dox			+ Dox				RPL31
WT	0.94	1.05	1.01	0.99	1.06	1.1		Unpaired t test	P value	P value summary	Significantly different (P < 0.05)?	One- or two-tailed P value?	t, df
ΔPHD1	1.06	1.04	1	1.13	1.12	1.08		WT vs. DPHD1 (+Dox)	0.1671	ns	No	Two-tailed	t=1.686, df=4

## Sheet: 6b
	WT							DPHD1
	RIC8A	0 fish	1 fish	2 fish	3 fish	total		RIC8A	0 fish	1 fish	2 fish	3 fish	total
	# nucleus	20	27	22	1	70		# nucleus	60	1	0	0	61
	% nucleus	28.5714	38.5714	31.4286	1.42857	100		% nucleus	98.3607	1.63934	0	0	100
	WT							DPHD1
	SETD1B	0 fish	1 fish	2 fish	3 fish	total		SETD1B	0 fish	1 fish	2 fish	3 fish	total
	# nucleus	31	28	10	1	70		# nucleus	49	11	1	0	61
	% nucleus	44.2857	40	14.2857	1.42857	100		% nucleus	80.3279	18.0328	1.63934	0	100

## Sheet: 6c
MED1						CBP
WT	ΔPHD1		Mann Whitney test			WT	ΔPHD1		Mann Whitney test
2.79296	6.14476		P value	<0.0001		3.31513	2.05796		P value	<0.0001
3.60467	2.96804		P value summary	****		3.16904	1.05965		P value summary	****
3.22573	4.38362					2.89247	1.23093
2.2409	3.65721					2.51541	1.23766
3.44978	6.67567					2.09222	1.70837
2.97721	1.9762					2.98225	1.17895
2.81977	3.18848					1.93719	1.38371
3.36468	1.51862					1.62102	1.21486
2.48668	2.15954					2.91509	2.44936
3.37754	3.13146					2.60853	1.09671
2.5809	3.31849					1.39758	1.14961
2.65838	2.32683					2.40862	1.2854
3.08155	1.55961					1.46858	0.796932
3.22274	1.44983					2.80232	1.5113
2.46956	2.29465					1.42824	1.40045
3.1271	3.34878					1.69912	1.33641
3.47951	2.19272					1.1579	2.27332
4.65631	1.94738					1.80198	1.65434
4.78916	5.46886					1.32793	0.561965
3.20094	2.36322					1.18792	1.45087
3.85118	2.40294					1.48346	1.55479
3.76074	2.58682					1.0917	1.20791
5.57715	2.73702					1.49325	1.72553
3.63994	1.54884					1.90275	1.09291
5.01742	4.18579					2.82591	0.624798
3.03999	3.63194					1.60224	1.0102
3.01261	3.68769					2.3511	1.09058
2.97414	3.5904					1.73274	1.17077
1.66942	3.55502					2.8703	1.31161
4.08762	3.87997					2.62808	1.22487
1.5946	3.15023					1.80857	0.473138
1.57544	1.83445					1.68045	1.39371
3.4052	3.85042					2.50411	0.533636
1.24164	3.26712					1.97889	0.738662
3.46704	5.02364					1.70035	1.20886
1.72754	3.40853					2.72222	0.97443
2.42393	4.68857					2.21096	1.32413
2.62041	2.81381					2.09024	1.35572
3.17979	3.1894					1.28437	1.16108
1.11656	3.64581					2.3733	0.870042
3.41562	2.85261					2.12906	1.38886
2.41231	4.34153					2.09962	0.981684
1.85976	2.74476					1.76976	0.708073
2.35617	3.75715					1.58811	1.66063
2.32547	3.67619					2.30167	1.80077
1.91629	2.99234					1.78748	1.74185
4.34225	3.9992					2.3038	0.846423
1.3703	1.91961					1.20541	1.58019
3.39288	4.84261					2.57442	1.19451
1.5255	5.06578					1.65987	0.974446
3.73349	3.74149					1.78448	0.718891
3.67054	2.28124					2.91233	1.39608
3.34173	4.06732					0.983307	1.22158
2.39412	2.47077					2.5615	1.03443
2.48853	3.0905					1.79745	0.729259
2.55476	3.04938					2.14732	1.17275
3.6055	3.68644					2.42759	1.32049
2.39478	4.43027					2.65242	1.38165
3.22166	4.6451					2.99152	1.18417
2.14163	2.30147					2.71777	1.31631
3.7633	4.18422					3.00499	1.2384
2.5379	3.98026					3.18809	2.85363
3.1436	1.98369					2.32824	0.925729
0.994553	1.65253					2.44873	1.65101
2.97072	3.93672					1.99726	1.70453
2.60408	4.25909					2.09442	1.54829
2.00177	4.37509					2.17607	1.45225
1.50813	4.62742					2.09996	1.30646
2.13581	3.68773					1.7724	1.12826
2.46765	2.41459					1.02771	0.895185
2.29913	2.5621					2.54978	0.791767
2.06151	2.28066					1.05001	0.562491
1.75455	4.27445					2.2113	0.669792
2.9006	2.5176					1.97431	1.03686
1.73245	3.63448					1.41291	0.733599
2.1401	2.71675					1.71804	0.998141
3.7743	3.5572					2.05922	1.62808
3.04823	4.03156					2.21671	1.02051
0.902225	3.32565					1.44126	0.85104
1.97796	3.19286					1.05121	1.19207
2.71846	2.65598					0.77493	1.3659
2.34421	3.57533					1.12051	0.666712
2.81941	5.47683					1.09944	1.11732
3.47633	3.91354					0.859517	1.20341
3.31079	3.2262					1.06888	0.672262
3.53899	4.50191					1.28032	0.954764
3.37701	5.84753					0.76632	1.78584
4.50299	3.36329					2.62502	1.05999
2.27733	2.01889					2.68316	1.0687
2.82184	2.05552					2.31468	1.36602
2.74174	1.61947					3.44972	1.32714
4.18886	1.11128					1.34951	1.06812
2.8483	2.59227					2.05898	1.36793
2.93802	1.51447					1.89493	1.22507
3.80865	3.28203					3.58928	1.227
2.56932	1.88789					2.64897	1.56857
3.27957	3.36345					2.33097	1.38976
3.15378	2.18304					1.69357	1.44562
4.05544	2.15046					1.47931	1.72387
3.29105	1.73967					1.69057	1.56295
3.32926	2.34314					2.34143	1.48452
4.60542	2.49238					2.06504	1.44055
5.96865	1.50477					0.916833	1.27984
3.94571	2.52139					1.83978	1.13459
4.47835	2.39865					1.33972	1.53698
6.31073	2.68824					1.50817	1.23434
3.43802	1.93973					1.65163	1.48899
3.76471	1.19236					1.80853	0.895585
4.11342	3.27649					2.34271	0.882837
3.63202	3.32279					1.40779	2.80193
6.11726	2.77425					1.78087	2.10346
5.3226	1.72511					0.504424	3.22886
3.1402	2.68828					1.56758	2.42628
4.05739	1.59128					1.03655	1.34482
3.52709	2.30708					2.17582	1.85255
3.00748	1.96916					2.10306	2.61372
3.89706	2.40606					1.59341	1.52559
4.17086	3.15694					1.58841	1.32356
3.84192	2.98231					2.15606	2.29059
4.78964	2.85248					1.30229	2.41562
3.25213	2.70535					1.23608	2.27989
2.19065	1.0836					1.68187	1.23194
2.97797	2.69953					2.15207	2.03147
2.64347	3.25069					1.36283	1.80646
2.532	2.8892					1.28897	1.22165
2.45685	3.48581					2.48523	1.78543
1.83597	2.25411					2.48304	1.8982
2.63211	2.46953					1.64905	1.35519
2.7656	1.89684					1.15039	1.6806
1.73467	1.77204					2.56359	2.20465
1.11062	3.39369					1.31804	2.07968
3.66147	2.45697					1.75503	1.94421
2.36734	2.03021					1.19768	2.23363
1.99025	2.93135					2.3723	1.43199
1.72592	3.58431					3.2685	1.02646
0.83878	2.22844					2.70475	1.2175
1.18692	4.43193					1.55256	1.0017
0.848864	3.47989					1.6639	1.37113
3.19677	4.52287					2.65805	1.75631
3.91501	5.91412					2.2108	1.40763
2.93689	4.20489					1.64442	1.88934
2.88847	4.77653					2.07361	1.16903
2.55341	4.07949					2.21362	1.97477
1.5927	3.31088					2.45383	1.88157
2.15259	3.06529					1.50286	1.13787
2.56263	3.65538					2.44599	0.922476
2.46099	2.04188					2.29131	2.02781
3.52053	2.34473					1.94366	0.944831
2.85956	3.17537					2.20339	1.01877
3.13647	2.56968					1.27089	1.33301
2.82155	3.53975					0.994089	1.57783
3.50984	3.23368					2.03244	2.21808
2.47632	3.37439					1.22425	1.44358
2.92691	3.1775					1.33157	2.84441
2.58077	2.98952					1.98288	1.70707
2.52742	1.73748					1.705	2.18321
2.62397	2.75867					2.22103	1.58073
2.64534	2.64391					1.58053	1.23252
2.12719	3.54675					2.13714	0.812079
3.7026	2.70752					3.38691	1.22409
2.9593	1.88139					2.95424	1.99323
3.15094	2.70126					3.76448	1.07531
3.28471	2.10889					2.49855	2.64698
1.51052	1.59126					3.86873	2.38852
1.75995	2.15674					3.64846	2.21035
1.49026	3.20309					3.76169	1.64702
1.75509	3.67494					1.85953	0.934325
2.00399	2.18225					3.86526	1.99373
1.75103	2.83767					2.48916	2.63354
2.26367	2.40675					4.22422	1.22281
3.68943	3.49413					1.82722	0.838472
1.95744	1.76385					2.32806	2.90255
2.40032	2.68565					2.52811	2.82049
2.37977	1.45293					2.47396	1.88418
2.50787	2.23492					3.00479	2.53088
2.73508	2.62222					0.272869	1.41022
2.68825	2.39944					0.407824	2.47919
2.85082	2.2453					0.500333	2.40668
2.98728	2.98512					2.60135	2.11382
2.4226	1.49974					0.581127	2.66405
2.48008	1.3607					1.89917	2.39044
1.18139	3.28992					1.04403	1.46743
0.912255	1.82477					0.675458	2.406
0.123265	1.78459					1.19481	2.47074
1.22484	0.908392					1.02349	2.38993
2.39923	1.08153					0.73695	3.2085
1.43861	1.52044					1.18071	2.80629
1.61195	1.73117					2.06758	2.03801
2.10486	2.06774					2.1218	2.88115
3.16946	1.54506					1.98938	2.67859
2.14436	0.613839					0.933864	3.26761
1.06116	2.28019					0.988935	1.45628
1.70903	3.65356					1.00161	1.09978
2.42954	2.30008					1.1364	1.84398
0.749401	2.39302					1.24045	0.619864
1.13383	1.78133					1.29249	1.27691
1.29419	3.29473					1.22562	1.22151
1.28516	2.86554					1.10364	2.27706
1.94602	1.75455					1.09789	2.58114
1.66574	2.65974					2.00565	2.15416
1.12485	2.91756					1.39865	1.29319
1.64074	2.66265					1.70002	2.89773
1.09143	3.2727					2.11979	2.82503
2.70671	3.18309					1.96791	2.9663
3.20226	2.52904					0.881568	2.90982
2.35294	1.4551					2.05944	1.09898
2.94177	1.12672					1.83463	0.536499
3.62082	1.38788					2.26673	2.95146
5.8189	2.2326					1.54798	2.91143
6.5165	1.10205					1.62021	2.45929
5.62312	1.48309					2.04182	2.35076
4.55635	2.10795					1.76552	1.07932
4.29848	1.72324					2.15513	0.8595
4.7968	3.32543					1.65865	2.56482
5.14847	1.92019					2.25673	1.71251
6.7808	1.94006					2.47263	1.21243
5.46957	3.1295					2.34843	0.884489
5.94157	2.9487					1.70426	1.60142
2.05725	0.346927					2.23564	2.4082
4.5311	0.577357					2.3372	0.827596
3.88328	0.669565					2.02814	1.39677
3.82616	0.703563					2.51204	2.45749
3.08751	0.677263					2.38316	2.03281
4.52367	0.367636					2.3088	1.59006
3.31031	0.469819					1.44757	0.694586
3.25211	0.924995					3.0191	2.76858
2.38963	0.595209					2.76516	2.09875
3.52445	0.717744					1.80121	3.44022
3.2645	0.994745					2.16399	2.56514
1.66478	0.454922					2.00042	1.77342
4.57492	0.485139					1.33919	2.07996
2.22314	0.863883					1.12203	1.87059
1.79919	0.732236					1.91866	2.81574
2.42064	1.6269					1.56554	1.375
2.79514	1.45974					3.27277	1.76153
2.93367	0.945007					3.8288	2.13122
3.1716	2.48039					2.6497	2.29727
5.0153	2.38008					4.54957	3.01457
3.75256	1.86849					0.73985	2.44123
4.02293	0.669674					0.847427	1.59534
4.23302	0.991043					4.21074	1.70448
2.03278	1.49571					3.07066	1.87252
2.33315	0.93618					0.858994	2.25229
3.72427	1.0642					3.59675	2.74587
2.7269	0.922107					2.08057	3.67715
2.59429	2.79125					1.10121	3.51369
3.86712	0.851181					1.47657	4.0584
2.3187	1.74218					0.910214	3.7336
3.48667	1.0949					1.45051	1.1905
1.74648	1.54659					2.55508	1.3563
2.76174	2.65997					3.09899	0.79155
6.06248	1.34667					1.87282	2.9502
2.07873	0.978826					2.20189	2.43071
6.25361	1.39608					3.33875	1.66638
1.75702	1.24799					3.13533	3.48135
2.10954	1.65177					4.22887	2.92438
4.21304	1.58915					2.57197	0.93323
1.74954	2.16206					2.25374	1.77627
3.20742	2.69587					1.39655	2.75078
3.3824	0.919558					1.90702	2.10561
3.77934	2.60619					0.944215	2.94631
4.65239	1.81748					1.49526	2.87464
3.46378	0.758018					1.67817	0.434131
4.50723	1.46866					2.24866	0.401578
2.79978	2.79607					1.70204	1.35485
3.06962	1.23955					1.47643	1.202
2.79571	1.26933					1.72195	1.33785
2.46671	1.79064					1.29843	1.24215
2.46565	1.91986					1.61298	1.99429
2.28568	1.09276					3.97805	1.10686
2.35525	1.21					3.29806	1.24325
3.22193	2.44599					2.9815	1.43735
3.60231	1.77683					3.30993	1.3605
3.64361	1.18523					2.66162	2.05049
2.3446	1.80179					1.38742	1.65324
3.50435	2.06904					1.12924	1.46789
3.16724	2.56277					1.8249	1.92278
3.83918	2.35651					1.15035	1.78334
2.13418	2.66052					0.821185	1.11422
2.73458	2.64439					1.07365	1.1427
2.46439	3.34466					2.39547	1.26975
2.49368	2.76703					2.11888	2.40462
2.86878	2.36771					2.40744	1.9862
3.13574	1.74489					2.59402	1.15367
2.92091	1.91279					1.94423	1.21303
2.62216	3.26242					3.75911	1.46941
4.08931	2.48189					3.99807	2.19454
3.23955	2.41202					2.08362	1.2803
2.47958	2.42667					1.62016	2.23495
2.225	2.36768					2.67829	2.69364
2.5755	2.11985					2.34209	1.07001
2.54641	0.678525					2.10394	1.75057
1.9921	1.27625					1.54551	1.82336
3.19223	0.990946					2.34564	2.22082
3.62523	2.53014					2.21148	1.43447
3.627	1.86241					1.69403	1.72002
4.28243	1.64884					1.67362	1.95433
3.19848	1.33695					1.47385	2.01172
2.16018	1.39345					0.760825	1.67518
2.48187	2.12542					1.20838	1.25428
3.92332	2.09554					2.05577	1.70913
3.15001	1.73939					2.44959	0.854587
4.10494	1.7966					2.51102	1.4007
4.94663	1.5698					2.14811	2.14731
1.97276	1.71898					2.70831	1.132
1.73317	2.34823					2.25238	1.40484
2.87261	1.86292					3.13155	1.84098
3.47488	1.3296					2.58467	2.07223
3.26013	2.7072					2.73217	1.62127
2.31487	2.40983					2.94083	1.71424
2.93622	2.33132					2.00914	2.45574
2.60419	2.43211					2.95155	2.55809
3.21599	0.759783					3.20109	1.99622
3.95839	2.48698					3.51746	1.02028
3.00384	2.56349					4.38833	1.66121
3.84766	1.78268					2.19881	0.768938
2.84872	2.00253					3.1362	2.10187
4.20338	2.00858					2.40487	1.32683
2.91152	2.59961					2.73138	0.708734
1.86027	1.73671					3.67152	1.8925
3.1702	3.09548					2.57695	1.09106
	1.58369					2.52823	1.19366
	1.43155					3.17291	1.56069
	1.30938					4.00917	2.17161
	1.74039					1.60367	2.40081
	0.818224					2.77444	2.32379
	1.53594					2.82966	1.69317
	1.81875					2.35208	1.93422
	1.8159					1.05115	2.60706
	1.06743					1.55316	1.43484
	2.19709					0.838176	1.48269
	1.82763					1.55517	1.02554
	1.77765					1.51547	0.395509
	1.56677					1.3292	1.73476
	1.04163					1.21849	1.9219
	2.37314					1.77932	1.18517
	1.48543					1.36829	1.56118
	0.682665					1.08784	1.58746
	2.33222					1.09641	1.26483
	1.62423					1.5734	2.1554
	2.07364					0.981066	1.65423
	2.07383					2.3674	1.61807
	1.8893					1.88538	2.17132
	1.93076					2.60127	1.84758
	1.4978					2.33585	1.00098
	2.23323					2.05572	1.56104
	1.84235					1.58293	1.01183
	2.48341					2.36202	1.59753
	2.65916					1.79062	1.14094
	2.14024					1.68099	1.50201
	1.55165					2.68269	1.33418
	1.84376					2.41668	1.27601
	2.68918					2.26083	1.63046
	2.16721						1.7169
	2.46883						1.36386
	2.10667						1.22642
	1.53886						1.71562
	1.16543						1.38461
	1.43605						1.63537
	1.78376						1.21184
	1.36544						1.46705
	1.79627						1.60296
	1.78384						1.45774
	1.67043						1.13824
	0.989974						2.32194
	1.67987						1.48448
	0.987468						2.81713
	1.88288						2.18196
	1.59799						2.38262
	1.22346						2.83278
	1.29801						2.04551
	1.5324						1.73369
	1.31564						2.46896
	0.921013						2.14411
	1.79821						2.15952
	1.58173						2.50595
	1.67786						1.96431
	2.33113						2.05701
	2.3848						2.11928
	1.66505						1.94435
	2.15429						2.65846
	1.24902						1.9159
	2.45172						2.24013
	2.2518						2.16499
	2.39754						1.1629
	2.01867						3.10655
	1.91325						1.45667
	2.0291						2.37423
	1.12775						2.50302
	1.90274						3.12819
	1.31913						3.00736
	1.89887						1.13852
	1.21889						1.20896
	1.29029						0.695717
	1.46227						1.27639
	1.4111						0.740588
	2.00438						1.72327
	1.25259						0.778586
	1.40831						1.3214
	1.77482						1.51534
	1.75225						1.26014
	2.03181						0.989538
	0.911251						1.65007
	2.41457						1.10326
	1.09654						0.821073
	2.72286						2.21551
	0.939638						1.53639
	1.21666						1.99252
	2.71996						0.981644
	2.03408						1.85736
	2.50085						2.56123
	2.24276						1.97412
	2.31203						2.06096
	0.621553						2.23844
	3.58788						1.55764
	2.47437						1.56127
	1.32263						1.28177
	1.68202						3.07319
	1.43543						1.53283
	2.06703						1.49866
	1.96624						2.66844
	2.43867						2.59889
	2.71565						1.58384
	1.77945						2.35457
	1.50396						2.48707
	1.10995						2.65625
	2.546						2.25723
	1.82576						2.23572
	1.50864						2.5207
	1.96947						2.33725
	1.45082						1.43333
	2.64413						1.46295
	3.11686						1.41862
	2.1635						2.04128
	2.94167						1.1574
	2.83802						0.93021
	2.73556						0.778702
	1.69024						2.62317
	3.41178						0.992951
	2.10857						1.63601
	1.82224						1.08532
	2.20159						1.46757
	1.76391						1.40184
	2.53584						1.24201
	2.24231						0.81882
	2.06713						2.12139
	2.62063						1.34893
	1.75159						1.68284
	2.70428						1.70285
	1.78273						1.33983
	0.981741						1.82067
	1.71643						1.51129
	2.18236						2.22159
	1.66434						2.1963
	1.39839						2.2817
	1.27041						1.67751
	1.40079						1.53396
	2.28565						1.63026
	1.33327						0.921113
	1.96194						1.05593
	2.2664						1.4174
	1.81973						1.69269
	1.87489						1.43383
	2.15688						2.20297
	1.82914						1.48082
	1.09837						1.59515
	1.3848						2.15415
	2.06683						1.54929
	2.04486						1.33421
	1.91066						2.29751
	2.50873						1.01442
	2.36918						2.24912
	2.181						1.17747
	2.09284						1.43862
	2.57237						1.30112
	1.79309						0.670937
	3.04402						1.32074
	1.61267						1.5132
	1.13675						1.73687
	1.82408						0.82525
	1.89744						0.498818
	1.6659						1.65945
	1.78849						0.738919
	1.84732						1.59856
	1.50249						2.27757
	1.26114						0.931901
	1.82786						2.00424
	1.62651						2.08502
	1.77981						2.57296
	1.05802						1.98828
	1.9089						0.835808
	2.61411						0.829011
	1.8856						0.415534
	1.72565						1.80758
	2.42929						1.70579
	1.40948						2.13714
	1.28969						1.36644
	2.0562						1.58907
	1.18483						0.802934
	1.78902						2.4771
	1.6711						2.03808
	1.67233						1.62691
	1.45089						2.15842
	1.21218						1.98575
	1.69155						3.10546
	0.989221						2.88388
	1.83413						1.99357
	1.65209						2.76631
	1.60546						1.64739
	1.62478						3.65245
	1.23489						1.50146
	2.01632						2.73822
	1.31386						3.4596
	2.13446						1.71193
	1.92179						2.57538
	2.36194						2.92859
	2.48616						2.84735
	1.60743						3.35167
	1.8472						2.52431
	1.30687						1.63087
	2.10361						2.55071
	1.77659						1.86473
	2.24043						1.31748
	1.6906						1.29609
	2.45914						0.823238
	3.32273						1.36229
	3.44111						2.06842
	2.24581						1.13712
	2.75127						1.37971
	2.27652						1.99153
	3.05877						1.03355
	2.36177						1.51685
	2.05326						1.82903
	2.06714						2.39965
	2.00757						0.923717
	1.95421						1.07963
	2.28028						1.91743
	2.27469						0.593896
	1.63877						1.6286
	1.92863						2.00064
	1.77032						0.821233
	1.14332						0.846525
	2.0884						2.13794
	2.00548						1.91683
	1.7499						1.9326
	1.25265						1.73134
	2.08615						1.82364
	2.05311						1.89764
	1.54371						2.34278
	2.59793						1.4604
	1.13034						1.92102
	3.69319						1.82939
	4.26697						1.2752
	3.68023						1.32688
	1.70682						0.993099
	2.26315						2.14553
	1.57615						1.48434
	2.3727						1.48495
	1.94855						0.998532
	2.39935						1.92365
	2.32026						1.29875
	2.31154						1.29908
	2.73817						1.81496
	3.25072						2.5158
	3.38427						2.00469
	2.99775						1.91178
	2.23143						2.27134
	1.27055						2.17639
	1.88993						2.34636
	2.06548						2.08419
	1.83984						2.3005
	1.70948						2.27423
	2.40971						2.14985
	2.2069						1.5561
	2.49918						1.85578
	2.77948						1.31217
	3.53483						1.96091
							2.09506
							2.52094
							1.32276
							1.27777
							2.41917
							2.59188
							2.26019
							1.63842
							2.16188
							1.96074
							2.27736
							2.41411
							0.686858
							1.51025
							1.81476
							2.70563
							1.89096
							2.06151
							1.82002
							1.53052
							2.08431
							3.00887
							1.19839
							1.60139
							2.28921
							1.62405
							1.90041
							2.08566
							2.02327
							2.23842
							2.03993
							1.44306
							1.84072
							1.5006
							1.21123
							1.75922
							1.01385
							0.729016
							1.17603
							1.62036
							0.974124
							0.786077
							1.78615
							0.584613
							0.906959
							1.64974
							2.02976
							1.68301
							1.0455
							0.902392
							1.26353
							1.91715
							0.968718
							1.76828
							1.51339
							2.5124
							0.83959
							1.40581
							2.30826
							0.728279
							1.56849
							1.43562
							1.62896
							0.970744
							2.25813
							1.66182
							2.12679
							1.9726
							2.18522
							1.33183
							1.13892
							2.2013
							1.17378
							1.04942
							2.20197
							1.70939
							1.77479
							2.28612
							2.42349
							1.68165
							2.22094
							0.902945
							1.94637
							2.0546
							2.8641
							0.906229
							1.93493
							2.232
							1.69887
							1.75352
							1.23963
							1.8894
							1.05638
							1.51166
							1.87289
							1.63289
							1.83539
							1.44943
							1.71797
							1.78723
							1.59533
							2.18383
							1.82772
							1.0437
							2.03045
							1.94783
							1.52509
							0.87265
							2.6388
							1.66553
							1.72917
							0.709571
							1.02749
							1.78092
							1.25773
							1.79011
							1.09523
							1.27048
							1.81686
							1.90125
							3.6503
							2.24827
							1.53952
							2.60815
							1.59522
							0.891478
							1.30584
							2.96814
							1.35044
							1.72001
							1.13669
							1.95102
							2.14165
							1.18858
							0.511038
							1.3365
							1.12402
							1.66386
							1.10408
							1.12835
							3.0192
							0.94119
							1.72373
							2.22794
							2.05091
							2.15199
							0.891449
							1.24991
							2.18371
							1.77528
							2.32963
							1.78763
							2.07638
							1.14693
							2.37472
							1.6138
							0.959188
							1.32802
							0.831623
							3.2825
							1.31228
							2.00591
