# Supplementary material for: Mechanism for controlled assembly of transcriptional condensates by Aire
Source: Nat Immunol. 2024 Aug 21;25(9):1580–92. doi: 10.1038/s41590-024-01922-w (PMC11362013; doi:10.1038/s41590-024-01922-w)
Supplement: Supplementary file 11 — Data presented in graphs, statistical source data, uncropped western blots. [file 41590_2024_1922_MOESM11_ESM.xlsx]

## Sheet: 1c
RIC8A	– Dox			+ Dox				Ordinary one-way ANOVA with Dunnett's multiple comparisons test
WT	0.88	1.1	1.03	6.08	6.77	6.09		Dunnett's multiple comparisons test	Mean Diff.	Summary	Adjusted P Value
K83E	1.03	1.13	1.08	2.25	2.42	2.6		WT vs. K83E (+Dox)	3.89	****	<0.0001
G228W	1.18	1.09	1.2	1.14	1.18	1.28		WT vs. G228W (+Dox)	5.113	****	<0.0001
C311Y	0.93	0.85	0.95	1.04	1.04	1.06		WT vs. C311Y (+Dox)	5.267	****	<0.0001
STX10	– Dox			+ Dox				Ordinary one-way ANOVA with Dunnett's multiple comparisons test
WT	0.97	1.06	0.98	3.19	3.38	3.2		Dunnett's multiple comparisons test	Mean Diff.	Summary	Adjusted P Value
K83E	1	0.93	0.96	1	1.03	0.92		WT vs. K83E (+Dox)	2.273	****	<0.0001
G228W	1.31	1.09	1.46	1.16	1.09	1.39		WT vs. G228W (+Dox)	2.043	****	<0.0001
C311Y	1.11	1.02	1.15	1.16	1.04	1.61		WT vs. C311Y (+Dox)	1.987	****	<0.0001
CD4	– Dox			+ Dox				Ordinary one-way ANOVA with Dunnett's multiple comparisons test
WT	1.07	1.54	0.61	30.97	39.7	33.03		Dunnett's multiple comparisons test	Mean Diff.	Summary	Adjusted P Value
K83E	0.52	0.6	0.23	0.53	0.31	0.28		WT vs. K83E (+Dox)	34.19	****	<0.0001
G228W	1.49	1.22	1.05	1.45	0.41	1.68		WT vs. G228W (+Dox)	33.39	****	<0.0001
C311Y	0.72	0.46	0.26	0.59	0.81	0.47		WT vs. C311Y (+Dox)	33.94	****	<0.0001
IGFL1	– Dox			+ Dox				Ordinary one-way ANOVA with Dunnett's multiple comparisons test
WT	1.54	0.93	0.7	319.24	368.79	329.01		Dunnett's multiple comparisons test	Mean Diff.	Summary	Adjusted P Value
K83E	2.97	0.21	0.6	1.75	1.31	2.05		WT vs. K83E (+Dox)	337.3	****	<0.0001
G228W	0.15	1.52	0.89	0.66	0.21	4.03		WT vs. G228W (+Dox)	337.4	****	<0.0001
C311Y	1.35	0.03	0.42	1.23	5.08	1.31		WT vs. C311Y (+Dox)	336.5	****	<0.0001
RPL31	– Dox			+ Dox				Ordinary one-way ANOVA with Dunnett's multiple comparisons test
WT	0.95	1.01	1.04	1	1.15	1.1		Dunnett's multiple comparisons test	Mean Diff.	Summary	Adjusted P Value
K83E	1.09	1.1	1.15	1.05	1.17	1.07		WT vs. K83E (+Dox)	-0.01333	ns	0.9842
G228W	0.94	1.05	0.97	0.96	0.97	0.93		WT vs. G228W (+Dox)	0.13	ns	0.0627
C311Y	1.12	1.02	1.05	1.04	1.15	1.12		WT vs. C311Y (+Dox)	-0.02	ns	0.9513

## Sheet: 1d
Log10 pileups at NFR
All	Aire-bound	Aire-free
2.27184	2.2878	3.31994
1.32222	2.53782	2.25285
2.19866	2.46389	2.30103
1.04139	2.44091	2.20683
0.954243	2.3927	2.17609
0.778151	2.3075	2.38561
2.27646	2.44248	2.61066
1.89209	2.18184	2.01284
1.43136	2.11727	2.14301
1.51851	2.29447	2.19312
0.90309	2.31387	2.19312
2.24797	2.39967	2.23805
1.04139	2.71349	2.05308
1	2.42975	2.45179
2.19866	2.54654	2.18184
1	2.65031	2.31175
0.954243	2.68124	2.0607
3.07335	2.74741	2.37107
3.31994	2.1959	2.12385
1.49136	2.18469	2.55388
2.13988	2.35984	2.48714
2.03743	2.44404	2.17898
0.778151	2.47857	2.48996
0.90309	2.39445	2.13672
2.08636	2.38561	2.08991
1.4624	2.44248	2.33646
1.14613	2.33846	2.3927
1.04139	2.36361	2.20952
2.08279	2.36549	2.34635
0.778151	2.33244	2.3927
1.11394	2.10721	2.18469
1.39794	2.4216	2.24551
1.14613	2.52114	2.37291
1.23045	2.3032	2.3483
2	2.59218	2.20952
2.19033	2.57519	2.07188
1.59106	2.41497	2.40993
1.53148	2.51455	2.01703
2.06446	2.47276	2.26951
1.34242	2.48144	2.1038
2.07188	2.09691	2.35025
1.51851	2.29447	2.27646
1.68124	2.37475	2.0569
1.4624	2.55991	2.20952
1.44716	1.96848	2.29003
1.32222	2.18184	2.13988
1.99123	2.34635	2.04139
1.41497	2.27646	2.16732
1.17609	2.49969	2.26007
1.94448	2.44404	2.22789
1.4624	2.35411	2.32428
1.6721	2.41162	2.0607
1.54407	2.19033	2.37658
1.77815	2.40654	2.4133
2.03342	2.35411	2.27646
1.70757	2.37658	2.32222
1.5563	2.35218	2.22531
1.39794	2.26951	2.4216
1.25527	2.41497	2.39967
1.86332	2.26007	2.18752
2.03743	2.233	2.05308
1.95424	2.2833	2.22789
1.92428	2.35025	2.22011
2.13672	2.40824	2.16732
2.11394	2.40483	2.19033
2.23805	2.39794	2.13033
1.9345	2.34242	1.98227
1.87506	2.30963	2.43297
1.63347	2.33445	2.27184
1.25527	2.17319	2.25527
1.74036	2.30103	2.1959
1.66276	2.39967	2.32222
1.59106	2.55871	2.26245
2.15836	2.50515	2.26245
1.83885	2.53529	2.4014
2.01703	2.40483	2.02938
2.15229	2.43775	2.16137
2.02938	2.52504	1.97313
1.89209	2.35025	2.22272
1.54407	2.32428	2.29003
1.72428	2.39445	2.40993
1.81954	2.12057	2.07918
1.91908	2.23805	2.27416
1.64345	2.29667	2.17609
1.43136	2.42813	2.16732
1.49136	2.43933	2.46835
1.41497	2.40483	2.24055
1.92942	2.37107	2.12385
1.34242	2.23045	2.08279
0.954243	2.31387	2.29226
1.50515	2.18752	2.29003
1.25527	2.27646	2.36549
1.69897	2.25527	2.25527
1.07918	2.34439	2.21219
1.25527	2.20412	2.06819
1.66276	2.46982	2.19033
1.51851	2.23805	2.4133
1.91908	2.45179	2.14922
1.44716	2.11727	2.21748
2.1271	2.3483	2.35411
2.18184	2.3784	2.00432
1.41497	2.39445	2.11394
1.66276	2.40824	2.19033
1.66276	2.34242	2.17609
1.82607	2.35411	2.20952
1.41497	2.37291	2.31387
2.32634	2.24055	2.26951
1.82607	2.20952	2.38382
1.11394	2.06446	2.22272
1.73239	2.21484	2.30963
0.90309	2.4133	2.30535
2.33445	2.29667	2.3032
1.30103	2.25527	2.17319
2.18752	2.39445	2.41162
1.66276	2.38561	2.25527
0.954243	2.35411	2.29885
1.20412	2.16435	2.32634
1.11394	2.21748	2.27646
1.25527	2.22531	2.3032
1.30103	2.41497	2.08991
1.04139	2.36922	2.28103
0.845098	2.43775	2.39794
1.14613	2.27646	2.28103
1.07918	2.38382	2.30963
1.11394	2.34242	2.03743
1.07918	2.46835	2.19866
0.954243	2.37475	2.24551
0.90309	2.29885	2
1	2.29885	2.05308
1.14613	2.16732	2.19033
1.20412	2.3927	2.22011
1.83885	2.34439	2.35793
1	2.17898	2.11394
1.04139	2.43616	2.34242
0.90309	2.26482	2.2833
1.94448	2.21748	2.33445
2.31387	2.31175	2.26717
1.57978	2.43775	2.02938
1.25527	2.1038	2.33445
1.51851	2.49276	2.11059
1.14613	2.10037	2.16732
1.59106	2.51455	2.06446
1.60206	2.31175	2.14922
1.6902	2.31387	2.23805
1.90309	2.2833	2.16435
1.60206	2.30535	2.26951
1.25527	2.41162	2.31806
1.23045	2.26482	2.32428
1.99564	2.22789	2.22011
1.69897	2.40824	2.08279
2.11394	2.08991	2.14301
1.43136	2.45332	2.32634
1.53148	2.17898	2.1271
1.73239	2.21219	2.19866
1.17609	2.35218	2.33041
2.04139	2.3075	2.22789
2.02119	2.07555	2.30963
1.43136	2.06819	2.13354
1.27875	2.25768	2.11059
1.716	2.58092	1.97772
1.75587	2.25285	2.17609
1.44716	2.22272	2.34242
2.04139	2.43775	2.07555
1.94448	2.32838	2.08991
1.74819	2.38202	2.10721
1.74036	2.20683	2.29003
1.97313	2.35603	2.19312
2.02531	2.3784	2.03342
1.8451	2.15534	2.30103
1.66276	2.29885	2.24304
1.92942	2.57171	2.02531
1.82607	2.56229	2.30963
1.32222	2.33846	2.02119
1.4624	2.50651	2.3927
1.5682	2.57054	2.22272
1.91908	2.62325	2.3075
2.15836	2.43457	2.33244
2.0086	2.22789	2.21219
1.6902	2.38382	2.40312
1.76343	2.29226	2.27416
1.82607	2.14613	2.29447
1.83251	2.19866	2.01284
1.8451	2.48996	1.97313
1.4624	2.35793	2.26482
1.5682	2.27646	2.19866
1.49136	2.26482	2.19866
1.86923	2.4624	2.27646
1.51851	2.69984	2.24797
2.22789	2.44091	2.11394
2.25768	2.33445	2.19033
1.54407	2.12385	2.34242
2.02531	2.34242	2.2833
2.29885	2.40654	2.13033
0.954243	2.48996	2.46389
0.845098	2.30535	2.21219
1.34242	2.38021	2.4624
2.35411	2.31806	2.08991
1.59106	2.30963	2.4183
2.20952	2.18469	2.57403
1.43136	2.25768	2.30535
1.34242	2.29226	2.2833
0.90309	2.43297	2.24797
1.32222	2.13672	2.35218
1.57978	2.22531	2.0569
1.5682	2.51587	2.26717
1.25527	2.29885	2.32222
1.43136	2.16732	2.233
1.41497	2.49136	2.19033
1.39794	2.10037	2.40993
1.57978	2.38917	2.00432
1.25527	2.23045	2.33646
1.34242	2.27875	2.19312
1.99123	2.37107	2.23553
1.14613	2.48996	2.17319
1.99123	2.27875	2.30535
1	2.36736	2.21748
1.07918	2.18752	2.20412
0.90309	2.2014	2.22531
0.90309	2.22531	2.17898
2.24551	2.31806	2.27646
1.04139	2.45637	2.39794
0.845098	2.4609	2.34635
0.778151	2.1959	2.33041
1	2.23045	2.26717
1.20412	2.44091	2.00432
1.11394	2.33041	2.17609
1.44716	2.41996	2.13672
1.32222	2.29447	2.14922
1.5682	2.31597	2.29226
1.62325	2.35411	2.19312
1.64345	2.57634	2.14613
1.68124	2.54158	2.13988
1.69897	2.11059	2.12385
2.25527	2.53782	2.15836
0.90309	2.16137	2.32634
1.25527	2.57519	2.54158
1.07918	2.51322	2.09342
1.34242	2.40312	2.08636
1.6902	2.55388	2.37475
1.07918	2.36549	2.2833
1.94939	2.35984	2.15534
1.39794	2.13033	2.19866
1.20412	2.20412	2.04922
2.14613	2.43933	2.3075
1.41497	2.27875	2.08636
0.90309	2.22531	2.08991
1.25527	2.4133	2.19033
1.20412	2.34044	2.35603
2.06446	2.4183	1.93952
0.954243	2.16435	2.38917
1.20412	2.50651	2.19866
1	2.43457	2.09691
2.21219	2.34242	2.47567
2.2878	2.04532	2.19866
1.75587	1.94939	2.26951
1.07918	3.06108	2.17898
1.50515	2.2014	2.18184
1.41497	2.40993	2.77305
2.2014	2.45788	2.41996
1.51851	2.2878	2.11059
0.845098	2.3032	2.5682
1.41497	2.28556	2.20412
1.72428	2.18752	2.33445
1.66276	2.43933	2.21484
2.11727	2.47129	2.29447
1.89763	2.53782	2.0607
1.79934	2.19312	2.28103
2.27875	2.21748	2.18752
1.69897	2.53148	2.36361
1.41497	2.43616	2.21484
1.50515	2.35603	2.17898
1.60206	2.66558	2.14922
1.17609	2.47276	2.1038
1.14613	2.64738	2.38917
1.25527	2.48714	2.32428
1.38021	2.25768	2.50243
1.49136	2.28103	2.2878
1.44716	2.45484	2.40483
1.47712	2.49969	2.28103
1.38021	2.31597	2.29003
1.38021	2.33445	2.37658
1.27875	2.47129	2.23553
1.59106	2.43775	2.3075
1.30103	2.41664	2.48144
1.54407	2.49554	2.25527
0.845098	2.53656	2.11394
1.30103	2.3784	2.19312
1.14613	2.22789	2.12385
0.954243	2.20952	2.20412
0.845098	2.35218	2.23553
1.25527	2.62634	2.26007
0.90309	2.47712	2.3032
1	2.21219	2.10037
0.954243	2.28556	2.21219
0.778151	2.54531	2.33846
1.07918	2.41497	2.29667
1.38021	2.44716	2.45637
1	2.46982	2.24304
0.954243	2.39094	2.2878
1.43136	2.44871	2.11059
0.90309	2.04532	2.27875
1.04139	2.17609	2.24797
1.90849	2.48287	2.26717
1.89763	2.37107	2.25527
1.04139	2.46538	2.07555
1.57978	2.64738	2.02938
2.35218	2.66932	2.02531
2.08991	2.54777	2.0607
1.47712	2.25527	2.21484
2.20412	2.41497	2.04139
1.4624	2.36173	2.37291
1.23045	2.20952	2.25042
1.96848	2.55388	2.47276
2.03743	2.35025	2.38561
1.50515	2.40654	2.32428
2.02119	2.52244	2.18752
0.954243	2.49136	2.23553
1.17609	2.50106	2.22531
1.17609	2.28556	2.08636
1.68124	2.60853	2.14301
1.07918	2.4133	2.16435
1.04139	2.48714	2.29667
1	2.28556	2.35218
1.64345	2.47567	2.21748
1.34242	2.22272	2.21748
1.81954	2.38382	2.24551
2.12057	2.50379	2.29003
2.14301	2.64345	2.35025
2.25527	2.23805	2.20683
1.38021	2.11394	2.1271
1.27875	2.23805	2.14301
1.14613	2.29226	2.26482
0.845098	2.06819	2.3927
1.82607	2.15534	2.27184
0.845098	2.38021	2.25285
0.90309	1.96848	2.23805
1.96379	2.25768	2.30103
2.15534	2.18184	2.06819
1.73239	2.37291	2.19033
1.94939	2.24797	2.42325
1.14613	2.41664	2.46389
0.845098	2.15836	2.27184
1.11394	2.24551	2.21484
2.07188	2.2878	2.65514
1.4624	2.26717	2.24551
1	2.47129	2.04139
1.14613	2.20683	2.77012
0.954243	2.29226	2.23045
1.77085	2.15836	2.4456
2.15534	2.34439	2.49136
2.19033	2.41162	2.3927
2.17609	2.42651	2.66181
1.5563	2.4133	2.13033
2.12057	2.37291	2.28556
1.81954	2.36736	2.06446
2.02938	2.20683	2.10037
2.08636	2.38917	2.22789
1.5682	2.41664	2.22011
1.43136	2.37658	2.14922
1.4624	2.51587	2.45484
2.3075	2.27875	2.02531
1.99564	2.39094	2.10037
1.99123	2.3962	2.15229
1.4624	2.56585	2.18752
1.32222	2.44404	2.22531
1.98227	2.29885	2.20683
0.90309	2.45788	2.53782
0.954243	2.02119	2.07188
1	2.4843	2.11394
0.845098	2.43136	2.03743
1.36173	2.4624	2.2833
2.02531	2.21484	2.33646
1.8451	2.48572	2.11727
1.72428	2.40483	2.08991
1.34242	2.3962	2.18184
1.38021	2.49554	2.13988
1.50515	2.45179	2.27646
1	2.29226	2
0.954243	2.41497	2.01284
1.04139	2.44248	2.50379
1.14613	2.54407	2.35411
0.954243	2.11727	2.22789
1.20412	2.08636	2.22272
1.5682	2.33041	2.35793
1.44716	2.47422	2.38202
1.11394	2.32222	2.13672
2.25527	2.4456	2.38561
1.34242	2.24797	2.33646
1.83885	2.27416	2.28556
2.32428	2.41497	2.11059
1.20412	2.42813	2.26245
1.41497	2.38382	2.29003
1.14613	2.52763	1.98227
1.30103	2.44091	2.07918
1.90849	2.45939	2.34635
1.60206	2.11727	2.0086
2.34635	2.17026	2.58659
1.53148	2.51188	2.22272
1.88649	2.36361	2.2878
1.59106	2.49554	2.21219
1.85733	2.45484	2.32015
1.49136	2.42325	2.49136
1.47712	2.34439	2.25768
1.23045	2.35603	2.11394
1.14613	2.5611	2.03743
1.11394	2.29003	2.29447
1.07918	2.17026	2.38202
1.14613	2.26245	2.24797
1.38021	2.41162	2.06819
1.93952	2.49415	2.29226
1.17609	2.42488	2.07918
2.13033	2.23045	2.35603
1.07918	2.44091	2.15229
1.85126	2.15836	2.27875
1	2.18469	2.45637
0.954243	2.32222	2.43457
1.25527	2.3483	2.3032
1.04139	2.51851	2.32634
0.778151	2.36361	2.15229
0.845098	2.25527	2.27646
1.53148	2.31387	2.26245
1.04139	2.44404	2.13033
1.04139	2.5172	2.23805
1.27875	2.4183	2.04139
0.954243	2.39094	2.03342
0.954243	2.36173	2.19866
1.34242	2.1038	2.27416
0.90309	2.04922	2.29226
1.6902	2.40993	2.13988
1.11394	2.21219	2.21219
1.99123	2.08991	2.01284
0.954243	2.29226	2.30963
1.30103	2.44404	2.19866
1.81291	2.25768	1.95424
1.07918	2.18752	2.22272
1.07918	2.43933	2.21484
0.778151	2.33445	2.45939
1.07918	2.33244	2.25768
0.90309	2.5955	2.24797
0.90309	2.30103	2.28556
1.04139	2.47129	2.26245
0.90309	2.51587	2.17609
1.716	2.4133	2.35218
1.65321	2.23553	2.12057
0.778151	2.4133	2.12385
0.954243	2.43136	2.29667
1.11394	2.38917	2.06819
1.53148	2.24797	2.32222
1.78533	2.5682	2.19312
1.11394	2.38021	2.35793
1.39794	2.55388	2.31387
0.90309	2.17026	2.0607
1.07918	2.2833	2.24797
1.14613	2.44871	2.20952
0.845098	2.35984	2.27646
1.14613	2.46982	2.41664
0.90309	2.54033	2.31806
0.954243	2.19312	2.44248
0.90309	2.37658	1.94939
0.845098	2.22272	2.27875
0.90309	2.0086	2.09691
1.43136	2.29447	2.11394
1.6721	2.29447	2.33244
0.845098	2.39445	2.21219
2.25527	2.32428	2.09342
1.43136	2.25527	2.19312
1.97313	2.35025	2.08991
1.14613	2.37107	2.29003
1.80618	2.46687	2.18469
1.32222	2.41996	1.97313
1.04139	2.3784	2.20952
0.954243	2.24797	2.38917
1.20412	2.17609	2.26007
1.07918	2.32428	2.48144
0.845098	2.39794	2.1038
0.90309	2.39794	2.32838
1.59106	2.18752	2.34635
1.04139	2.21748	2.28556
2.04532	2.30535	2.21219
1.20412	2.3483	2.38739
1.11394	2.11727	2.3075
1.79934	2.34242	2.0607
1.07918	2.25285	2.01703
1.79934	2.26951	2.25527
0.778151	2.21748	2.17026
1.92428	2.32634	2.24055
1.86923	2.18184	2.24055
1.77085	2.26951	2.44091
1.65321	2.20952	2.47857
1.20412	2.32838	2.19312
1.07918	2.26951	2.4456
1.81291	2.30535	2.29885
1.79934	2.26007	2.36736
1.38021	2.38917	2.26245
1.77815	2.31806	2.29667
1.36173	2.233	2.29003
1.88081	2.3927	2.40312
1.66276	2.35411	2.33244
1.86923	2.44404	2.36549
1.57978	2.34439	2.37291
1.5563	2.23045	2.19033
1.51851	2.23805	2.26245
1.70757	2.52114	2.01703
1.54407	2.4183	2.35411
1.716	2.2833	2.1038
1.63347	2.19312	2.14301
2.09691	2.22789	2.19033
2.22272	2.14613	2.3075
1.44716	2.32634	2.15836
1.36173	2.12385	2.11394
1.49136	2.25042	2.35984
1.50515	2.14301	2.17026
1.50515	2.25285	2.29003
1.82607	2.37658	2.17319
1.47712	2.37107	1.99564
2	2.44871	2.16137
1.68124	2.11727	2.11727
2.31806	2.38917	2.07918
1.6902	2.21748	2.06819
1.54407	2.4216	2.20683
2.11727	2.35025	2.13672
1.36173	2.29667	2.28556
1.43136	2.35984	2.11059
1.60206	2.4014	2.28556
1.07918	2.45637	2
1.17609	2.47567	2.32015
1.11394	2.51851	2.22531
1.54407	2.4609	2.21219
1.20412	2.50515	2.32222
1.23045	2.60959	1.99564
1.20412	2.25527	2.29003
1.44716	2.25042	2.30963
1.11394	2.40824	2.20952
0.954243	2.36922	2.49136
1.41497	2.38739	2.2014
1.23045	2.48001	2.20952
1.04139	2.08279	2.33041
1.04139	2.26717	2.22011
2.01284	2.14922	2.18469
1.61278	2.13033	2.41497
1.57978	1.97772	2.22789
1.50515	2.20952	2.0607
1.36173		2.38021
1.60206		2.31597
1.53148		2.07918
1.76343		2.36361
2.19866		2.11394
1.72428		2.16732
2.13672		2.1271
1.4624		2.27184
1.27875		2.14301
1.4624		2.25527
1.14613		2.25042
0.90309		2.61805
0.845098		2.30103
1.07918		2.27416
0.954243		1.99564
1		2.30103
1.07918		2.14613
1.44716		2.15229
1.8451		2.29003
1.11394		2.13988
1		2.24551
1.11394		2.4216
0.778151		2.33646
1.11394		2.44716
1.36173		2.31387
1.25527		2.29003
0.954243		2.33646
1.65321		2.02119
1.30103		2.07188
0.90309		2.31806
1.07918		2.13672
0.845098		2.23805
2.08279		2.1038
1.39794		2.11727
1.51851		2.1038
1.8451		2.38021
1.5563		2.10037
2.31175		2.26951
1.9345		2.36361
1.90849		2.26245
1.716		2.07188
0.69897		2.11394
0.90309		2.26245
1.20412		2.37291
2.04139		2.26245
1.39794		1.99564
2.30103		1.98677
2.32838		2.20683
1.44716		2.20412
1.44716		2.28556
2.02119		2.20683
1.11394		2.06446
1.20412		1.93952
0.90309		2.19866
1.04139		2.19033
0.90309		2.26007
0.778151		1.98677
1.23045		2.3483
0.90309		2.30535
1.17609		2.2878
0.845098		2.17026
0.778151		2.33445
0.845098		2.28556
0.954243		2.34044
0.954243		2.29885
0.90309		2.35793
0.90309		2.29003
0.954243		2.10721
0.845098		2.2833
0.90309		2.17026
0.90309		2.04922
0.90309		2.13033
1.04139		2.34044
1.27875		2.25285
0.90309		2.21484
1.25527		2.11727
1.74036		2.36549
0.90309		2.35411
0.69897		2.07188
1.60206		2.08636
1		2.3032
1.73239		2.29447
1.17609		2.07188
1.36173		2.19312
1.20412		2.09342
1.85126		2.26007
1.89209		2.5092
0.954243		2.16137
1.41497		2.3032
1.04139		2.21219
1.50515		2.24551
1.89209		2.14922
1.39794		2.15534
0.954243		2.14922
1.70757		2.16732
0.954243		2.13354
0.954243		2.33041
1.60206		2.38561
1.44716		2.29447
1.25527		2.14613
1.57978		2.25768
1.49136		2.27184
2.11059		2.29003
2.06819		2.27416
1.51851		2.46389
1.62325		2.46982
2.0086		2.26482
1.36173		2.21484
1.14613		2.13354
1.6721		2.15229
1.07918		2.3927
0.954243		2.02119
1.60206		2.45025
1.14613		2.41162
0.778151		2.27875
0.845098		2.20952
1.07918
1.07918
0.845098
1.20412
1.4624
1.5563
1.20412
1
1.04139
1.07918
0.69897
1.51851
0.845098
1.79239
0.845098
1.04139
1
1
0.845098
1
1.11394
0.778151
1.61278
0.69897
1.39794
0.778151
1.30103
1.36173
1.59106
1.57978
1.27875
0.845098
1
0.90309
1.79239
1.04139
1.6721
0.90309
1.79239
1.43136
0.954243
1
1.74036
1.49136
1.5563
0.778151
0.90309
0.954243
1.14613
0.778151
1
0.90309
1.76343
0.954243
2.10037
1.11394
1.17609
0.90309
1.70757
1.50515
0.845098
1
0.954243
1.82607
1.14613
1.20412
1.11394
1.04139
1.25527
0.90309
1.34242
1.716
1.41497
0.845098
1.07918
1.90309
1.44716
1.61278
1.47712
1.5563
2.35793
1.20412
1.25527
1.11394
1.04139
1.93952
1.64345
1.78533
1.76343
1.59106
1.90849
0.90309
1.60206
1.50515
0.845098
1.36173
2.07188
1.81291
1.72428
1.32222
1.5563
2.19033
1.20412
1.14613
1.47712
0.90309
1.70757
1
0.845098
1.51851
1.54407
1.89209
1.82607
1.04139
2.00432
1
0.954243
1.11394
1.8451
1.44716
2.24797
1.41497
2.0607
2.18469
2.13033
1.75587
1.74036
1.04139
1.32222
1.14613
2.05308
2.0086
1.99564
1.68124
1.68124
1.92428
2.02531
1.94448
1.07918
1.23045
1.36173
1.88081
1.70757
1.89763
0.778151
1.30103
0.954243
1.50515
1.04139
1.32222
1.90849
1.90849
1.61278
1.23045
1.47712
1.65321
1.77085
2.0086
1.07918
1.27875
1.25527
2.02119
1.11394
1.11394
1.61278
1.17609
2.10721
2.11059
1.65321
1.85126
1.86332
1.11394
1.32222
1.04139
1.54407
1.32222
1.43136
1.76343
1.27875
1.30103
1.74036
1.88649
1.23045
2.06446
1.47712
1.79239
2.04139
1.23045
1.32222
1.716
1.14613
1.17609
1.44716
1.20412
1.79934
2.11727
1.47712
1.43136
2.0086
1.91381
1.86923
1.36173
1.47712
1.57978
1.30103
0.845098
1.07918
1.04139
1.04139
1.14613
1.20412
1.30103
1.59106
1.92942
1.39794
1.17609
2.18752
1.11394
2.35218
1.50515
1.41497
1.76343
1.36173
2.15229
1.36173
1.5563
1.50515
1.44716
1.54407
2.36736
2.29447
2.08636
1.36173
1.36173
1.92942
1.5682
1.25527
0.90309
0.954243
1.17609
2.04922
1.94939
1.93952
1.43136
1.50515
1
1.25527
1.27875
0.90309
0.778151
1.89209
2.3962
0.90309
0.778151
1.07918
0.845098
1.17609
0.778151
1.27875
0.845098
0.845098
1.76343
0.90309
0.90309
2.1959
0.90309
1.53148
1.79934
1.23045
0.845098
0.954243
0.778151
0.778151
0.954243
1.90309
0.69897
1.07918
1.25527
2.06446
1.69897
1.14613
0.778151
0.845098
1.32222
1.07918
0.90309
1
0.954243
0.90309
1.73239
1.27875
1
1
0.954243
1.36173
0.954243
1.89763
1.25527
0.954243
0.954243
1.4624
1.07918
2.13988
2.18469
1.43136
1.97772
1.34242
1.23045
0.845098
1.25527
1.25527
0.845098
2.39445
0.778151
0.778151
1
0.90309
0.954243
0.90309
1.78533
0.845098
1.41497
1.90309
1.27875
1.59106
1.43136
0.90309
1
0.954243
1.07918
0.69897
1.04139
0.90309
1.11394
1.85733
1.11394
1
1.38021
1.11394
1.23045
1.6902
1.97772
1.92428
1.14613
1.5682
1.63347
2.05308
1.39794
1.36173
0.845098
1.11394
0.845098
1.76343
1.89209
0.954243
0.69897
1.9345
1.77815
1.23045
1.04139
0.90309
0.69897
1.32222
1.59106
2.27416
1.27875
1.6902
1.20412
2.03342
1.39794
2.21748
2.23045
0.845098
1.11394
1.07918
1.4624
1.97772
1.5563
1.04139
1.14613
1.54407
1.50515
1.07918
2.18752
2.17026
1.99123
0.845098
1.04139
1.64345
0.845098
1.85126
1.66276
1.47712
1.11394
1.39794
1.41497
2.1271
1.47712
1.50515
1.44716
1.23045
1.87506
0.845098
1.89763
1.90849
1.4624
1.23045
1.41497
2.18752
1.44716
1.36173
1.32222
1.07918
1.4624
1.04139
1.20412
1.43136
1.25527
1.07918
1.30103
1.89209
1.5563
2.22531
0.954243
1.60206
1.54407
1.50515
1.94448
1.59106
1.50515
1.17609
1.30103
1.14613
1.4624
1.07918
1.47712
0.90309
1
0.778151
1.54407
1.34242
1.89763
1.38021
1.44716
1.77815
1.07918
1.25527
1.49136
0.954243
0.954243
1.90849
1.39794
1.32222
0.954243
1.50515
1.39794
0.778151
1.11394
1.23045
1.07918
0.90309
1.17609
0.845098
2.10037
1.91908
1.59106
1.51851
1.79239
1.6721
0.90309
1.78533
1.11394
2.04532
1.50515
1.07918
1.30103
1.20412
1.79934
1.23045
1.80618
1.34242
1.23045
0.778151
1.23045
1.44716
1.81291
1.20412
1.25527
0.90309
0.69897
2.00432
1
1.04139
0.69897
1.17609
1.51851
1.20412
0.90309
2.25285
0.778151
1.44716
1.30103
0.845098
1.41497
0.90309
1.36173
2.10037
1.20412
1.07918
1.57978
1.11394
1
1
1.20412
1.27875
1.25527
0.954243
1
1
1.38021
2.3032
1.57978
1.11394
1.04139
0.845098
2.21484
1.99564
1.49136
1.30103
1.69897
1.83885
1.25527
1.25527
1.38021
1.43136
1.41497
2.2833
1.6902
1.83251
2.2878
1.90309
1.8451
0.845098
0.954243
1.51851
1.89763
1.88081
1.51851
1.95424
1.72428
1.6902
1.77815
1.65321
1.53148
0.954243
1.88081
1.25527
1.8451
1.20412
1.60206
2.10037
1.76343
1.89763
1.14613
1.43136
1.83251
1.6902
0.90309
1.07918
1.20412
1.47712
0.778151
1.17609
1.04139
0.954243
1.07918
1.51851
1.41497
2.03342
1.90309
1.86332
0.954243
1.63347
2.22011
2.08991
0.845098
1.88649
1.20412
1.23045
1.11394
0.954243
1.20412
1.77085
1.64345
0.90309
1.60206
1.8451
1.5682
1.70757
1.57978
1.36173
1.54407
1.49136
0.845098
1.04139
0.954243
1.07918
1.04139
1.53148
1.4624
1.5682
1.69897
1.81291
2.0086
1.92942
1.36173
1
0.845098
1
1.96379
1
2.00432
1.97313
2.3075
1.74036
1.49136
1.27875
1.27875
1.23045
1.66276
1.20412
1.716
1.716
1.25527
0.954243
0.69897
0.778151
1.23045
0.90309
1.04139
1.17609
1.60206
1.07918
1.6902
1.66276
1.32222
2.1959
0.778151
0.954243
1.04139
1.88649
1
2.25042
1.77815
1.93952
1.72428
1.86923
0.90309
1.04139
2.34242
1.68124
1.44716
0.90309
0.954243
1
1.07918
1.20412
0.778151
1.98227
1.14613
1.44716
2.02119
1.07918
1.14613
2.07555
0.69897
0.778151
1.47712
1.92942
1.51851
1.62325
2.0086
1.32222
1.5563
1.30103
1.14613
1.17609
1.99564
1.91381
2.30535
1.74036
1.81291
2.02531
0.90309
1.6721
1.60206
2.11394
2.02531
1.25527
1.20412
0.778151
1.17609
1.27875
0.90309
2.01703
1.57978
1.47712
2.00432
1.4624
1.27875
1.04139
0.954243
1.30103
1.91908
1.11394
2.04922
1.81954
0.954243
1.23045
1.36173
2.07918
1.36173
1.49136
1.44716
1.43136
1.43136
1.60206
1.59106
1.07918
1
1.30103
2.54158
1.74036
1.53148
1.62325
0.845098
1.5563
2.32428
2.08636
1.72428
1.68124
0.954243
1.17609
1.14613
1.07918
1
0.90309
1.64345
1.5563
2.53782
1.73239
1.81954
1.32222
1.27875
1
0.778151
1.59106
0.954243
0.69897
0.778151
1.5563
0.954243
1.23045
1.25527
0.954243
1.57978
1.17609
1
1
2.54531
1.74036
1.54407
0.778151
0.90309
1.17609
1.11394
1.11394
0.778151
1.36173
2.18184
1.6721
1.83885
1.07918
0.845098
1.27875
0.954243
1.04139
2.42813
1.81291
1.23045
0.778151
1.50515
1.83251
2.0086
1.6902
1.32222
0.778151
1.11394
1.11394
0.845098
0.954243
1.11394
0.954243
1.51851
2.3075
2.31597
1.44716
1.61278
1.89209
1.36173
2.13033
2.09691
1.82607
1.99564
1.54407
2.29447
1.79239
1.53148
1.83885
1.59106
1.23045
0.845098
1.59106
2.0607
1.69897
1.14613
1.30103
1.64345
1
1.07918
1.20412
1.62325
1.44716
1.36173
1.25527
1.14613
0.954243
0.954243
2.22531
1
1.23045
1.27875
1
1.99564
1.36173
1.89763
1.66276
2.18184
1.44716
1.04139
1.5563
1.04139
0.845098
1.04139
1.72428
1.65321
0.778151
0.90309
0.90309
1.14613
1.86923
1.44716
2.08991
1.41497
1.38021
1.6721
1.90309
1.25527
1.25527
0.90309
1.39794
1.32222
1.07918
1.14613
2.08991
2.00432
1.79934
1
1.11394
1.17609
1
2.14301
1
0.845098
1.04139
1.17609
1.65321
1.14613
2.17026
1.04139
1.04139
1.53148
0.954243
0.845098
2.14922
2.01703
1.32222
2.08636
1.30103
1.27875
1.07918
0.954243
1.17609
1.98677
1
1.17609
1.23045
1.20412
1.27875
1.17609
1.49136
1.41497
2.41162
1.50515
1.39794
2.06819
1.36173
1
0.845098
2.08279
2.11727
0.90309
0.954243
1.36173
1.30103
1.43136
1
0.954243
1.20412
1.63347
0.954243
1.69897
2.51851
2.2833
2.17898
1.51851
1.44716
1.04139
1.68124
1.81291
0.90309
1.93952
1.14613
0.954243
0.845098
1.50515
1.07918
0.954243
1.11394
1.32222
0.778151
1.07918
1.65321
1.14613
1.25527
1
1.14613
0.845098
1.11394
1.04139
1
1.61278
1.23045
1.11394
1
1.91908
1.30103
0.778151
1.32222
1
1.11394
1
1.86332
1.50515
0.90309
0.954243
0.954243
1
1.63347
1
1.11394
0.69897
1.50515
1.64345
1.07918
0.90309
0.90309
1.34242
1.65321
1.11394
1
0.954243
1.50515
2.07555
2.20683
1.6721
1.43136
1.20412
1.62325
1.07918
2.09691
1.30103
1.62325
1.38021
1.30103
1.36173
1.64345
1.62325
2.16435
1.49136
1.76343
1.25527
2.13988
0.954243
1.20412
1.20412
1.04139
2.07188
2.26245
1.44716
2.00432
2.02531
1.25527
0.90309
1.25527
1.36173
1.04139
1.17609
2.02531
1.04139
1.47712
1.90849
2.49831
2.04139
0.845098
1.32222
0.778151
1.23045
2.10037
1.53148
1.04139
1.27875
0.90309
1
1.89763
1.30103
1
1.36173
0.845098
1.11394
1.30103
1.4624
1.11394
2.13988
2.0086
0.954243
2.17898
2.46389
2.44091
1.17609
1.20412
2.30103
2.02531
1.5682
2.32428
1.50515
1.20412
1.14613
1.5563
1.04139
1.04139
1.17609
2.18752
1.07918
1.11394
2.48572
1.96848
1.47712
0.954243
1.43136
1
0.845098
1
1.50515
1.89763
2.40312
1.30103
2.09342
1.04139
1.62325
1.716
1.43136
1.04139
1.20412
1.72428
1.23045
1.5563
1.88081
2
1.27875
1.97772
1.25527
1.70757
1.64345
0.954243
1.14613
1.47712
2.08991
2.25042
2.37475
1.20412
1.04139
1.20412
1.25527
1.32222
1.85733
1.34242
1.14613
1.14613
1.27875
1.17609
1.63347
1.32222
1.27875
1.17609
1.23045
2.15229
1.36173
2.02119
1.66276
1.60206
1.81291
1.54407
1.69897
0.90309
1.14613
1.23045
1.30103
1.30103
0.90309
0.778151
1.36173
1.54407
1.39794
1.92428
1.38021
1.07918
0.90309
2.15229
1.30103
1.20412
1.07918
0.845098
0.845098
1.27875
1
1.27875
1.27875
1.82607
1.41497
1.34242
1.39794
1.30103
1.60206
1.74819
1.83251
1.04139
0.845098
1.53148
1.27875
0.954243
1.68124
0.845098
0.845098
1.17609
1.25527
1.65321
2.01284
1.27875
2.05308
1.81954
2.19033
1.62325
1.38021
2.24551
1.80618
1.62325
1.97313
2
1.60206
2.20683
1.23045
1.65321
1.23045
0.778151
1
1.85733
0.778151
0.845098
1
1.14613
0.69897
0.90309
2.01284
0.778151
1.54407
1.57978
0.778151
1.77085
1.43136
1.20412
1.4624
1
1.07918
2.20683
1.14613
1.5682
0.954243
0.954243
0.845098
1.38021
1.54407
1.68124
1.04139
0.778151
1
0.778151
0.845098
1.49136
0.845098
1.14613
0.778151
1.5563
1.85733
0.845098
0.778151
0.845098
0.778151
1.04139
1.20412
1.88081
2.03342
1.54407
1.53148
0.954243
0.778151
0.954243
1.07918
1.27875
0.845098
0.90309
1.17609
1.04139
1
1.61278
1
1.43136
1.32222
1.11394
1.77085
2.2878
1.34242
0.90309
1.14613
1.23045
1.30103
0.778151
1.69897
2.09342
1.57978
1.07918
1.59106
0.69897
1.57978
1.64345
1.20412
1.66276
2.07918
0.778151
0.778151
1.25527
1.25527
1.25527
1.38021
1.86332
0.954243
1.43136
2.0607
1.36173
1.11394
1.36173
0.845098
1.95904
1.4624
1.17609
1.9345
1
1.07918
0.69897
1.50515
1.14613
1
0.954243
0.90309
1
1.73239
0.90309
1.23045
1
1.27875
1.04139
1.74819
1.95904
1.32222
1.32222
1.89763
1.39794
1.07918
0.90309
0.954243
1
0.90309
1.07918
1.11394
1.20412
1.20412
1.20412
1.47712
1.6902
1.20412
1.85126
1.82607
1.63347
1.17609
1.14613
1.44716
0.90309
1.17609
2.09342
1.63347
[truncated: 213,041+ more rows]
