# Supplementary material for: Mechanism for controlled assembly of transcriptional condensates by Aire
Source: Nat Immunol. 2024 Aug 21;25(9):1580–92. doi: 10.1038/s41590-024-01922-w (PMC11362013; doi:10.1038/s41590-024-01922-w)
Supplement: Supplementary file 12 — Data presented in graphs. [file 41590_2024_1922_MOESM12_ESM.xlsx]

## Sheet: 2b
RIC8A RNA-FISH+ nucleus in Aire– (no Dox treatment)								RIC8A RNA-FISH+ nucleus in Aire+ (+ Dox treatment)
RIC8A	0 fish	1 fish	2 fish	3 fish	total			RIC8A	0 fish	1 fish	2 fish	3 fish	total
# nucleus	62	3	0	0	65			# nucleus	13	24	19	2	58
% nucleus	95.3846	4.61538	0	0	100			% nucleus	22.4138	41.3793	32.7586	3.44828	100
UBTF RNA-FISH+ nucleus in Aire– (no Dox treatment)								UBTF RNA-FISH+ nucleus in Aire+ (+ Dox treatment)
UBTF	0 fish	1 fish	2 fish	3 fish	total			UBTF	0 fish	1 fish	2 fish	3 fish	total
# nucleus	51	10	4	0	65			# nucleus	31	19	8	0	58
% nucleus	78.4615	15.3846	6.15385	0	100			% nucleus	53.4483	32.7586	13.7931	0	100

## Sheet: 2d
RIC8A				SETD1B
FISH to closest Aire foci	random spots to closest Aire foci			FISH to closest Aire foci	random spots to closest Aire foci			Kolmogorov-Smirnov test	RIC8A		Kolmogorov-Smirnov test	SETD1B
0.580025	0.18578			1.64829	0.20875			P value	<0.0001		P value	<0.0001
0.812458	0.68301			0.489214	0.59299			Exact or approximate P value?	Approximate		Exact or approximate P value?	Approximate
0.543541	0.69834			1.25573	0.74718			P value summary	****		P value summary	****
0.75485	0.74791			0.69837	0.82716			Significantly different (P < 0.05)?	Yes		Significantly different (P < 0.05)?	Yes
0.991747	0.79244			0.749305	0.84748			Kolmogorov-Smirnov D	0.8897		Kolmogorov-Smirnov D	0.6869
0.505317	0.89611			2.02378	0.90982
0.744495	0.9995			4.22932	0.96405
0.668148	1.0398			0.41991	1.0738
0.872431	1.12483			2.00261	1.1293
1.54469	1.15252			0.601928	1.15161
0.607667	1.17758			1.39854	1.25611
0.769856	1.2055			0.711058	1.30461
0.379495	1.21017			0.669573	1.34093
0.73534	1.24657			1.19471	1.34456
0.852745	1.25074			0.374751	1.40716
1.12058	1.28144			0.587098	1.48389
0.181093	1.29568			0.399858	1.4903
0.61449	1.31683			0.394192	1.49489
0.92347	1.33095			0.493236	1.50965
3.23656	1.34008			1.24294	1.51201
0.574275	1.38589			0.508734	1.58622
0.691624	1.43354			0.962816	1.60133
0.487385	1.43729			4.11445	1.63458
0.374599	1.44457			0.46194	1.66133
0.802566	1.4787			0.639435	1.70352
0.823708	1.49971			0.704969	1.73623
0.729411	1.53084			2.02095	1.77236
0.503951	1.53166			3.40149	1.78456
0.63684	1.5469			0.443585	1.81677
1.02007	1.55252			0.529887	1.9549
0.475921	1.55758			1.71097	1.96129
0.549875	1.55969			0.59157	1.96474
0.423046	1.56638			4.48621	1.99216
0.687632	1.57982			0.420955	2.01485
0.604463	1.60169			0.21826	2.05401
1.21635	1.62182			1.10467	2.06575
0.114858	1.66449			0.64543	2.15827
0.404293	1.70708			2.3657	2.1695
0.981336	1.75353			0.603966	2.19283
0.658011	1.75636			0.59597	2.20391
0.854621	1.76456			0.422187	2.24579
0.605544	1.7678			0.458813	2.33069
0.618251	1.77233			0.31067	2.33717
0.776598	1.78044			0.43096	2.42745
0.48143	1.78839			1.70376	2.50723
0.647277	1.8065			0.370129	2.51549
0.586423	1.8068			0.414249	2.54717
0.652349	1.86146			0.724534	2.57319
0.610535	1.94123			1.01098	2.58805
0.684506	1.9416			0.55809	2.59387
1.06038	1.95431			1.59614	2.61111
0.516164	1.97003			1.69597	2.64173
0.836127	1.99906				2.64351
0.50588	2.00556				2.67066
0.630731	2.01052				2.67638
0.569571	2.01518				2.71219
0.79067	2.01925				2.80974
0.84922	2.03418				2.86841
0.572065	2.04343				2.98329
0.620123	2.05727				3.04505
0.441746	2.08333				3.06727
0.833434	2.10377				3.14368
0.485867	2.10471				3.29129
0.74338	2.11304				3.31872
1.5539	2.12068				3.32975
0.947305	2.12157				3.34792
0.740289	2.1241				3.36736
0.32966	2.14268				3.44993
0.821547	2.15738				3.68234
0.497806	2.16125				3.68279
0.569848	2.17843				3.70685
0.680457	2.18996				3.74012
	2.21602				3.76121
	2.22272				3.82141
	2.22933				3.859
	2.23878				4.03838
	2.27749				4.07434
	2.29138				4.16986
	2.29229				4.17032
	2.30356				4.34316
	2.31134				4.3669
	2.32268				4.3906
	2.33746				4.45267
	2.34175				4.46576
	2.37939				4.70608
	2.40769				4.75112
	2.4256				4.84852
	2.42956				4.90317
	2.45013				5.01342
	2.45352				5.1034
	2.45414				5.23032
	2.47942				5.33177
	2.52141				5.51451
	2.5433				5.8101
	2.54741				6.21395
	2.55153				6.85161
	2.56708				6.87807
	2.57943				7.25834
	2.59029				7.34938
	2.62791				7.66939
	2.65589				0.55754
	2.66889				0.66574
	2.69663				0.72134
	2.69744				0.73096
	2.76463				0.75208
	2.77485				0.8252
	2.82403				0.85356
	2.85932				0.90522
	2.8859				0.92232
	2.90815				0.97149
	2.92885				0.99996
	2.94262				1.01869
	2.96988				1.03666
	2.98711				1.07945
	3.00627				1.08917
	3.0354				1.09107
	3.04076				1.10262
	3.04987				1.10935
	3.09392				1.14616
	3.1086				1.19353
	3.13096				1.21973
	3.14589				1.24616
	3.15249				1.30863
	3.18049				1.33697
	3.18293				1.41145
	3.18443				1.42557
	3.19163				1.44262
	3.21962				1.44643
	3.22363				1.49491
	3.22691				1.50512
	3.229				1.50863
	3.25957				1.58482
	3.28369				1.58948
	3.38121				1.59061
	3.41725				1.63034
	3.4414				1.66458
	3.45167				1.68676
	3.57545				1.70747
	3.5989				1.71441
	3.63926				1.72732
	3.6473				1.75938
	3.70514				1.77301
	3.75728				1.77348
	3.75829				1.78313
	3.76503				1.7946
	3.77792				1.82124
	3.84358				1.83128
	3.91339				1.90253
	3.96658				1.92816
	3.97548				1.9573
	4.05345				2.03284
	4.06527				2.04759
	4.07886				2.12404
	4.17641				2.16578
	4.17665				2.17249
	4.17694				2.17792
	4.22137				2.18158
	4.23422				2.18452
	4.23839				2.2712
	4.27455				2.33171
	4.28828				2.33725
	4.31658				2.35011
	4.33589				2.43749
	4.49542				2.44754
	4.50522				2.46603
	4.50676				2.49051
	4.53664				2.52826
	4.5574				2.59693
	4.5871				2.64214
	4.59771				2.67916
	4.67236				2.68071
	4.74107				2.74216
	4.7435				2.74294
	4.78402				2.7498
	4.84735				2.76276
	4.84803				2.77478
	4.88869				2.80993
	4.89				2.81127
	4.92421				2.83535
	4.97509				2.87604
	5.0851				2.92932
	5.08965				2.94193
	5.17382				2.94888
	5.24249				2.96534
	5.34514				2.96593
	5.35075				2.96685
	5.62533				2.9783
	5.66438				3.03816
	5.71791				3.06772
	5.73368				3.08275
	5.74418				3.10362
	5.74949				3.12101
	5.91272				3.17405
	5.91388				3.18294
	6.04557				3.19117
	6.70482				3.21373
	6.76697				3.23628
	6.77884				3.25492
	8.02841				3.26386
	8.13038				3.26397
	0.22907				3.27995
	0.72891				3.28915
	0.73815				3.35235
	0.76269				3.40584
	0.82682				3.46816
	0.86949				3.47842
	1.01156				3.53684
	1.02781				3.55115
	1.11684				3.58398
	1.12564				3.65402
	1.12856				3.67063
	1.18822				3.73313
	1.21467				3.82531
	1.24976				3.95314
	1.27749				3.98496
	1.35938				4.00088
	1.37809				4.02503
	1.39913				4.0926
	1.42224				4.13033
	1.52825				4.13454
	1.53858				4.13455
	1.64306				4.13464
	1.64414				4.17314
	1.69949				4.17933
	1.72031				4.19717
	1.77929				4.23452
	1.81389				4.32362
	1.86306				4.34168
	1.92779				4.34313
	1.9732				4.35921
	2.00268				4.4048
	2.04593				4.42386
	2.06902				4.42619
	2.07681				4.44941
	2.09916				4.53528
	2.11223				4.56698
	2.16829				4.58137
	2.19203				4.63053
	2.43023				4.64035
	2.54715				4.68069
	2.66683				4.74002
	2.79652				4.80586
	2.80603				4.81894
	2.83375				4.83628
	2.94126				4.84701
	2.99051				4.89734
	3.01416				4.91142
	3.08997				4.92518
	3.11195				4.95014
	3.16838				4.97835
	3.17989				5.00284
	3.19652				5.01565
	3.2632				5.02159
	3.26323				5.03294
	3.34101				5.04005
	3.44001				5.08837
	3.4628				5.10612
	3.56626				5.10711
	3.64043				5.12626
	3.71659				5.16086
	3.76369				5.16599
	3.80954				5.24894
	3.81254				5.35805
	4.10303				5.48085
	4.14227				5.5362
	4.18564				5.55879
	4.19375				5.58438
	4.24706				5.59353
	4.35038				5.63586
	4.40875				5.66881
	4.55502				5.78323
	4.59162				5.8379
	4.59554				5.84768
	4.77547				5.86321
	4.83319				5.88266
	4.8434				5.91109
	5.00975				5.94823
	5.0353				5.9513
	5.18077				6.02914
	5.26113				6.11144
	5.51463				6.18758
	5.57983				6.20001
	5.58663				6.23285
	5.61742				6.24375
	5.70107				6.47006
	5.73202				6.49714
	5.74311				6.79176
	5.75602				6.81424
	5.80005				6.90696
	5.81238				7.01597
	5.90259				7.31161
	5.90275				7.37749
	6.07578				7.38593
	6.22997				7.39254
	6.44758				7.49284
	6.74234				7.73838
	6.75411				7.95881
	7.3841				8.03785
	8.23445				8.19872
	8.2979				8.42569
	0.60563				0.50978
	0.61536				0.77763
	0.68221				0.80174
	0.77823				0.81091
	1.10611				0.87093
	1.15542				0.88953
	1.17253				0.92152
	1.1864				0.95621
	1.2398				1.07654
	1.31088				1.17925
	1.3457				1.30241
	1.45964				1.30322
	1.47404				1.33562
	1.52138				1.38014
	1.52197				1.38063
	1.54893				1.3807
	1.58299				1.38714
	1.60162				1.38747
	1.60218				1.43299
	1.61515				1.47706
	1.6491				1.48197
	1.67459				1.52197
	1.72237				1.53088
	1.77446				1.54089
	1.79077				1.56291
	1.85715				1.5752
	1.91779				1.58956
	1.91976				1.59203
	1.92416				1.62252
	1.93351				1.6378
	1.98485				1.6794
	1.99237				1.7614
	2.08141				1.7625
	2.15247				1.84122
	2.1607				1.84328
	2.189				1.85576
	2.20477				1.8909
	2.22934				1.93695
	2.23603				1.97252
	2.24266				2.02844
	2.27959				2.05247
	2.35444				2.08577
	2.36803				2.0907
	2.4485				2.1346
	2.46114				2.15388
	2.48282				2.23944
	2.49095				2.25381
	2.57884				2.27185
	2.5915				2.29596
	2.59893				2.29929
	2.61111				2.30012
	2.61795				2.31511
	2.64959				2.3563
	2.67643				2.39716
	2.68471				2.40009
	2.72198				2.40817
	2.74986				2.4117
	2.75195				2.46512
	2.76039				2.48921
	2.7686				2.58857
	2.78465				2.59526
	2.78795				2.59643
	2.79017				2.67444
	2.86321				2.74085
	2.88152				2.77336
	2.94815				2.7991
	2.95058				2.82377
	2.95082				2.83604
	3.05482				2.85995
	3.09171				2.86487
	3.11916				2.91525
	3.12321				2.91617
	3.19119				2.91641
	3.26863				2.91898
	3.29757				3.00261
	3.30386				3.00784
	3.32975				3.05836
	3.33862				3.1206
	3.41493				3.13178
	3.42928				3.17497
	3.4495				3.17806
	3.45046				3.20712
	3.46191				3.29371
	3.5187				3.29731
	3.52342				3.36329
	3.53366				3.48406
	3.5344				3.48667
	3.5472				3.49917
	3.56033				3.50298
	3.5908				3.5123
	3.60502				3.52735
	3.63374				3.54256
	3.66848				3.55206
	3.68939				3.6071
	3.69601				3.6096
	3.72056				3.6206
	3.79461				3.62323
	3.84675				3.62917
	3.85311				3.63812
	3.87053				3.63998
	3.91575				3.64073
	3.95568				3.64353
	3.97707				3.64508
	4.03836				3.64899
	4.07944				3.73301
	4.13088				3.74131
	4.1967				3.7438
	4.27327				3.77332
	4.29078				3.80795
	4.30645				3.92782
	4.3234				3.92792
	4.35083				3.94686
	4.39707				3.95206
	4.40468				3.96639
	4.41544				3.97271
	4.45637				4.02007
	4.47214				4.04807
	4.53009				4.06934
	4.55563				4.15691
	4.57018				4.17947
	4.57867				4.20056
	4.62012				4.22102
	4.6265				4.25085
	4.63772				4.25811
	4.64349				4.25965
	4.65321				4.29536
	4.66445				4.33801
	4.67153				4.34813
	4.74537				4.36901
	4.91087				4.39926
	4.92168				4.41388
	4.93645				4.42862
	4.94545				4.47065
	4.95767				4.49264
	4.97928				4.49763
	5.00376				4.52476
	5.01962				4.57208
	5.03143				4.58972
	5.08007				4.59075
	5.11414				4.59126
	5.1637				4.63215
	5.18718				4.69749
	5.2122				4.73447
	5.24876				4.79638
	5.30977				4.84033
	5.3497				4.86758
	5.40487				4.86817
	5.46665				4.87384
	5.47424				4.89892
	5.51565				4.9461
	5.52775				4.97144
	5.67954				5.05877
	5.7111				5.08363
	5.71608				5.1294
	5.71763				5.17181
	5.73248				5.17509
	5.75026				5.2835
	5.75488				5.3053
	5.88542				5.44429
	5.90749				5.49755
	5.97013				5.60959
	5.9872				5.70988
	5.99561				5.74965
	6.02706				5.77346
	6.0641				5.7878
	6.0727				5.81494
	6.07733				5.82617
	6.08628				5.86519
	6.09878				5.91222
	6.13975				5.94969
	6.21095				6.05927
	6.21579				6.13717
	6.24369				6.14193
	6.25435				6.21171
	6.25718				6.21628
	6.28709				6.2333
	6.30192				6.23516
	6.3025				6.291
	6.33861				6.51385
	6.35936				6.57633
	6.36031				6.68797
	6.38999				6.78653
	6.44632				6.80043
	6.52943				6.80088
	6.56369				6.89877
	6.60932				6.93862
	6.74485				7.03343
	6.74847				7.05301
	6.80443				7.08207
	6.89583				7.1684
	6.94846				7.17082
	7.00715				7.37973
	7.21855				7.44552
	7.31043				7.48004
	7.3623				7.52971
	7.56131				7.756
	7.64809				7.76514
	7.69508				7.89141
	7.94174				7.91534
	8.11494				8.08538
	0.70153				0.7444
	0.83199				0.8488
	0.8585				0.8896
	0.86678				0.9883
	0.88331				1.0461
	0.97659				1.0879
	1.1324				1.1116
	1.17071				1.2307
	1.21458				1.3203
	1.31537				1.3453
	1.3559				1.4101
	1.54929				1.4354
	1.55689				1.4598
	1.59771				1.522
	1.61901				1.5357
	1.72373				1.5746
	1.73921				1.7297
	1.81552				1.8521
	1.83265				1.8544
	1.84142				1.8746
	1.87455				1.8817
	1.89928				1.9482
	1.91351				2.0265
	1.91549				2.0668
	1.92156				2.0683
	1.9435				2.0921
	1.97801				2.1124
	2.01718				2.1196
	2.03648				2.1664
	2.07113				2.2203
	2.12084				2.2907
	2.14277				2.3334
	2.14712				2.4171
	2.16678				2.4215
	2.17				2.5679
	2.21092				2.6413
	2.32394				2.6581
	2.34432				2.7104
	2.36702				2.7892
	2.38663				2.7898
	2.41827				2.8302
	2.42269				2.8574
	2.47353				2.8908
	2.48017				2.902
	2.49426				2.9108
	2.52735				2.9282
	2.54509				2.9339
	2.54758				2.9494
	2.55618				2.9583
	2.55949				3.0017
	2.56905				3.0219
	2.57453				3.1299
	2.58224				3.1619
	2.59302				3.1875
	2.59822				3.2205
	2.6474				3.2266
	2.67532				3.2941
	2.69893				3.3326
	2.74837				3.3658
	2.80065				3.4401
	2.80206				3.4482
	2.82438				3.4527
	2.87906				3.4535
	2.9423				3.4567
	2.98736				3.4845
	2.99308				3.5176
	3.04367				3.5318
	3.07928				3.5543
	3.10071				3.5919
	3.14086				3.6042
	3.24332				3.6595
	3.25916				3.6651
	3.31479				3.6758
	3.32073				3.6895
	3.33783				3.7174
	3.36208				3.7733
	3.37036				3.7981
	3.45076				3.82
	3.47386				3.8347
	3.4961				3.8608
	3.50359				3.9052
	3.52189				3.9342
	3.57181				3.9636
	3.58237				4.0047
	3.58525				4.0318
	3.65794				4.0323
	3.65925				4.0402
	3.66511				4.0424
	3.69095				4.1024
	3.69496				4.1844
	3.72893				4.1909
	3.73917				4.2208
	3.74918				4.2301
	3.75919				4.2561
	3.81942				4.2576
	3.84105				4.3302
	3.87508				4.3832
	3.89012				4.3866
	3.97214				4.4199
	3.9871				4.4327
	4.00278				4.4653
	4.02713				4.4715
	4.0514				4.5222
	4.07824				4.5389
	4.11275				4.5398
	4.12694				4.6093
	4.1521				4.6196
	4.17639				4.665
	4.21859				4.6742
	4.26122				4.6829
	4.29908				4.6841
	4.32387				4.7616
	4.36226				4.7913
	4.36779				4.7917
	4.37671				4.8226
	4.37676				4.838
	4.37971				4.8518
	4.40125				4.9043
	4.43244				4.9879
	4.46589				5.0377
	4.4728				5.042
	4.48916				5.0597
	4.51969				5.138
	4.5791				5.2059
	4.58372				5.3619
	4.63872				5.3955
	4.68283				5.3957
	4.72251				5.4535
	4.7729				5.4832
	4.78159				5.4949
	4.83803				5.5368
	4.84304				5.5414
	4.85478				5.605
	4.88815				5.6241
	5.0251				5.6702
	5.02718				5.6728
	5.03195				5.6827
	5.09887				5.7385
	5.14469				5.7816
	5.17648				5.8148
	5.17706				5.8515
	5.26208				5.9026
	5.27773				6.0078
	5.34229				6.0298
	5.3428				6.1115
	5.38128				6.2367
	5.44768				6.2624
	5.45967				6.3499
	5.46133				6.3932
	5.46738				6.4143
	5.47458				6.4576
	5.51133				6.5053
	5.54704				6.5149
	5.58003				6.5164
	5.6358				6.548
	5.68991				6.5727
	5.72596				6.5945
	5.79016				6.6438
	5.81279				6.6622
	5.81722				6.6652
	5.89017				6.6943
	5.90668				6.7055
	5.91393				6.727
	5.91919				6.7415
	5.95667				6.7534
	6.01791				6.7576
	6.04485				6.8049
	6.26893				6.8144
	6.52552				6.9464
	6.6168				7.0602
	6.74681				7.0627
	6.81701				7.0887
	6.92113				7.1577
	7.15292				7.1902
	7.38036				7.259
	7.48944				7.313
	7.51213				7.4417
	7.61628				7.5357
	7.65317				7.5514
	7.80058				7.6068
	7.82897				7.6534
	7.96971				7.8434
	7.96991				7.9734
	8.14406				8.3868
	8.37105				8.4545
	8.39814				8.5692
	8.49619				8.5747
	8.5624				8.7676
	8.6131				9.2507
	8.6609				9.2674
	8.66395				9.3901
	9.1819				9.4387
	9.23765				9.6358
	9.41482				9.6474
	9.46176				9.8292
	9.87457				9.9891
	10.0505				10.0425
	10.1138				10.0984
	10.2266				11.6309
	10.3606				12.1481
	0.87746				0.47906
	1.20229				0.63153
	1.20773				0.85177
	1.46075				0.88571
	1.53962				0.8973
	1.5739				0.9
	1.58991				1.03603
	1.63752				1.11883
	1.69372				1.14092
	1.74537				1.14658
	1.82382				1.22492
	1.85167				1.29713
	1.89946				1.30133
	1.90114				1.32224
	1.98624				1.32237
	2.07576				1.35878
	2.08038				1.42468
	2.12639				1.4706
	2.14969				1.52425
	2.36756				1.54319
	2.46007				1.55646
	2.50078				1.58668
	2.66986				1.64211
	2.72736				1.67494
	2.7888				1.67528
	2.82391				1.68825
	2.86589				1.69009
	2.8736				1.70858
	2.87837				1.70948
	2.90246				1.75859
	2.9522				1.87786
	2.97524				1.88534
	3.05121				1.89125
	3.09755				1.89174
	3.18583				1.91365
	3.20769				1.94012
	3.21305				1.94669
	3.21475				1.95846
	3.2562				1.96768
	3.32536				1.96912
	3.35047				1.97619
	3.39513				1.99746
	3.40177				2.00358
	3.47485				2.01903
	3.64879				2.09435
	3.66955				2.0945
	3.8655				2.11268
	3.87594				2.12749
	3.88133				2.1828
	3.93425				2.2159
	3.97341				2.21926
	3.98067				2.2345
	4.03872				2.25911
	4.09961				2.27668
	4.12828				2.30376
	4.14542				2.30651
	4.17247				2.3192
	4.24431				2.32889
	4.35384				2.39653
	4.45551				2.43409
	4.49559				2.48993
	4.64079				2.49989
	4.64116				2.59037
	4.64674				2.62884
	4.68847				2.6334
	4.71517				2.66871
	4.76179				2.67457
	4.76385				2.67902
	4.7725				2.71267
	4.938				2.71589
	4.94486				2.73677
	4.98486				2.77106
	4.98657				2.80985
	5.08432				2.81081
	5.17002				2.81105
	5.22858				2.81873
	5.29017				2.87049
	5.38085				2.91338
	5.54182				2.92213
	5.68636				2.93119
	5.77506				2.98531
	5.80769				3.01057
	5.84766				3.04006
	5.88268				3.04171
	5.90633				3.05021
	6.04016				3.13736
	6.13297				3.18802
	6.13576				3.19683
	6.17742				3.229
	6.30015				3.23984
	6.35151				3.25648
	6.40481				3.27188
	6.53502				3.2939
	6.58394				3.30294
	6.69522				3.39382
	6.9458				3.40651
	7.49729				3.44753
	7.76413				3.48782
	8.33161				3.50904
	8.56723				3.54061
	0.55543				3.57565
	0.75103				3.57656
	0.84056				3.59566
	0.86016				3.62348
	0.8944				3.62701
	0.92519				3.63158
	0.99774				3.67869
	1.09583				3.68356
	1.0976				3.73455
	1.2176				3.76424
	1.24796				3.78054
	1.25406				3.79205
	1.2592				3.87708
	1.35469				3.88282
	1.39891				3.89686
	1.42963				3.92853
	1.43536				3.94916
	1.47757				3.95291
	1.49585				4.02461
	1.53957				4.04592
	1.55809				4.06266
	1.59411				4.06452
	1.63409				4.07416
	1.64365				4.09586
	1.69553				4.14219
	1.72321				4.19598
	1.74095				4.21196
	1.75858				4.27278
	1.78955				4.2768
	1.8392				4.28133
	1.86726				4.29308
	1.87867				4.31498
	1.95905				4.32809
	2.01229				4.3907
	2.10276				4.55851
	2.13303				4.5746
	2.14189				4.61431
	2.26265				4.62103
	2.3655				4.68717
	2.3824				4.75293
	2.41027				4.81525
	2.48469				4.88567
	2.53344				4.91675
	2.53887				5.00064
	2.55548				5.06648
	2.55945				5.07769
	2.58336				5.18393
	2.59975				5.2288
	2.64665				5.29502
	2.65738				5.33232
	2.66234				5.3795
	2.67012				5.40354
	2.68143				5.41236
	2.78042				5.50519
	2.81007				5.51876
	2.81455				5.53019
	2.82227				5.54508
	2.85525				5.56548
	2.86495				5.58335
	2.87452				5.60232
	2.87855				5.64342
	2.90559				5.67944
	2.90891				5.6954
	2.93882				5.72276
	2.95209				5.76789
	3.00498				5.79655
	3.02046				5.80656
	3.05187				5.82189
	3.08395				5.94182
	3.08836				5.94807
	3.14532				5.95824
	3.15965				5.99341
	3.1903				6.03417
	3.20097				6.09448
	3.20727				6.10716
	3.25668				6.12458
	3.26807				6.14448
	3.28009				6.14567
	3.35456				6.22911
	3.38004				6.25557
	3.41738				6.26182
	3.53798				6.29261
	3.61416				6.48312
	3.61864				6.49997
	3.62799				6.76458
	3.64409				6.82513
	3.67944				6.99865
	3.70136				7.17595
	3.71528				7.23603
	3.74428				7.35243
	3.7838				7.46928
	3.80905				7.50868
	3.81617				8.07175
	3.81922				8.13483
	3.82674				8.25496
	3.83022				8.25811
	3.9339				8.35945
	3.94097				8.59225
	3.94325				8.77593
	3.95721				10.1416
	3.98257				0.6203
	3.99387				0.761
	4.00188				0.9201
	4.02054				0.9799
	4.03788				1.0363
	4.04015				1.0443
	4.09805				1.177
	4.09989				1.3043
	4.24085				1.3374
	4.25821				1.4763
	4.26834				1.493
	4.3135				1.5078
	4.38616				1.5338
	4.41423				1.5922
	4.41907				1.6263
	4.43711				1.6383
	4.47722				1.6802
	4.48831				1.7641
	4.49638				1.7731
	4.51077				1.843
	4.52832				1.8659
	4.61678				1.8659
	4.63895				1.8939
	4.65238				1.9244
	4.70887				1.9706
	4.72794				2.0764
	4.72938				2.1077
	4.75413				2.1079
	4.79237				2.1336
	4.84206				2.1489
	4.84924				2.2341
	4.85267				2.2726
	4.86063				2.3125
	4.86933				2.3818
	4.90727				2.4265
	4.92391				2.5147
	4.97818				2.5441
	5.00555				2.5619
	5.02448				2.5769
	5.02779				2.6155
	5.04825				2.6704
	5.05331				2.6998
	5.06554				2.7038
	5.09595				2.7895
	5.1361				2.8974
	5.15745				2.9601
	5.17806				2.9762
	5.18859				2.9862
	5.24218				2.9903
	5.24761				3.0209
	5.25178				3.0227
	5.32654				3.0636
	5.34554				3.0649
	5.35871				3.0733
	5.39713				3.1286
	5.42588				3.1851
	5.44563				3.2036
	5.46369				3.2331
	5.49969				3.2547
	5.51091				3.2845
	5.52991				3.2891
	5.64635				3.2895
	5.64659				3.3181
	5.65004				3.3257
	5.77807				3.3296
	5.85899				3.3321
	5.86079				3.3325
	5.97011				3.4436
	5.98224				3.4841
	6.06314				3.4881
	6.16505				3.5084
	6.1798				3.5277
	6.23033				3.6044
	6.25287				3.7351
	6.25294				3.7521
	6.27394				3.7646
	6.30884				3.8128
	6.33766				3.8224
	6.3638				3.8495
	6.59409				3.8693
	6.61182				3.9263
	6.80096				3.9368
	6.98041				3.9802
	7.00015				3.988
	7.03802				3.992
	7.0494				4.0079
	7.12837				4.0457
	7.7612				4.0569
	7.77724				4.0773
	8.31645				4.0918
	8.3604				4.161
	8.58375				4.1843
	8.63974				4.1857
	8.6992				4.205
	8.93229				4.2079
	9.11615				4.3179
	9.14504				4.3344
	9.64944				4.3544
	9.74322				4.3593
	9.85507				4.3643
	0.20943				4.375
	0.72097				4.4097
	0.80769				4.4101
	0.80969				4.426
	0.89159				4.5165
	1.09209				4.5201
	1.09886				4.5701
	1.14316				4.581
	1.25125				4.5825
	1.25284				4.5831
	1.25498				4.5877
	1.28165				4.5899
	1.35683				4.6368
	1.40849				4.6971
	1.43158				4.6973
	1.45068				4.7269
	1.46735				4.7323
	1.47012				4.7666
	1.50469				4.771
	1.51086				4.7915
	1.60145				4.7978
	1.60239				4.8118
	1.63455				4.8132
	1.65812				4.8322
	1.7081				4.8554
	1.74251				4.8604
	1.76464				4.914
	1.80932				4.9261
	1.81626				4.9605
	1.84109				4.9681
	1.84166				5.0009
	1.87029				5.0461
	1.8828				5.0701
	1.92419				5.0826
	1.9268				5.104
	1.94577				5.1424
	2.11964				5.1657
	2.14439				5.1909
	2.20125				5.2912
	2.20678				5.2962
	2.22762				5.3051
	2.23228				5.3841
	2.24895				5.3923
	2.2548				5.4615
	2.29704				5.4685
	2.30545				5.4874
	2.33796				5.5247
	2.34484				5.5261
	2.34586				5.6868
	2.42488				5.6928
	2.44393				5.7687
	2.46013				5.7997
	2.47002				5.8053
	2.50125				5.81
	2.5092				5.8132
	2.56611				5.8497
	2.58836				5.8676
	2.6065				5.9038
	2.64042				5.9131
	2.64184				5.9356
	2.64924				5.973
	2.65327				5.9743
	2.65817				6.022
	2.6758				6.0743
	2.79943				6.1122
	2.88849				6.1959
	2.99752				6.2837
	3.01451				6.3377
	3.13795				6.538
	3.16492				6.5388
	3.16774				6.6053
	3.19388				6.6131
	3.21126				6.6216
	3.28018				6.6259
	3.28136				6.6985
	3.31461				6.7918
	3.42697				6.8443
	3.43332				6.9735
	3.47415				7.0146
	3.49344				7.0296
	3.49857				7.102
	3.51035				7.1889
	3.56594				7.2048
	3.5834				7.3837
	3.64041				7.4289
	3.64871				7.5883
	3.70312				7.6842
	3.76464				7.7699
	3.76909				7.7964
	3.79518				7.9112
	3.84013				7.9842
	3.8694				8.4014
	3.8802				9.0059
	3.88337				9.1026
	3.89476				10.4882
	3.90099				11.029
	3.91368				11.2003
	3.96739				11.5022
	4.06229				11.9883
	4.06486				12.0167
	4.06752				0.55816
	4.07713				0.69312
	4.11127				0.84776
	4.1146				0.8667
	4.12137				0.89394
	4.15747				0.96138
	4.16035				1.06703
	4.20431				1.15617
	4.24194				1.1666
	4.27562				1.18184
	4.28741				1.26959
	4.29803				1.34368
	4.41771				1.53441
	4.43065				1.5373
	4.47581				1.63694
	4.49035				1.69261
	4.51919				1.87799
	4.54928				1.92163
	4.58354				2.17424
	4.65863				2.25546
	4.66774				2.29285
	4.67771				2.36029
	4.72362				2.39725
	4.77441				2.47122
	4.82247				2.52262
	4.89464				2.67369
	5.00447				2.68981
	5.01023				2.72093
	5.02166				2.74428
	5.09987				2.85965
	5.14194				3.01289
	5.14956				3.05599
	5.18839				3.07118
	5.28374				3.0728
	5.41264				3.10166
	5.44136				3.12283
	5.4427				3.19344
	5.56896				3.27673
	5.58021				3.27804
	5.63066				3.29026
	5.63784				3.31145
	5.78688				3.33288
	5.78876				3.3337
	5.8011				3.35894
	5.88856				3.37751
	5.91104				3.44924
	5.91853				3.46057
	5.95145				3.48142
	5.96375				3.52272
	6.01444				3.71743
	6.03764				3.80585
	6.11786				3.83059
	6.13478				4.14797
	6.20462				4.17468
	6.22787				4.20547
	6.23073				4.27093
	6.27407				4.31576
	6.31038				4.36912
	6.31936				4.38324
	6.34288				4.45038
	6.37522				4.48314
	6.3938				4.59956
	6.44523				4.7005
	6.48545				4.74468
	6.53089				4.75715
	6.53837				4.85494
	6.54691				4.8894
	6.63358				4.90951
	6.84982				4.94294
	6.85683				5.03516
	6.8707				5.0895
	6.87684				5.11804
	6.88235				5.15436
	6.91016				5.21917
	6.92768				5.29732
	6.97592				5.30126
	7.02899				5.4376
	7.03001				5.79561
	7.035				5.82785
	7.04704				6.00026
	7.07535				6.02804
	7.08357				6.14912
	7.19338				6.22166
	7.26018				6.27001
	7.48845				6.27913
	7.64321				6.40932
	7.69566				6.63461
	7.71884				6.80991
	7.73546				6.96769
	7.75903				7.12756
	7.97275				7.36336
	8.01786				7.50276
	8.04064				7.98139
	8.22168				8.05771
	8.44168				8.07699
	8.6827				8.56583
	8.71119				8.60486
	8.75953				8.64941
	9.31219				8.74007
	9.74779				9.93065
	0.7568				0.07463
	0.959				0.18858
	1.2054				0.79352
	1.5906				0.88887
	1.7259				0.90071
	1.839				1.01349
	1.8593				1.01416
	1.8824				1.03082
	1.9501				1.09245
	1.9806				1.23456
	1.9904				1.27352
	2.1016				1.28505
	2.1139				1.35138
	2.133				1.36195
	2.1367				1.36529
	2.1798				1.41764
	2.2184				1.44602
	2.2401				1.4657
	2.2504				1.48478
	2.2582				1.50624
	2.2593				1.53116
	2.3221				1.58917
	2.3225				1.59144
	2.4068				1.5948
	2.4334				1.59728
	2.4958				1.74649
	2.5105				1.86379
	2.5835				1.90895
	2.6123				1.92994
	2.6651				1.96386
	2.6659				2.02803
	2.6686				2.06076
	2.7119				2.06438
	2.7327				2.12136
	2.7477				2.28817
	2.7569				2.35747
	2.7847				2.41491
	2.8299				2.44409
	2.8548				2.51538
	2.8899				2.52874
	2.8944				2.58388
	2.901				2.58592
	2.9185				2.67073
	2.9607				2.74412
	3.0017				2.74685
	3.0257				2.87661
	3.0262				2.88205
	3.0651				2.90003
	3.1016				2.94249
	3.2029				3.01782
	3.387				3.02247
	3.408				3.0297
	3.4272				3.03047
	3.4349				3.08823
	3.4738				3.1167
	3.5127				3.17125
	3.5465				3.17561
	3.5614				3.18379
	3.5831				3.22666
	3.6407				3.24242
	3.6621				3.26862
	3.674				3.42005
	3.6949				3.45095
	3.7576				3.4561
	3.7622				3.46798
	3.8523				3.46836
	3.8728				3.51073
	3.9143				3.5215
	3.9395				3.54212
	3.9801				3.58778
	3.9933				3.6176
	4.0005				3.63573
	4.007				3.70189
	4.009				3.70878
	4.0183				3.74214
	4.1254				3.77572
	4.1412				3.80822
	4.2025				3.8759
	4.237				3.87788
	4.3383				3.89104
	4.3929				3.92031
	4.3936				3.92085
	4.4184				3.92412
	4.4343				3.95015
	4.4559				4.18214
	4.4914				4.26791
	4.5104				4.27905
	4.558				4.29795
	4.5984				4.29879
	4.6065				4.32007
	4.6933				4.33348
	4.7487				4.38827
	4.7951				4.44591
	4.848				4.45206
	4.8664				4.49358
	4.8715				4.49596
	4.8868				4.50036
	4.9042				4.54664
	4.961				4.56514
	4.9638				4.58943
	4.9719				4.62329
	5.0153				4.70887
	5.0201				4.744
	5.1016				4.7628
	5.1025				4.82003
	5.1262				4.90792
	5.1462				4.91504
	5.1572				4.97683
	5.2995				5.08121
	5.3234				5.10968
	5.3266				5.11005
	5.372				5.11754
	5.5224				5.2358
	5.5413				5.23754
	5.5473				5.27567
	5.5645				5.39338
	5.5666				5.4145
	5.5679				5.42291
	5.6391				5.43858
	5.6476				5.49276
	5.6617				5.54119
	5.6948				5.55138
	5.7002				5.61016
	5.7775				5.62487
	5.7855				5.71672
	5.8904				5.75636
	5.9026				5.78472
	5.9419				5.79827
	5.9781				5.83386
	5.9957				5.91458
	6.0217				5.91756
	6.0222				5.92478
	6.0574				6.00141
	6.0596				6.10323
	6.1008				6.15257
	6.1533				6.16381
	6.1627				6.16784
	6.1949				6.20082
	6.2176				6.21122
	6.2877				6.21853
	6.3172				6.24729
	6.3251				6.31897
	6.3504				6.34534
	6.4316				6.41238
	6.4332				6.43361
	6.4372				6.44301
	6.4408				6.4782
	6.4843				6.5402
	6.5377				6.55267
	6.5978				6.56287
	6.6026				6.58453
	6.6748				6.59231
	6.7912				6.60797
	6.8388				6.61999
	6.8684				6.66357
	7.0484				6.71746
	7.0675				6.7828
	7.174				6.85301
	7.2201				6.91961
	7.3393				6.93747
	7.39				6.94912
	7.4257				7.00496
	7.4577				7.04439
	7.4716				7.11802
	7.4853				7.14904
	7.5717				7.26286
	7.5757				7.44403
	7.5767				7.49311
	7.7914				7.58695
	7.8352				7.59462
	7.9761				7.65901
	8.0578				7.66886
	8.2014				7.82436
	8.2117				7.86576
	8.2242				7.89895
	8.2287				7.9432
	8.2487				7.97206
	8.2554				8.00358
	8.2878				8.04053
	8.4181				8.14309
	8.6155				8.22541
	8.7607				8.25134
	8.7756				8.25259
	8.8905				8.37703
	8.998				8.82536
	9.0256				8.87784
	9.2268				8.89265
	10.0455				8.89833
	10.1885				8.94959
	10.1935				9.10473
	10.1981				9.10735
	10.2022				9.2313
	10.3005				9.24466
	10.4818				9.25861
	10.5178				9.27426
	10.9117				9.32524
	10.9338				9.64747
	10.9913				9.64839
	11.0185				9.8053
	11.2344				10.0062
	0.42795				0.76041
	0.51815				0.80675
	0.65328				0.87326
	0.67914				0.91166
	0.77442				0.92919
	0.79091				1.08744
	0.93618				1.09061
	0.95031				1.10616
	0.95378				1.13272
	0.9918				1.24809
	1.07155				1.39512
	1.08419				1.39706
	1.16416				1.40614
	1.17646				1.44825
	1.20561				1.4929
	1.22114				1.49915
	1.22987				1.51263
	1.23727				1.51523
	1.24356				1.51713
	1.25685				1.54233
	1.30926				1.56879
	1.31215				1.57955
	1.32004				1.63064
	1.34262				1.63264
	1.35838				1.66713
	1.42717				1.71549
	1.45257				1.74936
	1.51023				1.75707
	1.57439				1.77057
	1.57959				1.79493
	1.60501				1.8028
	1.64356				1.82765
	1.67131				1.83655
	1.72261				1.84012
	1.73809				1.85693
	1.74168				1.88352
	1.74303				1.91621
	1.75713				1.9262
	1.7705				1.94198
	1.81511				1.99849
	1.84837				2.00931
	1.8746				2.04048
	1.92301				2.05834
	1.92494				2.07035
	1.92794				2.07948
	1.96799				2.08156
	1.98915				2.08844
	2.02649				2.11221
	2.04202				2.12408
	2.04432				2.17367
	2.04765				2.17796
	2.06218				2.21086
	2.08501				2.23955
	2.08938				2.29199
	2.09596				2.30972
	2.12899				2.32179
	2.16333				2.32824
	2.2427				2.33093
	2.24467				2.33491
	2.2869				2.35289
	2.29308				2.37114
	2.31094				2.37711
	2.3612				2.40945
	2.37049				2.46907
	2.37867				2.48202
	2.3955				2.48503
	2.42894				2.48843
	2.45148				2.50866
	2.45812				2.51949
	2.46681				2.6045
	2.4901				2.6052
	2.49826				2.75676
	2.51221				2.75832
	2.52972				2.75885
	2.55846				2.77159
	2.57725				2.77347
	2.63146				2.82229
	2.70843				2.85582
	2.73218				2.91412
	2.7625				2.92803
	2.778				2.96992
	2.83694				2.98005
	2.86776				3.01132
	2.89632				3.05424
	2.90901				3.06972
	2.91845				3.16668
	2.92291				3.17167
	2.94072				3.21965
	2.9433				3.22055
	2.94412				3.23007
	2.94834				3.23863
	2.9579				3.24867
	2.97889				3.26974
	2.99478				3.31091
	3.04124				3.3309
	3.04889				3.34472
	3.05282				3.40927
	3.06886				3.41156
	3.07554				3.42401
	3.12883				3.42705
	3.16397				3.51693
	3.25274				3.55816
	3.26976				3.61897
	3.27316				3.72433
	3.27411				3.72763
	3.28532				3.72955
	3.29208				3.73023
	3.38422				3.75147
	3.42348				3.76241
	3.42574				3.76633
	3.46005				3.78739
	3.48456				3.78991
	3.50103				3.81288
	3.50164				3.86328
	3.55096				3.89577
	3.58821				3.90183
	3.5912				3.94538
	3.64236				3.94899
	3.64716				3.96256
	3.66727				3.9877
	3.68892				3.99341
	3.71117				4.04678
	3.73773				4.06777
	3.76546				4.11111
	3.77924				4.1825
	3.79443				4.24265
	3.81466				4.24981
	3.83546				4.33986
	3.85501				4.35137
	3.87821				4.35154
	3.96203				4.35817
	3.97658				4.38664
	4.04823				4.39862
	4.06671				4.39935
	4.07158				4.40725
	4.11351				4.45398
	4.1374				4.47361
	4.14506				4.49076
	4.15894				4.55729
	4.20375				4.5979
	4.21608				4.70818
	4.21818				4.71103
	4.22115				4.75685
	4.2866				4.75921
	4.31612				4.76042
	4.3295				4.7614
	4.33031				4.7765
	4.33728				4.82703
	4.44034				4.85726
	4.4536				4.8654
	4.46114				4.89935
	4.47869				4.90745
	4.5201				4.90942
	4.53497				4.9166
	4.54181				4.95136
	4.59444				4.96432
	4.59964				5.10646
	4.60884				5.11107
	4.61306				5.11133
	4.6398				5.14134
	4.72916				5.14491
	4.731				5.15494
	4.73975				5.21156
	4.86432				5.28976
	4.88497				5.33923
	4.91512				5.34504
	4.92272				5.37184
	4.94182				5.37288
	4.99394				5.3922
	5.02142				5.50276
	5.06123				5.52976
	5.09487				5.56217
	5.10945				5.65949
	5.18336				5.70141
	5.3193				5.7322
	5.34272				5.74641
	5.39376				5.76534
	5.57133				5.85762
	5.58454				5.87694
	5.59218				5.94339
	5.63264				6.0621
	5.68431				6.08107
	5.68484				6.12909
	5.70324				6.19924
	5.71147				6.23611
	5.93235				6.24653
	6.01805				6.42858
	6.11141				6.44189
	6.11755				6.59362
	6.32231				6.66098
	6.35191				6.88133
	6.38481				6.91137
	6.5878				6.93411
	6.70619				6.97779
	6.72712				7.27875
	7.06196				7.39926
	7.08997				7.51668
	7.32869				7.71705
	7.4559				7.98926
	8.1503				8.30028
	0.95861				0.83599
	1.1254				0.92249
	1.19531				0.93568
	1.40681				1.06848
	1.45819				1.21225
	1.56468				1.27101
	1.59678				1.46152
	1.61675				1.59758
	1.63917				1.60727
	1.64878				1.63092
	1.66694				1.63703
	1.69598				1.6504
	1.73174				1.68981
	1.77285				1.72264
	1.89527				1.73914
	1.90655				1.89013
	2.02211				1.94622
	2.05751				1.99039
	2.2267				2.04909
	2.34463				2.05394
	2.35794				2.08393
	2.43138				2.09174
	2.43602				2.11223
	2.44715				2.13116
	2.45481				2.26801
	2.45589				2.26865
	2.47353				2.36213
	2.5334				2.47644
	2.55727				2.5104
	2.61332				2.57552
	2.72821				2.58542
	2.75694				2.61884
	2.78596				2.71366
	3.00932				2.79526
	3.23249				2.89217
	3.28704				2.89637
	3.31904				2.99425
	3.5737				3.03717
	3.60414				3.03998
	3.6108				3.18912
	3.62917				3.19355
	3.80707				3.19502
	3.81674				3.24561
	3.81929				3.2483
	3.86178				3.33681
	3.94972				3.38794
	3.96892				3.4487
	4.06694				3.46555
	4.13914				3.47601
	4.14311				3.48311
	4.14968				3.50987
	4.27515				3.53631
	4.27597				3.5991
	4.34767				3.70903
	4.42181				3.71901
	4.48042				3.73609
	4.48539				3.80726
	4.5306				3.84744
	4.54304				3.8635
	4.97819				3.91081
	5.01142				3.91662
	5.05404				3.92078
	5.08603				4.02708
	5.1132				4.14809
	5.12985				4.151
	5.23823				4.28248
	5.26795				4.40661
	5.29533				4.44425
	5.46225				4.53289
	5.4867				4.59389
	5.56107				4.65613
	5.58968				4.66624
	5.60172				4.85383
	5.65343				4.87725
	5.82246				4.89498
	5.87394				4.98023
	6.05409				4.99937
	6.10323				5.11913
	6.32731				5.1246
	6.36099				5.27143
	6.50475				5.33657
	6.51485				5.5267
	6.54517				5.62982
	6.60501				5.69172
	6.64255				5.70823
	6.6801				5.71297
	6.77188				5.8108
	6.90046				6.17105
	6.93859				6.18344
	6.94007				6.24218
	7.01651				6.24742
	7.08898				6.27381
	7.10878				6.39039
	7.55869				6.45916
	7.73522				6.75251
	7.93664				6.87224
	7.94775				7.01829
	8.24633				7.17323
	8.80029				7.19243
	9.07456				7.51115
	0.29687				0.36864
	0.35831				0.38541
	0.42161				0.46117
	0.4387				0.46764
	0.45462				0.58843
	0.64648				0.63875
	0.7342				0.64032
	0.74113				0.64078
	0.84157				0.65449
	0.8661				0.7097
	0.88119				0.73838
	0.89193				0.82438
	0.90342				0.82685
	0.93069				0.8621
	0.93345				0.90995
	0.93995				0.94106
	0.97317				0.951
	1.00438				0.9641
	1.05443				1.00201
	1.06884				1.00808
	1.12261				1.02025
	1.12425				1.02927
	1.16921				1.07206
	1.19739				1.08489
	1.21447				1.10131
	1.23882				1.11828
	1.2438				1.12474
	1.24994				1.1254
	1.26785				1.14315
	1.32683				1.15789
	1.37759				1.1677
	1.41575				1.16808
	1.41621				1.17719
	1.42964				1.18107
	1.43714				1.18638
	1.45072				1.2035
	1.55005				1.20975
	1.55628				1.21341
	1.57486				1.21492
	1.63389				1.22029
	1.63753				1.24261
	1.64001				1.25241
	1.64746				1.25644
	1.65538				1.26768
	1.68605				1.28995
	1.71331				1.29171
	1.72139				1.30675
	1.72588				1.3521
	1.73636				1.35669
	1.7706				1.3607
	1.78193				1.37425
	1.81571				1.38699
	1.82381				1.41906
	1.82969				1.42578
	1.83822				1.44447
	1.83978				1.48541
	1.84525				1.49396
	1.85673				1.49698
	1.86391				1.52935
	1.86978				1.54366
	1.87929				1.54854
	1.90512				1.56401
	1.91937				1.57826
	1.93035				1.5803
	1.93421				1.58499
	1.94063				1.59338
	1.94066				1.59366
	1.94549				1.59499
	1.95744				1.59981
	1.95891				1.63473
	1.96953				1.64735
	1.98025				1.65048
	2.05285				1.67013
	2.07916				1.6705
	2.091				1.67286
	2.09725				1.68474
	2.10963				1.6946
	2.12491				1.69858
	2.12778				1.72381
	2.14146				1.72956
	2.14691				1.74711
	2.1699				1.75296
	2.17195				1.76717
	2.17477				1.78491
	2.19606				1.79553
	2.20312				1.80378
	2.2506				1.80592
	2.25264				1.83371
	2.25926				1.83438
	2.27057				1.84218
	2.29406				1.84884
	2.29586				1.85163
	2.29749				1.85524
	2.30027				1.86634
	2.32302				1.8688
	2.32663				1.88704
	2.3276				1.91032
	2.37233				1.91062
	2.38668				1.92494
	2.38789				1.92676
	2.45025				1.93977
	2.4596				1.94095
	2.46112				1.96809
	2.46125				1.97952
	2.4822				1.98667
	2.49283				1.98965
	2.49359				1.99059
	2.52931				2.01738
	2.53025				2.02039
	2.53434				2.02348
	2.549				2.02815
	2.55566				2.03032
	2.55785				2.03036
	2.57674				2.03317
	2.65533				2.03519
	2.6636				2.05341
	2.67521				2.09433
	2.68855				2.09511
	2.6893				2.10114
	2.69496				2.10583
	2.70662				2.11184
	2.70826				2.11558
	2.71712				2.11806
	2.72749				2.13169
	2.72794				2.13911
	2.7312				2.14153
	2.74133				2.15369
	2.77657				2.15762
	2.79493				2.17114
	2.80296				2.18451
	2.82536				2.18861
	2.8661				2.18905
	2.9012				2.21546
	2.90528				2.23303
	2.93391				2.24001
	2.93569				2.25788
	2.95806				2.26131
	2.98871				2.26593
	2.99763				2.28717
	3.0089				2.29494
	3.07113				2.31422
	3.10138				2.34701
	3.12679				2.35199
	3.13006				2.35867
	3.13029				2.36432
	3.13456				2.36863
	3.14263				2.36933
	3.14783				2.36937
	3.15419				2.36999
	3.15571				2.39852
	3.17623				2.41981
	3.18957				2.42356
	3.20843				2.43404
	3.21317				2.43595
	3.23964				2.48144
	3.24416				2.48767
	3.25627				2.50441
	3.26152				2.51824
	3.27328				2.52661
	3.27548				2.53911
	3.27805				2.56403
	3.28565				2.57295
	3.28712				2.57494
	3.30194				2.59062
	3.30558				2.59949
	3.30562				2.63507
	3.32886				2.63969
	3.36304				2.64195
	3.39789				2.7034
	3.39968				2.71433
	3.4007				2.72403
	3.40506				2.73302
	3.40661				2.74368
	3.44227				2.76052
	3.44873				2.77151
	3.46329				2.81687
	3.47516				2.83044
	3.48671				2.85882
	3.52187				2.88848
	3.53046				2.90365
	3.57392				2.90449
	3.57656				2.90639
	3.58704				2.91658
	3.62167				2.93244
	3.6296				2.94643
	3.67884				2.9535
	3.71932				2.95407
	3.78638				2.96709
	3.79859				2.97303
	3.81583				2.98923
	3.8552				3.01532
	3.85551				3.03415
	3.87264				3.05261
	3.87545				3.10302
	3.92519				3.10577
	3.94619				3.12768
	3.97516				3.13467
	4.00087				3.1365
	4.00423				3.14604
	4.02134				3.14889
	4.05819				3.16306
	4.07682				3.20727
	4.13493				3.21938
	4.14214				3.23117
	4.14337				3.24064
	4.14349				3.27879
	4.2053				3.29745
	4.20815				3.30159
	4.21907				3.30416
	4.22968				3.31264
	4.24825				3.3141
	4.27091				3.3212
	4.27355				3.33407
	4.27508				3.36108
	4.28693				3.39727
	4.36469				3.40993
	4.38674				3.43037
	4.38688				3.43278
	4.39022				3.45936
	4.41003				3.46788
	4.43939				3.48315
	4.44114				3.52529
	4.48292				3.58227
	4.49019				3.59018
	4.53692				3.59436
	4.54218				3.61364
	4.54426				3.6236
	4.62238				3.62423
	4.65932				3.62428
	4.73212				3.62644
	4.75059				3.63172
	4.75443				3.65871
	4.77187				3.66991
	4.79777				3.7142
	4.80792				3.72366
	4.84299				3.74443
	4.85685				3.7546
	4.86911				3.75579
	4.8695				3.76654
	4.87988				3.77009
	4.90673				3.77016
	4.92514				3.78094
	4.95174				3.781
	4.96846				3.81135
	4.98042				3.81276
	5.00679				3.8223
	5.03046				3.86284
	5.07014				3.87291
	5.14764				3.93263
	5.15544				3.94542
	5.20668				3.9601
	5.269				3.97016
	5.27543				3.97226
	5.30478				3.97814
	5.30624				4.00046
	5.30664				4.01122
	5.35879				4.06146
	5.36806				4.06953
	5.39032				4.07264
	5.39158				4.10037
	5.45071				4.10217
	5.48345				4.10979
	5.50453				4.23802
	5.56996				4.258
	5.65399				4.33293
	5.67864				4.35893
	5.7234				4.38964
	5.72638				4.47622
	5.77487				4.50427
	5.77513				4.52686
	5.78291				4.66511
	5.78838				4.72869
	5.80182				4.73538
	5.80525				4.78887
	5.90099				4.82204
	5.94414				4.82791
	5.95016				4.89023
	5.99132				4.9771
	6.03474				5.0312
	6.06594				5.04005
	6.07679				5.06889
	6.10947				5.1571
	6.15602				5.31762
	6.29723				5.44635
	6.33277				5.5463
	6.41288				5.62826
	6.48271				5.62843
	6.61532				5.6812
	6.64443				5.75779
	6.65344				5.79768
	6.67885				5.8637
	6.69417				5.89675
	6.8088				6.25518
	7.46111				6.38219
	7.7159				6.62021
	7.87652				7.19225
	7.88539				7.25859
	8.12352				7.29137
[truncated: 5,202 more rows]

## Sheet: 2e
Left Panel					In nuclei that have both FISH spots			In nuclei that have both FISH spots
+Aire (+Dox)	# nuclei	% nuclei			# RIC8A FISH spots (total)	44		# SETD1B FISH spots (total)	45
neither	5	8.77193			# RIC8A FISH spots (sharing Aire foci with SET1B FISH spots)	11		# SETD1B FISH spots (sharing Aire foci with RIC8A FISH spots)	10
RIC8A	19	33.3333			%	25		%	22.2222
SETD1B	5	8.77193
both	28	49.1228
total	57	100

## Sheet: 2f
Left Panel					In nuclei that have both FISH spots			In nuclei that have both FISH spots
+Aire (+Dox)	# nuclei	% nuclei			# RIC8A FISH spots (total)	35		# UBTF FISH spots (total)	28
neither	8	13.7931			# RIC8A FISH spots (sharing Aire foci with UBTF FISH spots)	6		# UBTF FISH spots (sharing Aire foci with RIC8A FISH spots)	6
RIC8A	23	39.6552			%	17.1429		%	21.4
UBTF	5	8.62069
both	22	37.931
total	58	100
