# Supplementary material for: Mechanism for controlled assembly of transcriptional condensates by Aire
Source: Nat Immunol. 2024 Aug 21;25(9):1580–92. doi: 10.1038/s41590-024-01922-w (PMC11362013; doi:10.1038/s41590-024-01922-w)
Supplement: Supplementary file 13 — Data presented in graphs, statistical source data, uncropped western blots. [file 41590_2024_1922_MOESM13_ESM.xlsx]

## Sheet: 3a
Distance (μm)	Aire	CBP		Distance (μm)	Aire	MED1
0	794	4807		0	246	1332
0.065	920.673	5450.74		0.065	274.431	1795.56
0.13	1031.56	6459.99		0.13	333.601	2215.8
0.195	1132.71	7644.57		0.195	301.723	2681.83
0.26	1105.25	8776.27		0.26	281.101	3193.05
0.325	964.453	9949.81		0.325	334.028	3330.14
0.39	907.013	10538.6		0.39	330.419	3505.18
0.455	842.948	10853.3		0.455	344.722	3613.03
0.52	993.499	9999.27		0.52	341.343	3988.86
0.585	1100.15	9539.65		0.585	331.523	4187.03
0.65	1072.84	9798.45		0.65	395.789	4300.04
0.715	1161.37	10522.6		0.715	479.307	4430.02
0.78	1329.95	11989.9		0.78	528.036	4871.16
0.845	1581.79	12969.8		0.845	560.436	5379.08
0.91	1849.55	13350.4		0.91	572.595	5987.6
0.975	2019.79	13039.3		0.975	512.2	6048.08
1.04	1932.41	12375.1		1.04	481.877	5583.17
1.105	1698.33	11947.6		1.105	445.119	4992.3
1.17	1748.19	11570.5		1.17	480.589	4716.21
1.235	1746.46	11820.1		1.235	728.005	5541.06
1.3	1904.28	12981.3		1.3	1333.21	7207.93
1.365	2015.56	14080.7		1.365	2933.54	9761.99
1.43	2269.45	16041.7		1.43	6170.3	12889
1.495	3017.43	18133.9		1.495	11398.4	16295
1.56	5142.61	19898.9		1.56	18198.6	18526.8
1.625	10029.1	20753.2		1.625	24830.7	21031.2
1.69	18409.6	21788.2		1.69	27798.8	22536
1.755	27407	22018.2		1.755	28447.8	23083.5
1.82	33755.4	21547.3		1.82	26349.1	21955.8
1.885	36235.2	21510.3		1.885	22236.4	19188.8
1.95	37092	20614.2		1.95	15120.1	16282.6
2.015	36279.4	20638.1		2.015	8555.7	12556.6
2.08	34465.9	19464.4		2.08	4044.38	9254.09
2.145	31395.5	17622.4		2.145	1833.79	7479.82
2.21	25583.3	14793.4		2.21	1023.01	6711.57
2.275	17705.6	11427.9		2.275	814.033	6352.97
2.34	10195.6	8808.62		2.34	679.456	6223.02
2.405	5226.8	7764.24		2.405	755.661	6276.8
2.47	2759.01	8057.77		2.47	758.145	6714.47
2.535	1849.69	8589.28		2.535	769.19	7499.07
2.6	1640.22	9455.11		2.6	721.264	7834.01
2.665	1612.31	9964.42		2.665	729.753	7900.31
2.73	1703.15	9916.59		2.73	726.477	7601.38
2.795	1864.28	9564.85		2.795	644.786	7054.78
2.86	1778.01	9332.74		2.86	604.15	7103.11
2.925	1828.42	8969.28		2.925	602.693	7178.11
2.99	1780.54	8625.6		2.99	588.399	6945.71
3.055	1452.67	9402.35		3.055	530.05	6983.23
3.12	1163.99	10361.4		3.12	491.768	7336.82
3.185	1095.02	11335.6		3.185	497.377	7595.57
3.25	1139.16	10968.7		3.25	496.967	7633.09
3.315	1404.09	9871.54		3.315	446.677	7030.05
3.38	1519.51	8300.27		3.38	359.433	6149.76
3.445	1481	6895.29		3.445	394.167	6140
3.51	1476.29	6440.19		3.51	424.291	7019.27
3.575	1400.68	6811.92		3.575	462.44	8891.56
3.64	1393.26	7657.71		3.64	503.763	10297.7
3.705	1434.15	8340.22		3.705	514.357	10845.5
3.77	1446.56	8413.29		3.77	482.424	10163.2
3.835	1470.14	7761.38		3.835	414.859	8554.94
3.9	1461.77	6780.59		3.9	379.602	6955.3
3.965	1346.72	6351.2		3.965	338.937	5977.69
4.03	1421.14	6530.23		4.03	404.84	5460.58
4.095	1335.98	7517.99		4.095	458.074	4989.05
4.16	1428.23	8906.91		4.16	540.012	5029.85
4.225	1385.87	10208.6		4.225	615.983	4904.94
4.29	1209.95	10970.7		4.29	629.786	5115.77
4.355	1066.88	10656.5		4.355	593.478	4633.34
4.42	1061.32	9119.73		4.42	606.665	4297.8
4.485	1219.02	8029.12		4.485	593.365	4154.21
4.55	1261.14	7771.51		4.55	500.573	4358.95
4.615	1279.47	8988.03		4.615	465.68	5263.93
4.68	1232.98	10527.9		4.68	406.298	6446.31
4.745	1201.84	11965.3		4.745	426.03	7175.29
4.81	1090.24	12211.1		4.81	423.872	7266.26
4.875	1122.05	11662.5		4.875	449.273	6771.98
4.94	1180.36	10658.9		4.94	477.509	6025.85
5.005	1328.03	9506.23		5.005	506.914	5084.79
5.07	1360.68	9800.08		5.07	509.379	4461.05
5.135	1386.28	10912.1		5.135	557.57	4128.56
5.2	1507.85	12572.9		5.2	587.55	3951.53
5.265	1399.6	12839.3		5.265	577.653	3780.58
5.33	1343.85	12368.1		5.33	544.469	3420.91
5.395	1272.85	11484.4		5.395	462.579	3361.79
5.46	1291.31	10728.5		5.46	448.625	3918.99
5.525	1209.52	9463.26		5.525	470.161	5142.91
5.59	1151.18	8812.76		5.59	570.249	6420.75
5.655	984.783	8635.94		5.655	599.319	7033.43
5.72	894.182	8500.12		5.72	596.045	6726.46
5.785	913.868	8141.85		5.785	522.875	6035.52
5.85	936.313	8196.49		5.85	558.906	5091.82
5.915	1010.94	8635.02		5.915	616.238	5328.66
5.98	994.18	8775.46		5.98	769.453	5586.69
6.045	959.222	8990.66		6.045	987.664	6231.68
6.11	1004.23	9725.35		6.11	1237.66	7466.7
6.175	1198.17	11385.2		6.175	1785.97	9804.83
6.24	1380.65	12852.7		6.24	3216.34	13711.9
6.305	1472.34	14596.1		6.305	7516.44	18382.8
6.37	1470.03	15128.9		6.37	15140.4	21830.2
6.435	1356.62	14897.5		6.435	24318.6	24020.2
6.5	1285.82	14960.3		6.5	32279.6	23997.8
6.565	1208.48	14766.4		6.565	36436.2	23103.7
6.63	1220.62	15223.7		6.63	36502.7	20979.5
6.695	1309.94	15356.6		6.695	33028	19167
6.76	1308.82	14586.2		6.76	28812.4	17772.1
6.825	1259.11	13095.5		6.825	21836.9	15412.6
6.89	1252.15	12015.3		6.89	14619.9	12564.1
6.955	1353.42	11601.6		6.955	8168.4	9834.5
7.02	1548.7	10951.6		7.02	3678.16	7265.11
7.085	1661.71	10053		7.085	1743.2	5819.92
7.15	1650.48	9862.96		7.15	902.76	5476.28
7.215	1728.68	10511.6		7.215	604.726	6051.84
7.28	1719.61	11225		7.28	527.756	7614.86
7.345	1631.03	12162.3		7.345	564.94	9340.68
7.41	1598.9	12033		7.41	556.865	10427
7.475	1657.7	11823.1		7.475	440.718	10619.7
7.54	1767.35	11039.8		7.54	421.386	10352.5
7.605	2000.23	10667.4		7.605	433.032	9405.27
7.67	1907.12	10507		7.67	523.094	8794.3
7.735	2090.42	10526		7.735	599.243	8848.24
7.8	2129.99	10328.6		7.8	725.104	8987.22
7.865	1929.99	9465.21		7.865	742.52	8588.41
7.93	1958.74	8943.31		7.93	680.865	8469.78
7.995	2143.48	9594.77		7.995	610.759	8577.37
8.06	2798.02	11256.8		8.06	515.052	8804.14
8.125	5034.81	15303.5		8.125	451.165	9204.96
8.19	8754.8	19643.4		8.19	492.677	9481.17
8.255	13414.4	24387		8.255	557.916	10241.1
8.32	18599.2	28804.7		8.32	622.753	10432.3
8.385	22889.4	32071.5		8.385	569.59	10111.1
8.45	26192.1	33948.8		8.45	472.074	9408.91
8.515	28414.4	33599.1		8.515	440.689	8986.59
8.58	28831.3	30113.6		8.58	563.328	8747.92
8.645	27071.2	25464		8.645	728.262	8281.8
8.71	23164.5	20766.9		8.71	652.944	7722.21
8.775	17159.1	15560.5		8.775	619.383	6955.24
8.84	11004.5	11836.5		8.84	560.442	6004.1
8.905	6571.84	10023.2		8.905	538.18	5067.6
8.97	3832.56	10017		8.97	468.045	4778.8
9.035	2279.25	10630.8		9.035	445.437	4494.42
9.1	1595.56	11303.1		9.1	429.385	4709.06
9.165	1326.95	10933.4		9.165	359.494	4991.48
9.23	1074.68	9784.2		9.23	330.334	4993.52
9.295	900.43	9012.52		9.295	252.821	5130.12
9.36	842.286	9064.24		9.36	221.369	4948.67
9.425	918.723	9655.95		9.425	229.814	4853.65
9.49	1179.52	10599.3		9.49	238.031	4741.22
9.555	1701.8	11396.5		9.555	232.053	4336.07
9.62	1939.18	11808.1		9.62	209.174	3914.61
9.685	2080.5	11448.2		9.685	188.19	3376.28
9.75	1974.94	11407.4		9.75	203.182	3221.16
9.815	1614.67	11379.5		9.815	227.505	3409.73
9.88	1606.93	11137.7		9.88	227.095	3707.98
9.945	1585.92	10766.5		9.945	243.091	4053.32
10.01	1318.2	11184.3		10.01	243.566	4213.05
10.075	1360.55	11764.2		10.075	226.102	4392.05
10.14	1487.47	12639.9		10.14	244.819	4518.33
10.205	1652.46	12904.3		10.205	230.588	4579.61
10.27	1666.53	13128.1		10.27	237.967	4589.35
10.335	1616.52	12550.8		10.335	232.745	4502.77
10.4	1438.65	12157.3		10.4	220.502	4169.5
10.465	1446.38	12362.9		10.465	230.481	3998.99
10.53	1318.05	12386.8		10.53	227.529	4151.67
10.595	1409.51	12493.9		10.595	242.755	4419.18
10.66	1346.55	12814.3		10.66	245.051	4314.87
10.725	1404.36	12712		10.725	246.44	3866.48
10.79	1292.81	13085.9		10.79	266.444	3528.7
10.855	1166.92	13636.2		10.855	402.89	3496.64
10.92	1019.94	13568.6		10.92	411.1	4101.51
10.985	996.059	13156.6		10.985	488.849	5256.86
11.05	1064.65	12377.4		11.05	492.51	7108.21
11.115	1089.26	11442.8		11.115	483.711	9236.36
11.18	1246.67	10390.7		11.18	497.13	11310
11.245	1363.34	9802.46		11.245	503.501	12809
11.31	1459.95	9796.64		11.31	471.13	13932.2
11.375	1570.39	9912.96		11.375	431.421	13802.9
11.44	1656.3	9943.25		11.44	496.427	13094.9
11.505	1742.27	9788.91		11.505	538.641	12342.4
11.57	1830.88	9542.66		11.57	608.964	12303.9
11.635	1747.29	9594.9		11.635	504.305	11992.4
11.7	1667.66	10053.2		11.7	495.674	12591.2
11.765	1631.33	10526.4		11.765	438.345	13325.5
11.83	1939.42	12348.2		11.83	413.647	13853
11.895	2292.41	14458.5		11.895	461.712	13254.8
11.96	2901.39	17259.7		11.96	518.17	11674.3
12.025	4249.47	21632.8		12.025	491.043	9944.95
12.09	6703.69	26626		12.09	503.622	7761.38
12.155	10716.2	32178.5		12.155	485.971	6724.85
12.22	16245.7	37928.1		12.22	596.424	6555.56
12.285	21180.8	41901.9		12.285	648.227	6662.3
12.35	25037.3	43515.7		12.35	658.637	7118.24
12.415	26966	42165.5		12.415	679.425	8969.61
12.48	28314.8	38024.7		12.48	652.467	11861.2
12.545	27901.8	32132.6		12.545	710.215	13684.1
12.61	26871.9	26396.2		12.61	815.925	15030.3
12.675	25023.4	21017.2		12.675	1140.87	16537
12.74	20399.5	17457.4		12.74	1979.67	18141.6
12.805	15322.6	15208.8		12.805	3789.36	20892.2
12.87	10489	14523.4		12.87	7785.77	23705.2
12.935	7228.88	13850.5		12.935	13535.2	25937.5
13	5040.22	13509.3		13	20383.5	26565.9
13.065	3587.6	13632.6		13.065	26512.1	25563.2
13.13	2683.48	13514.4		13.13	29515.6	23611.6
13.195	2052.25	13958.9		13.195	32019.8	21423.2
13.26	1706.27	14395.2		13.26	29360.3	19610
13.325	1576.69	14291.1		13.325	24965	17126.1
13.39	1439.79	13789.2		13.39	17641.7	14428.5
13.455	1344.49	13471.7		13.455	10685.6	12317.2
13.52	1306.85	12884.7		13.52	5450.03	11030.6
13.585	1138.59	12263.2		13.585	2468.72	9664.93
13.65	1154.94	11895.5		13.65	1391.99	8420.01
13.715	1215.46	11634.2		13.715	1020.37	7259.82
13.78	1455.39	11025.6		13.78	812.357	6432.48
13.845	1328.93	9937.41		13.845	738.381	6116.65
13.91	1363.24	9497.55		13.91	721.637	6100.3
13.975	1375.86	9056.41		13.975	745.281	5819.23
14.04	1186.72	9492.72		14.04	834.666	5437.95
14.105	1291.58	10447.2		14.105	871.086	5268.9
14.17	1411.74	11526.2		14.17	837.639	5374.15
14.235	1486.69	11665.3		14.235	818.39	5392.95
14.3	1400.4	11768.7		14.3	788.24	5598.24
14.365	1322.27	11202.5		14.365	546.703	5779.78
14.43	1256.1	10774.4		14.43	436.687	5730.47
14.495	1210.71	10463.1		14.495	322.103	5777.8
14.56	1262.29	10430.4		14.56	325.327	5673.05
14.625	1383.45	11039.2		14.625	310.835	4898.18
14.69	1659.27	12124.1		14.69	263.885	4330.98
14.755	1838.98	12411.2		14.755	311.625	3914.2
14.82	2244.82	12836.7		14.82	384.061	4443.13
14.885	2951.05	12999.9		14.885	457.861	5835.73
14.95	4007.14	14708.9		14.95	450.148	7649.9
15.015	6279.95	16951.2		15.015	452.734	9594.55
15.08	10588.3	20512.2		15.08	417.092	11413.7
15.145	17343.2	23133.1		15.145	376.372	11867
15.21	25367.3	24616		15.21	321.943	11404
15.275	31473.7	24087.4		15.275	328.491	9652.3
15.34	35039.4	22870.3		15.34	381.508	7935.23
15.405	35724.3	20701.7		15.405	411.456	6382.26
15.47	34323.5	16993.6		15.47	422.383	5681.81
15.535	30506.1	14505.8		15.535	420.177	5916.32
15.6	24790.7	12093.3		15.6	348.793	7204.83
15.665	16083.8	11206.1		15.665	363.141	7924.38
15.73	9002.83	11521.9		15.73	349.302	8310.41
15.795	4623.72	11657		15.795	382.158	7840.07
15.86	2694.35	11398.6		15.86	385.872	7075.49
15.925	1898.29	10468.4		15.925	459.991	6794.66
15.99	1590.04	8856.77		15.99	512.697	7259.15
16.055	1281.64	6836.37		16.055	499.999	8213.33
16.12	965.984	5626.41		16.12	481.773	9018.14
16.185	863.434	4852.26		16.185	489.266	9359.21
16.25	798.264	5066.15		16.25	531.463	9362.71
16.315	774.548	5826.68		16.315	537.582	8896.54
16.38	796.359	6844.06		16.38	618.809	8530.44
16.445	817.237	7313.74		16.445	573.394	8414.81
16.51	795.647	7792.23		16.51	555.82	8638.79
16.575	704.511	7591.4		16.575	509.151	8715.82
16.64	663.155	7467.08		16.64	464.283	8612.89
16.705	655.051	7243.78		16.705	414.119	7991.84
16.77	783.705	7206.74		16.77	485.212	7549.21
16.835	952.198	6812.53		16.835	518.569	7089.97
16.9	973.826	6314.89		16.9	493.279	7015.49
16.965	780.77	5787.33		16.965	514.422	6878.7
17.03	820.014	5009.06		17.03	538.688	6563.44
17.095	717.166	4808.75		17.095	519.907	6538.99
17.16	664.739	4712.66		17.16	507.626	6407.77
17.225	672.908	4327.84		17.225	542.77	6432.17
17.29	682.055	4651.12		17.29	570.184	6640.83
17.355	672.945	4896.11		17.355	547.429	6705.76
17.42	658.273	5133.04		17.42	585.478	7051.28
17.485	732.58	5057.9		17.485	540.653	7443.23
17.55	722.547	4846.59		17.55	613.496	8418.19
17.615	746.342	4825.02		17.615	633.426	8993.77
17.68	606.976	4752.85		17.68	529.719	9505.03
17.745	624.676	4746.28		17.745	412.212	9271.16
17.81	674.452	5224.32		17.81	267.124	8221.25
17.875	694	6015		17.875	259	7290

## Sheet: 3b
	Condensates	Diffuse
WT	37	0
ΔCARD	0	32
ΔSAND	34	3
ΔPHD1	38	0
ΔPHD2	31	3
ΔCTT	15	35

## Sheet: 3c
	T2 (ms)
Residue number	Mean	s.d.
480	354.04	14.6113
482	264.319	11.4149
484	315.806	20.1233
485	326.466	7.93988
487	375.753	8.60064
488	376.719	12.406
489	378.934	7.6841
490	275.947	6.87919
492	380.699	8.47912
493	333.48	12.5698
494	389.797	7.31533
496	351.857	3.96618
498	323.469	9.01305
500	352.221	20.8833
501	324.255	4.37641
502	375.859	4.94596
503	345.573	11.9447
504	402.98	14.3342
505	356.134	7.03217
507	371.246	10.6761
508	317.281	6.61343
509	307.213	5.71612
510	346.438	7.74468
512	264.539	9.7368
516	212.968	4.99269
517	267.299	9.39721
518	222.714	3.68688
522	209.799	6.70067
523	234.562	7.52956
524	251.065	5.7813
527	204.951	6.54101
529	247.003	5.54317
530	390.962	12.2571
531	295.718	15.5201
532	293.908	4.80445
533	281.356	19.636
537	196.522	4.13285
544	392.184	8.32245
547	237.298	7.0486
550	576.442	26.503
551	458.249	31.1656

## Sheet: 3e
	Mean	SD	N
EV	1	0.101678	3
Gal4DBD	2.61865	0.179403	3		ordinary one-way ANOVA withDunnett's multiple comparisons test
Gal4DBD-CTT WT	69.7283	5.52418	3		Dunnett's multiple comparisons test	Mean Diff.	Summary	Adjusted P Value
Gal4-CTTD503-513	22.7474	0.44458	3		Gal4-CTT vs. Gal4-CTTΔ503-513	47	****	<0.0001
Gal4-CTTD514-525	17.3937	0.321989	3		Gal4-CTT vs. Gal4-CTTΔ514-525	52.3	****	<0.0001
Gal4-CTTD526-539	3.06769	0.147318	3		Gal4-CTT vs. Gal4-CTTΔ526-539	66.6	****	<0.0001
