# Supplementary material for: Mechanism for controlled assembly of transcriptional condensates by Aire
Source: Nat Immunol. 2024 Aug 21;25(9):1580–92. doi: 10.1038/s41590-024-01922-w (PMC11362013; doi:10.1038/s41590-024-01922-w)
Supplement: Supplementary file 15 — Data presented in graphs. [file 41590_2024_1922_MOESM15_ESM.xlsx]

## Sheet: 5d
CSPs					Height
Amino acid number		Amino acid number			Amino acid number		Amino acid number
480	0.00289662	480	0.0146336		480	0.901895	480	0.905578
481	-0.01	481	-0.01		481	-0.1	481	-0.1
482	0.0056581	482	0.00671299		482	0.906884	482	2.29676
483	-0.01	483	-0.01		483	-0.1	483	-0.1
484	0.0176012	484	0.0147216		484	0.747348	484	0.81352
485	0.0110847	485	0.00938573		485	1.13818	485	1.20691
486	-0.01	486	-0.01		486	-0.1	486	-0.1
487	0.0139567	487	0.01239		487	1.04769	487	1.01435
488	0.00526787	488	0.00626163		488	1.74527	488	1.49103
489	0.0118669	489	0.00935938		489	2.97563	489	0.703131
490	0.00787104	490	0.0074355		490	0.754539	490	0.771356
491	-0.01	491	-0.01		491	-0.1	491	-0.1
492	0.00309228	492	0.0116867		492	0.961242	492	2.81383
493	0.0135372	493	0.0135372		493	0.997057	493	0.997057
494	0.0079745	494	0.00566509		494	0.450184	494	1.03236
495	-0.01	495	-0.01		495	-0.1	495	-0.1
496	0.00711469	496	0.000369256		496	0.902405	496	0.946501
497	-0.01	497	-0.01		497	-0.1	497	-0.1
498	0.0195274	498	0.00975233		498	1.16935	498	1.06526
499	-0.01	499	-0.01		499	-0.1	499	-0.1
500	0.00893909	500	0.00895717		500	0.895404	500	0.974999
501	0.00715261	501	0.0208989		501	0.63354	501	0.965625
502	0.0111355	502	0.0111355		502	0.733875	502	0.733875
503	0.00218872	503	0.00218872		503	0.463858	503	0.463858
504	0.00835483	504	0.00835483		504	1.06171	504	1.06171
505	0.0191708	505	0.0191708		505	1.24711	505	1.24711
506	0.00682627	506	0.00682627		506	0.394711	506	0.394711
507	0.059102	507	0.059102		507	0.782327	507	0.782327
508	0.0423619	508	0.0423619		508	0.420607	508	0.420607
509	-0.01	509	-0.01		509	0	509	0
510	0.155138	510	0.155138		510	0.135833	510	0.135833
511	-0.01	511	-0.01		511	0	511	0
512	0.170094	512	0.170094		512	0.152874	512	0.152874
513	-0.01	513	-0.01		513	-0.1	513	-0.1
514	-0.01	514	-0.01		514	0	514	0
515	-0.01	515	-0.01		515	0	515	0
516	-0.01	516	-0.01		516	0	516	0
517	-0.01	517	-0.01		517	-0.1	517	-0.1
518	-0.01	518	-0.01		518	0	518	0
519	-0.01	519	-0.01		519	0	519	0
520	-0.01	520	-0.01		520	-0.1	520	-0.1
521	-0.01	521	-0.01		521	0	521	0
522	0.00513317	522	0.00513317		522	0.715997	522	0.715997
523	0.136978	523	0.136978		523	0.168924	523	0.168924
524	-0.01	524	-0.01		524	1.27903	524	1.27903
525	-0.01	525	-0.01		525	-0.1	525	-0.1
526	-0.01	526	-0.01		526	-0.1	526	-0.1
527	-0.01	527	-0.01		527	0	527	0
528	-0.01	528	-0.01		528	0	528	0
529	0.0395453	529	0.0395453		529	0.19834	529	0.19834
530	0.0400767	530	0.0400767		530	0.638048	530	0.638048
531	-0.01	531	-0.01		531	0	531	0
532	0.112056	532	0.112056		532	0.348983	532	0.348983
533	-0.01	533	-0.01		533	0	533	0
534	0.0826138	534	0.0826138		534	1.27191	534	1.27191
535	-0.01	535	-0.01		535	-0.1	535	-0.1
536	0.153172	536	0.153172		536	0.522833	536	0.522833
537	-0.01	537	-0.01		537	-0.1	537	-0.1
538	-0.01	538	-0.01		538	0	538	0
539	-0.01	539	-0.01		539	-0.1	539	-0.1
540	-0.01	540	-0.01		540	-0.1	540	-0.1
541	-0.01	541	-0.01		541	-0.1	541	-0.1
542	0.014856	542	0.014856		542	0.81844	542	0.81844
543	-0.01	543	-0.01		543	-0.1	543	-0.1
544	0.0209306	544	0.0209306		544	0.0129151	544	0.0129151
545	0.244026	545	0.244026		545	0.00535378	545	0.00535378
546	-0.01	546	-0.01		546	0	546	0
547	0.243793	547	-0.01		547	0.0100259	547	0
548	-0.01	548	-0.01		548	-0.1	548	-0.1
549	-0.01	549	-0.01		549	-0.1	549	-0.1
550	0.12235	550	0.0549381		550	0.14044	550	0.272522
551	0.164099	551	-0.01		551	0.0303118	551	0
552	0.184555	552	0.15586		552	0.100772	552	1.13213
539	-0.01	539	-0.01		539	-0.1	539	-0.1
540	-0.01	540	-0.01		540	-0.1	540	-0.1
541	-0.01	541	-0.01		541	-0.1	541	-0.1
542	0.014856	542	0.014856		542	0.81844	542	0.81844
543	-0.01	543	-0.01		543	-0.1	543	-0.1
544	0.0209306	544	0.0209306		544	0.0129151	544	0.0129151
545	0.244026	545	0.244026		545	0.00535378	545	0.00535378
546	-0.01	546	-0.01		546	0	546	0
547	0.243793	547	-0.01		547	0.0100259	547	0
548	-0.01	548	-0.01		548	-0.1	548	-0.1
549	-0.01	549	-0.01		549	-0.1	549	-0.1
550	0.12235	550	0.0549381		550	0.14044	550	0.272522
551	0.164099	551	-0.01		551	0.0303118	551	0
552	0.184555	552	0.15586		552	0.100772	552	1.13213
