# Supplementary material for: Mechanism for controlled assembly of transcriptional condensates by Aire
Source: Nat Immunol. 2024 Aug 21;25(9):1580–92. doi: 10.1038/s41590-024-01922-w (PMC11362013; doi:10.1038/s41590-024-01922-w)
Supplement: Supplementary file 16 — Data presented in graphs, statistical source data, uncropped western blots. [file 41590_2024_1922_MOESM16_ESM.xlsx]

## Sheet: 6a
	Mean	SD	N
EV	1	0.1	3
Gal4DBD	2.8	0	3		ordinary one-way ANOVA withDunnett's multiple comparisons test
Gal4DBD-CTT WT	70.5	1.1	3		Dunnett's multiple comparisons test	Mean Diff.	Summary	Adjusted P Value
Gal4DBD-CTT.D530K	4.8	0.1	3		WT vs. D530K	65.7	****	<0.0001
Gal4DBD-CTT.A536D	14.7	0.3	3		WT vs. A536D	55.8	****	<0.0001

## Sheet: 6b
WT	D530K		Mann Whitney test
0.26	0.238		P value	0.0066
0.006	0.005		P value summary	**
0.005	0.483
0.008	0.12
0.004	0.029
0.004	0.37
0.02	0.071
0.613	0.024
0.014	0.518
0.293	0.062
0.861	0.014
0.129	0.023
0.096	0.138
0.445	0.093
0.013	0.57
0.004	0.25
0.048	0.128
0.004	0.109
0.12	0.08
0.581	0.617
0.264	0.629
0.094	0.004
0.209	0.188
0.094	0.204
0.015	0.226
0.004	0.155
0.004	0.801
0.004	0.015
0.004	0.204
0.008	0.16
0.004	0.095
0.525	0.043
0.082	0.284
0.004	0.093
0.004	0.587
0.227	0.063
0.221	0.053
0.004	0.11
0.684	0.845
0.152	0.006
0.534	0.337
0.129	0.048
0.079	0.165
0.278	0.228
0.004	0.158
0.004	0.139
0.004	0.309
0.157	0.125
0.004	0.081
0.421	0.122
0.161	0.122
1.607	0.022
0.164	0.022
1.062	0.128
0.004	0.117
0.231	0.265
0.179	0.052
0.185	0.055
0.067	0.189
1.293	0.156
0.014	0.156
0.032	0.079
0.022	0.164
0.006	0.055
0.01	0.147
0.593	0.099
0.712	0.047
0.959	0.308
0.152	0.081
0.046	0.061
0.222	0.08
0.205	0.717
0.09	0.223
0.247	0.051
0.512	0.186
0.175	0.138
0.181	0.703
1.062	0.166
0.119	0.122
0.179	0.07
0.207	0.138
0.337	0.279
0.005	0.166
1.958	0.091
0.106	0.284
0.106	0.245
0.03	0.034
1.176	0.066
0.281	0.632
0.335	0.047
0.864	0.106
0.065	0.889
0.128	0.229
2.369	0.046
0.046	1.252
1.88	0.018
0.006	1.061
0.309	0.512
0.089	0.066
0.008	0.018
0.034	0.335
0.991	0.257
1.625	0.048
0.174	0.27
0.984	0.251
0.03	0.176
1.117	0.2
0.005	0.027
0.108	0.175
0.228	0.075
0.09	0.436
1.698	0.062
0.25	0.205
1.365	0.025
1.365	0.018
0.214	0.004
0.221	0.309
0.035	0.004
2.029	0.008
0.028	0.115
0.203	0.606
0.07	0.087
0.238	0.186
0.937	0.295
0.321	0.034
0.109	0.053
0.067	0.02
0.174	0.172
0.057	0.123
0.651	0.075
0.087	0.027
0.256	0.174
0.436	0.133
0.057	0.081
0.141	0.022
0.304	0.008
0.005	0.061
0.084	0.1
0.047	0.006
0.042	0.02
0.038	0.025
0.044	0.122
0.013	0.183
0.096	0.15
0.022	0.037
0.848	0.127
0.044	0.141
0.033	0.171
0.019	0.151
0.019	0.139
0.397	0.079
0.024	0.122
0.441	0.084
0.45	0.01
0.053	0.077
0.444	0.48
0.408	0.186
0.053	0.246
0.056	1.074
0.019	0.323
0.038	0.119
0.108	0.591
0.018	0.063
0.289	0.584
0.355	0.156
0.186	0.215
0.056	0.022
0.179	0.12
0.047	0.25
0.051	0.27
0.053	0.061
0.081	0.084
0.16	0.134
0.006	0.123
0.095	0.049
0.049	0.028
0.011	0.129
0.005	0.155
0.027	0.16
0.005	0.01
0.019	0.06
0.01	0.013
0.485	0.013
0.607	0.234
0.399	0.112
0.166	0.039
0.015	0.08
0.029	0.032
0.749	0.06
0.014	0.029
0.643	0.02
0.488	0.299
0.124	0.072
0.071	0.011
0.081	0.032
0.452	0.014
0.008	0.093
0.1	0.011
0.125	0.299
0.062	0.141
0.067	0.103
0.057	0.241
0.124	0.151
0.113	0.018
0.067	0.018
0.075	0.207
0.039	0.123
0.028	0.3
0.131	0.115
0.052	0.314
0.161	0.047
0.006	0.193
0.027	0.025
0.189	0.022
0.058	0.01
0.027	0.029
0.065	0.016
0.146	0.098
0.02	0.12
0.11	0.247
0.113	0.269
0.049	0.137
0.004	0.464
0.047	0.058
0.123	0.302
0.099	0.859
0.029	0.048
0.276	0.005
0.112	0.238
0.046	0.076
0.06	0.032
0.11	0.06
0.053	0.081
0.284	0.273
0.103	0.309
0.238	0.044
0.024	0.032
0.117	0.072
0.174	0.094
0.103	0.058
0.087	0.564
0.155	0.156
0.016	0.014
0.203	0.004
0.029	0.068
0.109	0.086
0.028	0.047
0.039	0.03
0.024	0.076
0.018	0.029
0.027	0.085
0.057	0.019
0.005	0.081
0.03	0.024
0.051	0.065
0.109	0.106
0.072	0.046
0.053	0.043
0.063	0.222
0.08	0.049
0.034	0.057
0.004	0.016
0.004	0.138
0.349	0.089
0.233	0.004
0.009	0.061
0.015	0.046
0.004	0.07
0.304	1.982
0.004	0.176
0.309	2.027
0.008	0.128
0.352	0.558
0.008	0.113
1.849	0.153
0.33	0.158
0.762	0.389
0.048	0.046
0.052	0.086
0.241	0.195
0.299	0.224
0.082	0.627
0.079	0.783
0.104	0.189
0.11	0.257
0.004	0.541
0.835	0.014
0.113	0.231
0.138	0.044
0.809	0.701
0.45	0.478
0.066	0.464
0.065	0.295
0.208	0.015
0.06	0.188
0.086	0.148
0.127	0.158
0.267	0.207
0.077	0.214
0.004	0.345
0.029	0.056
0.049	0.363
0.014	0.035
0.241	0.18
0.004	0.536
0.005	0.055
0.061	0.005
0.25	0.084
0.004	0.281
0.004	0.008
0.052	0.295
0.027	0.004
0.074	0.376
0.106	0.555
0.394	0.631
0.022	0.044
0.359	0.402
0.109	0.019
0.027	0.379
0.066	0.224
0.07	0.389
0.16	0.022
0.025	0.411
0.058	0.275
0.055	0.148
0.049	0.174
0.008	0.005
0.056	0.051
0.074	0.033
0.123	0.106
0.06	0.067
0.066	0.075
0.032	0.222
0.118	0.373
0.034	0.019
0.055	0.07
0.009	0.198
0.174	0.072
0.099	0.544
0.011	0.142
0.023	0.109
0.071	0.061
0.024	0.162
0.086	0.257
0.074	0.15
0.004	0.284
0.011	0.086
0.02	0.435
0.004	0.093
0.024	0.109
0.024	0.071
0.004	0.089
0.005	0.019
0.004	0.096
0.366	0.09
0.037	0.075
0.009	0.066
0.644	0.005
0.065	0.006
0.744	0.117
0.573	0.039
0.089	0.096
0.158	0.104
0.011	0.269
2.422	0.013
0.034	0.063
0.128	0.152
0.17	0.018
0.006	0.027
0.042	0.038
0.029	0.084
0.004	0.058
1.646	0.005
0.119	0.015
0.796	0.009
0.034	0.008
0.006	0.023
0.243	0.016
0.03	1.004
0.138	0.091
0.195	0.109
0.066	0.029
0.019	0.227
0.011	0.152
0.226	0.004
0.004	0.027
0.006	0.373
0.118	0.037
0.004	0.474
0.284	0.043
0.812	0.046
0.028	0.518
0.066	0.112
0.129	0.005
0.019	0.023
0.033	0.018
0.022	0.009
1.042	0.005
0.127	0.1
0.232	0.07
0.009	0.019
0.004	0.025
0.383	0.018
0.004	0.037
0.425	0.071
0.056	0.011
0.266	0.008
0.133	0.028
0.295	0.038
0.114	0.625
0.558	0.24
0.019	0.098
0.071	0.067
0.057	0.072
0.251	0.071
0.057	0.084
0.085	0.006
0.035	0.018
0.063	0.037
0.11	0.308
0.019	0.207
0.15	0.032
0.062	0.011
0.118	0.011
0.536	0.004
0.086	0.105
0.246	0.024
0.019	0.015
0.2	0.681
0.076	0.293
0.016	0.048
0.058	0.039
0.023	0.057
0.171	0.013
0.008	0.484
0.099	0.006
0.412	0.028
0.061	0.25
0.034	0.705
0.046	0.004
0.048	0.015
0.043	0.022
0.005	0.802
0.06	2.121
0.081	0.019
0.119	0.016
0.015	0.004
0.101	0.209
0.124	0.015
0.177	0.055
0.086	0.188
0.047	1.802
0.047	0.08
0.02	1.328
0.02	0.152
0.004	0.098
0.006	0.209
0.004	1.179
0.082	0.043
0.004	0.087
0.019	0.01
0.503	0.008
0.274	0.205
0.087	0.147
0.056	0.024
1.108	1.518
0.079	0.193
0.108	0.016
0.051	0.425
0.095	0.739
0.094	0.019
0.062	0.312
0.062	0.103
0.094	0.049
0.019	0.02
0.028	0.118
0.136	0.137
0.133	0.033
0.18	0.151
0.177	1.491
0.108	0.134
0.25	0.158
0.215	0.139
0.284	0.227
0.053	0.103
0.09	0.004
0.066	0.006
0.171	0.033
0.004	0.563
0.293	0.011
0.132	0.053
0.062	0.004
0.004	0.018
0.343	1.145
0.02	0.146
0.136	0.065
0.041	0.165
0.072	0.332
0.136	0.174
0.004	0.062
0.144	0.158
0.004	0.18
0.137	0.298
0.117	0.005
0.094	0.188
0.006	0.01
0.025	0.227
0.095	0.352
0.077	0.158
0.01	0.2
0.065	0.062
0.004	0.204
0.091	0.034
0.042	0.375
0.039	0.283
0.172	0.022
0.318	0.155
0.395	0.082
0.113	0.038
0.019	0.013
0.037	0.332
0.03	0.075
0.079	0.051
0.237	0.288
0.086	0.418
0.243	0.186
0.06	0.099
0.259	0.573
0.278	0.284
0.204	0.403
0.194	0.638
0.217	0.004
0.004	0.006
0.119	0.01
0.124	0.444
0.044	0.117
0.013	0.392
0.027	0.217
0.03	0.212
0.006	0.005
0.105	0.131
0.264	0.004
0.009	0.023
0.006	0.027
0.022	0.086
0.597	0.104
0.041	0.015
0.218	2.07
0.194	0.015
0.041	0.463
0.029	0.011
0.98	0.285
1.232	0.055
1.938	0.311
0.08	0.185
0.115	0.136
0.013	0.161
0.033	0.06
0.038	0.023
0.033	0.005
0.005	0.048
0.009	0.025
0.198	0.015
0.055	0.081
0.143	0.119
0.638	0.03
0.108	0.48
0.635	0.105
0.726	0.058
0.033	0.229
0.034	0.153
0.038	0.01
0.009	0.382
0.038	0.022
0.009	0.285
0.048	0.058
0.074	0.114
0.079	0.056
0.077	0.142
0.082	0.057
0.384	0.115
0.086	0.051
0.144	0.152
0.455	0.074
0.719	0.037
0.1	0.015
0.061	0.142
1.881	0.295
1.321	0.052
0.013	0.527
0.193	0.233
0.603	0.01
0.78	0.005
0.119	0.011
0.118	0.063
0.053	0.019
0.559	0.032
0.166	0.136
0.275	0.07
0.131	0.032
0.161	0.058
0.326	0.02
0.303	0.136
0.458	0.016
0.006	0.063
0.594	0.027
0.36	0.057
0.408	0.019
0.068	0.038
0.297	0.084
1.005	0.691
0.331	0.027
0.397	0.882
1	1.067
0.317	0.042
0.698	0.273
0.27	0.388
0.112	0.058
0.513	0.129
0.051	0.115
0.144	0.02
0.17	0.153
0.397	0.157
0.219	0.269
0.27	0.164
0.38	0.043
0.636	0.141
0.165	0.412
0.136	0.251
0.539	0.158
0.104	0.648
0.005	0.899
0.094	0.724
0.119	0.228
0.835	0.193
0.005	0.427
0.008	0.162
0.382	1.037
0.252	0.148
0.166	0.022
0.103	1.679
1.663	0.1
0.408	0.062
0.081	0.64
0.047	0.209
0.025	0.037
0.361	0.085
0.138	0.037
0.103	0.361
0.004	0.276
0.34	0.297
0.207	0.104
0.321	0.598
0.374	0.106
0.004	0.015
1.51	0.028
2.366	0.048
0.008	0.128
0.204	0.009
0.004	0.496
0.44	0.262
0.219	0.352
0.266	0.311
0.435	0.279
0.219	0.294
0.008	0.298
0.167	0.25
0.014	0.465
0.095	0.147
0.171	0.328
0.319	0.114
0.283	0.227
0.032	0.371
0.222	0.371
0.009	0.356
1.275	0.273
0.004	0.223
0.081	0.274
0.63	0.238
0.156	0.066
0.063	0.108
0.055	0.232
0.095	0.085
0.042	0.062
0.147	0.157
0.006	0.104
0.016	0.077
0.023	0.349
0.028	0.205
0.061	0.09
0.29	0.215
1.704	0.171
0.335	0.804
0.583	0.309
0.265	0.057
0.103	0.478
0.025	0.222
0.492	0.501
0.147	0.058
0.441	0.341
0.298	0.385
0.663	0.094
0.005	0.029
0.019	0.359
0.041	0.087
0.51	0.057
0.887	0.051
0.311	0.12
0.106	0.055
0.114	0.041
0.596	0.174
0.137	0.123
0.346	0.115
0.428	0.074
0.298	0.082
0.157	0.053
0.166	0.17
0.098	0.089
0.063	0.093
0.123	0.032
0.378	0.193
0.128	0.275
0.06	0.018
0.137	0.016
0.316	0.062
0.106	0.039
0.801	0.016
0.087	0.176
0.089	0.019
0.038	0.188
0.028	0.385
0.115	0.202
0.213	0.011
0.009	0.015
0.004	0.035
0.004	0.532
0.418	0.668
0.286	0.162
0.009	0.361
0.046	0.558
0.006	0.037
0.005	0.488
0.004	0.455
0.006	0.937
0.008	0.823
0.004	0.499
0.011	0.346
0.004	0.791
0.004	0.725
0.005	0.104
0.004	0.006
0.004	0.042
0.734	0.558
0.158	0.417
0.267	0.048
0.497	0.07
0.479	0.038
0.065	0.044
0.013	0.061
0.084	0.01
0.037	0.077
0.085	0.148
0.014	0.008
0.044	0.18
0.06	0.024
0.055	0.06
0.018	0.024
0.067	0.058
0.155	0.02
0.032	0.084
0.011	0.638
0.047	0.049
0.039	0.074
1.022	0.085
0.109	0.049
0.005	0.015
0.068	0.094
0.028	0.015
0.005	0.065
0.071	0.072
0.006	0.398
0.014	0.039
0.023	0.248
0.049	0.189
0.032	0.043
0.196	0.037
0.011	0.014
0.006	0.09
0.104	0.043
0.074	0.527
0.452	0.295
0.006	0.136
0.005	0.08
0.004	0.087
0.067	0.953
0.11	0.219
0.048	0.103
0.02	0.043
0.005	0.8
1.138	1.281
0.935	0.394
1.501	0.027
0.004	0.06
0.227	0.106
0.724	0.101
1.33	0.023
0.458	0.435
1.062	0.046
0.383	0.015
0.208	0.093
0.004	0.041
0.004	0.004
0.259	0.076
1.093	0.245
0.304	0.517
0.828	0.596
0.232	0.114
0.052	0.118
0.038	0.033
0.096	0.068
0.134	0.176
0.01	0.015
0.046	0.018
0.108	0.085
0.085	0.028
0.34	0.02
0.349	0.02
0.388	0.022
0.29	0.123
0.359	0.034
0.115	0.016
0.093	0.038
0.152	0.022
0.129	0.061
0.303	0.074
0.058	0.076
0.376	0.01
0.527	0.075
0.136	0.488
0.894	0.014
0.039	0.048
0.48	0.03
0.101	0.013
0.131	0.005
0.672	0.129
0.024	0.005
0.342	0.01
0.257	0.052
0.07	0.02
0.066	0.052
0.006	0.02
0.077	0.009
0.124	0.238
0.285	0.009
0.218	0.162
0.186	0.215
0.004	0.267
0.005	0.022
0.167	0.295
0.077	0.043
0.117	0.023
0.262	0.011
0.134	0.316
0.573	0.26
0.005	0.02
0.745	0.035
0.006	0.067
0.004	0.033
1.029	0.03
0.195	0.231
0.133	0.01
0.131	0.006
0.061	0.172
0.234	0.082
0.155	0.155
1.257	0.037
0.215	0.266
0.359	0.052
0.008	0.009
0.113	0.046
0.123	0.056
0.408	0.022
0.686	0.005
0.005	0.011
0.014	0.046
0.156	0.103
0.004	0.004
0.246	0.837
0.004	0.176
0.013	0.148
0.314	0.838
0.302	0.041
0.413	0.129
0.432	0.488
0.076	0.24
0.131	0.284
0.264	0.106
0.094	0.074
0.763	0.004
0.025	0.578
0.025	0.004
0.266	0.188
0.276	0.004
0.004	0.099
0.142	0.005
0.198	0.004
0.086	0.039
0.029	0.006
0.03	0.029
0.044	0.02
0.006	0.008
0.049	0.005
0.129	0.004
0.175	0.008
0.156	0.005
0.01	0.095
0.093	0.006
0.004	0.006
0.009	0.006
0.004	0.005
0.099	0.005
0.023	0.01
0.039	1.132
0.039	0.004
0.014	0.019
0.057	0.015
0.156	0.099
0.067	0.039
0.07	0.43
0.085	1.508
0.015	0.171
0.089	0.065
0.01	0.213
1.335	0.115
0.878	0.106
0.587	0.024
0.109	0.034
0.08	0.004
0.535	0.152
0.032	0.071
0.009	0.115
0.113	0.061
0.066	0.117
0.066	0.162
0.011	0.025
0.025	0.236
0.024	0.019
0.335	0.077
0.255	0.293
0.032	0.18
0.018	0.146
0.049	0.004
0.07	0.027
0.125	0.029
0.106	0.889
0.15	0.485
0.133	0.005
0.043	0.831
0.056	0.018
0.129	0.011
0.122	0.612
0.039	0.299
0.02	0.123
0.148	0.284
0.108	0.011
0.094	0.016
0.042	1.2
0.141	0.112
0.123	0.228
0.08	0.004
0.06	0.055
0.074	0.043
0.195	0.142
0.014	0.477
0.058	0.075
0.052	0.366
0.502	0.029
0.112	1.664
0.042	0.507
0.1	0.247
0.583	0.006
0.085	0.224
0.044	0.556
0.314	0.082
0.061	0.976
0.285	1.155
0.123	0.213
0.004	0.055
0.242	0.131
0.441	0.123
0.005	0.267
0.004	0.302
0.018	0.252
0.127	0.648
0.141	0.066
0.091	0.025
0.005	0.236
0.006	0.83
1.887	0.327
0.009	0.368
0.683	0.395
1.588	0.009
0.144	0.016
0.209	0.456
0.004	0.044
0.104	0.075
0.022	0.338
0.046	0.011
0.011	0.108
0.081	0.503
0.004	0.183
0.009	0.029
0.142	0.897
0.061	0.157
0.049	0.004
0.024	0.048
0.104	0.061
0.062	0.19
0.034	0.103
0.715	0.055
0.056	0.74
0.122	0.025
0.004	0.518
0.023	0.136
0.148	0.222
0.087	0.176
0.388	0.004
0.006	0.169
0.013	0.016
0.01	0.006
0.048	0.299
0.005	1.482
0.004	1.107
0.114	0.43
0.008	0.866
0.005	0.243
0.224	1.844
0.076	0.582
0.006	0.8
0.051	0.427
0.004	0.736
0.011	0.128
1.834	0.108
0.004	0.063
0.622	0.16
0.008	0.51
0.072	0.009
0.013	0.039
0.62	0.009
0.035	0.468
0.101	0.379
0.023	1.065
2.089	0.049
0.143	0.071
0.28	0.103
1.658	0.022
0.294	0.071
0.36	1.07
0.592	0.248
1.193	0.086
0.16	0.203
0.041	0.047
0.157	0.33
0.883	0.404
0.416	0.179
1.625	0.032
0.137	0.141
0.397	0.728
0.091	0.209
0.475	0.052
0.223	0.108
0.655	0.38
0.242	0.018
1.081	0.004
0.183	2.344
2.058	0.207
0.164	0.042
0.213	0.049
0.186	0.076
0.024	0.15
0.029	0.286
0.006	0.577
0.872	0.181
0.304	0.198
1.207	0.079
0.857	0.029
0.444	0.068
0.03	0.129
0.384	0.11
0.096	0.049
0.289	0.06
0.48	0.29
0.493	0.142
0.066	1.416
0.12	0.205
0.109	0.191
0.109	0.009
0.284	0.01
1.951	0.158
0.731	0.004
0.668	0.174
0.081	1.145
1.041	0.241
0.18	0.117
0.139	0.052
0.53	0.013
0.204	0.19
0.055	0.137
0.246	0.016
0.089	0.12
0.094	0.138
0.171	0.204
0.061	0.164
0.037	0.128
0.189	0.175
0.049	0.262
0.005	0.105
0.099	0.063
0.023	0.219
0.004	0.018
0.029	0.066
0.155	0.166
0.047	0.044
0.371	0.058
0.057	0.027
0.081	0.076
0.074	0.137
0.139	0.129
0.16	0.437
0.191	0.058
0.048	0.108
0.057	0.185
0.079	0.018
0.222	0.084
0.08	0.07
0.118	0.114
0.193	0.047
0.044	0.006
0.138	0.013
0.079	0.067
0.044	0.043
0.084	0.203
0.109	0.233
0.118	0.229
0.058	0.103
0.071	0.256
0.028	0.027
0.109	0.023
0.057	0.013
0.042	0.023
0.041	0.019
0.174	0.052
0.032	0.044
0.089	0.015
0.104	0.009
1.681	0.015
0.349	0.03
0.146	0.008
0.108	0.006
0.039	0.081
0.626	0.252
0.449	0.058
0.118	0.027
0.177	0.044
0.712	0.08
0.008	0.1
0.016	0.049
0.079	0.043
0.015	0.018
0.137	0.023
0.084	0.014
0.327	0.008
0.123	0.032
0.327	0.029
0.204	0.013
0.005	0.004
0.582	0.013
0.205	0.008
1.245	0.276
1.024	0.008
0.254	0.004
0.517	0.005
0.132	0.029
0.018	0.828
0.022	0.317
0.091	2.279
0.289	0.266
0.188	0.094
0.203	0.292
0.317	0.005
0.023	0.342
0.404	0.004
0.051	0.435
0.019	0.115
0.156	0.262
0.056	0.089
0.175	0.015
0.217	0.006
0.015	0.005
0.099	0.06
0.105	0.004
0.109	0.188
0.02	0.004
0.12	0.087
0.108	0.223
0.085	0.079
0.084	0.108
0.134	0.024
0.12	0.004
0.18	0.085
0.024	0.593
0.042	0.052
0.103	0.454
0.023	0.132
0.099	0.937
0.115	0.162
0.065	1.743
0.037	0.312
0.052	0.044
0.035	0.314
0.043	0.234
0.008	0.868
0.086	0.043
0.006	0.004
0.068	1.44
0.024	0.005
0.063	0.117
0.153	0.218
0.043	1.1
0.07	0.338
0.057	0.074
0.167	0.052
0.08	0.143
0.311	0.006
0.049	0.127
0.242	0.004
0.439	0.228
0.052	0.004
0.48	0.075
0.082	0.207
0.044	0.394
0.028	0.03
0.057	0.205
0.016	0.027
0.029	0.063
0.018	0.308
0.465	0.152
0.169	0.108
0.379	1.142
0.015	0.221
0.043	0.572
0.185	0.768
0.136	0.008
0.034	0.854
0.142	0.048
0.542	0.122
0.365	0.038
0.179	0.152
0.142	0.169
0.098	0.575
0.29	0.87
0.029	0.032
0.071	0.1
0.07	0.015
0.132	0.222
0.07	0.006
0.065	1.672
0.051	0.015
0.051	0.444
0.063	0.008
0.004	1.682
0.068	0.058
0.004	0.285
0.388	0.022
0.1	0.03
0.043	0.049
0.006	0.831
0.118	0.242
0.063	0.18
0.117	1.017
0.124	0.022
0.084	0.147
0.241	0.038
0.087	0.494
0.397	0.034
0.041	0.224
0.019	0.902
0.075	0.096
0.013	0.989
0.015	0.057
0.153	0.343
0.2	0.065
0.089	0.133
0.093	0.024
0.048	0.023
0.222	0.065
0.02	0.004
0.199	1.109
0.153	0.049
0.015	0.008
0.085	0.037
0.099	0.086
0.02	0.009
0.049	0.004
0.158	0.082
0.096	0.053
0.254	0.005
0.15	0.005
0.143	0.816
0.035	0.54
0.125	0.025
0.025	0.484
0.044	0.534
0.005	0.037
0.114	0.208
0.061	0.057
0.09	0.133
0.038	0.02
0.065	0.025
0.038	0.927
0.034	0.232
0.044	1.023
0.038	0.18
0.004	0.241
0.08	1.07
0.006	1.134
0.01	0.124
1.266	0.651
0.242	0.39
0.008	0.013
0.004	0.077
0.006	0.24
0.12	0.1
0.011	0.013
0.005	0.387
0.644	0.734
0.631	0.057
0.338	0.563
0.027	0.341
0.336	0.075
0.095	0.276
0.008	0.27
0.03	0.26
0.212	0.237
0.208	0.034
0.051	0.018
0.129	0.039
0.245	0.222
0.728	0.284
0.009	0.984
1.771	0.3
0.11	0.079
0.093	0.018
0.133	0.029
0.109	0.151
0.035	0.582
0.264	1.251
0.095	0.208
2.491	0.136
0.293	0.463
0.004	0.004
0.356	0.621
0.068	0.082
0.006	0.095
0.203	0.015
0.142	0.257
0.314	0.1
0.094	0.16
0.186	0.099
0.137	0.085
0.125	0.027
0.029	0.047
0.008	0.172
0.109	0.098
0.109	0.101
0.212	0.104
0.215	0.122
0.02	0.033
0.106	0.025
0.283	0.338
0.12	0.233
0.128	0.087
0.081	0.11
0.189	0.005
0.004	0.508
0.144	0.074
0.004	0.256
0.213	0.037
1.337	0.262
0.511	0.565
0.619	0.82
0.264	0.089
0.119	0.015
0.004	0.093
1.871	0.086
0.128	0.071
0.104	0.044
0.006	0.08
0.02	0.215
0.044	0.079
0.055	0.037
0.17	0.408
0.234	0.251
0.004	0.247
0.208	0.151
0.005	0.309
0.006	0.075
0.749	0.131
0.008	0.251
0.013	0.379
1.833	0.033
0.324	0.402
0.499	0.254
0.112	0.318
0.004	0.176
0.025	0.209
0.042	0.132
0.322	0.525
0.313	0.058
0.004	0.251
0.004	0.812
0.366	0.177
0.008	0.048
0.006	0.009
0.138	0.273
0.018	0.133
0.246	0.022
0.21	0.033
1.724	0.028
0.027	0.133
0.26	0.311
0.205	0.106
0.307	0.008
0.077	0.014
0.005	0.011
0.246	0.144
0.437	0.072
0.166	0.029
0.12	0.09
0.229	0.217
0.255	0.013
0.356	0.122
0.845	0.005
0.166	0.02
1.559	0.028
0.079	0.269
0.1	0.219
0.177	0.004
0.251	0.333
0.286	0.076
2.192	0.043
0.205	0.155
0.271	0.147
0.047	0.028
0.013	0.01
0.03	0.431
0.014	0.432
0.047	0.005
0.11	0.067
0.16	0.076
0.01	0.006
0.169	0.004
0.714	0.018
0.862	0.085
0.157	0.034
0.222	0.058
0.123	0.011
0.226	0.015
0.004	0.016
0.411	0.485
0.256	0.061
0.164	0.172
0.264	0.051
0.398	0.214
0.079	0.027
0.086	0.739
0.056	0.02
0.226	0.101
0.098	0.7
0.218	0.18
0.099	0.115
0.043	0.094
0.015	0.009
0.053	0.255
0.032	0.066
0.148	0.067
0.018	0.152
0.156	0.085
0.175	0.013
0.411	0.257
0.473	0.011
0.215	0.048
1.034	0.006
0.186	0.061
0.231	0.166
0.004	0.906
0.133	0.004
0.21	0.02
0.006	0.288
0.117	0.191
0.229	1.085
0.01	0.672
0.077	1.217
2.358	0.659
0.341	0.233
0.06	0.106
0.26	0.191
0.147	0.454
1.459	0.252
0.24	0.243
1.629	0.123
0.02	0.483
0.038	0.292
0.522	0.066
0.02	0.184
0.172	0.038
0.029	0.093
0.08	0.143
0.688	0.284
0.004	0.165
0.004	0.068
0.01	0.124
0.009	2.199
0.284	0.184
0.565	0.067
0.071	0.015
0.24	0.027
0.176	0.179
0.774	0.648
0.326	0.379
1.786	1.03
0.005	0.028
0.734	0.39
0.209	0.1
0.095	0.371
0.407	0.172
1.73	0.028
0.572	0.307
0.493	0.009
1.638	0.295
0.716	0.183
1.74	2.269
0.004	1.748
0.967	0.441
0.148	1.749
0.062	0.087
0.179	0.3
0.185	0.322
0.251	0.062
0.082	0.106
0.346	1.345
0.275	1.071
0.119	0.038
0.184	0.43
0.417	1.236
1.157	0.357
0.488	0.023
0.384	0.02
0.155	0.016
0.006	0.006
0.503	0.099
0.25	0.023
1.925	0.01
0.849	0.004
0.205	0.085
0.125	0.144
0.213	0.02
0.373	0.096
0.134	0.011
0.314	0.008
0.389	0.061
0.441	0.022
0.212	0.724
1.001	0.035
0.83	0.066
0.227	0.071
1.129	0.256
0.351	0.032
0.234	0.245
0.583	0.011
0.089	0.067
0.202	0.034
0.175	0.058
0.015	0.063
0.101	0.004
0.113	0.018
0.112	0.03
0.044	0.183
0.617	0.029
0.257	0.256
0.067	0.042
0.122	0.427
0.022	0.147
0.128	0.288
0.101	0.1
0.219	0.037
0.167	0.426
0.172	0.166
0.228	0.01
0.251	0.105
0.161	0.005
0.08	0.015
0.183	0.191
0.046	0.044
0.371	0.117
0.203	0.011
0.074	0.086
0.062	0.158
0.066	0.005
0.138	0.105
0.174	0.106
0.176	0.023
0.06	0.009
0.037	0.032
0.089	0.027
0.198	0.032
0.123	0.028
0.042	0.039
0.062	0.008
0.081	0.006
0.184	0.02
0.063	0.023
0.023	0.015
0.141	0.044
0.295	0.033
0.433	0.022
0.004	0.099
0.186	0.063
0.314	0.104
0.29	0.014
0.039	0.114
0.013	0.189
0.037	0.079
0.161	0.008
0.027	0.189
0.016	0.413
0.351	0.008
0.08	0.106
0.131	0.004
0.095	0.124
1.09	0.093
0.501	0.17
0.081	0.104
0.176	0.515
0.02	0.189
0.162	0.009
0.144	1.455
0.118	1.009
0.055	0.1
0.109	0.144
0.067	0.041
0.072	0.137
0.158	0.156
0.128	0.179
0.067	0.138
0.016	2.036
0.006	0.071
0.058	0.185
0.009	0.857
0.113	0.245
0.015	0.693
0.762	0.776
0.004	0.645
0.625	0.191
0.018	0.369
0.03	0.023
0.167	0.029
0.255	0.09
0.013	0.146
0.508	0.568
0.005	0.319
0.004	0.106
0.056	0.043
0.562	0.52
0.603	0.157
0.008	0.261
0.967	0.232
0.193	0.058
0.004	0.062
0.127	0.011
0.082	0.058
0.077	0.208
0.03	0.041
0.019	0.347
0.146	0.218
0.019	0.02
0.125	0.061
0.033	0.047
0.138	0.037
0.12	0.051
0.174	1.402
0.079	0.305
2.506	1.791
0.027	0.025
0.875	0.488
0.842	0.114
0.004	0.014
1.453	0.294
0.004	0.349
0.37	0.068
0.572	0.07
0.004	0.035
0.094	0.19
0.065	0.091
0.005	0.47
0.074	0.175
0.009	0.132
0.046	0.041
0.098	0.065
0.063	0.013
0.413	0.124
0.068	0.1
0.132	0.106
0.289	0.057
0.259	0.005
0.172	0.082
0.065	0.051
0.028	0.048
0.131	0.363
0.133	0.061
0.06	0.033
0.605	1.602
0.096	0.065
0.028	0.035
0.151	0.013
0.226	0.009
0.11	0.066
0.029	0.124
0.806	0.801
0.21	1.325
0.653	0.067
0.076	0.077
0.267	1.017
0.189	0.057
0.57	0.086
2.254	0.056
0.837	0.024
1.437	1.972
0.237	0.042
0.507	0.034
0.164	2.435
0.151	0.005
0.023	0.605
0.081	1.019
0.055	0.112
0.294	0.247
0.056	0.186
0.005	0.1
	0.044
	0.169
	0.501
	0.06
	2.285
	0.084
	1.276
	0.374
	0.517
	0.165
	0.151
	0.138
	0.456
	0.361
	0.346
	0.299
	0.146
	0.112
	0.051
	0.131
	0.07
	2.019
	0.119
	1.034
	0.833
	0.143
	0.129
	0.043
	0.156
	0.146
	0.946
	0.833
	0.228
	0.407
	0.041
	0.33
	0.037
	0.236
	1.123
	0.043
	0.052
	0.095
	0.16
	0.906
	0.229
	0.072
	0.915
	0.086
	0.278
	0.01
	0.393
	0.491
	0.171
	0.578
	0.151
	0.333
	0.635
	1.279
	0.337
	0.184
	0.151
	0.251
	0.072
	0.38
	0.128
	0.061
	0.132
	0.044
	0.053
	0.023
	0.417
	0.028
	0.21
	0.023
	0.676
	0.013
	0.169
	0.209
	0.308
	0.346
	1.115
	0.115
	0.309
	0.248
	0.035
	0.383
	1.468
	0.011
	0.035
	0.327
	0.259
	0.053
	0.057
	1.679
	0.065
	1.122
	0.053
	0.131
	2.118
	0.091
	0.027
	0.004
	0.18
	0.03
	0.049
	0.106
	0.384
	0.203
	0.066
	1.626
	0.156
	0.087
	0.062
	0.608
	0.038
	0.725
	0.037
	0.023
	0.004
	0.077
	0.157
	0.16
	0.006
	0.018
	0.331
	0.01
	0.082
	0.008
	0.219
	0.018
	1.497
	0.06
	0.302
	2.17
	0.084
	0.242
	0.426
	0.188
	0.144
	0.172
	0.095
	0.005
	0.01
	0.122
	0.275
	0.335
	0.588
	0.052
	0.3
	0.12
	0.071
	0.158
	0.115
	0.085
	0.155
	0.261
	0.053
	0.119
	0.696
	0.797
	0.194
	0.084
	1.295
	0.082
	0.343
	0.095
	0.11
	0.052
	0.229
	0.004
	0.005
	0.044
	0.087
	1.099
	0.413
	1.038
	0.762
	0.259
	0.025
	0.226
	0.042
	0.507
	0.72
	0.407
	0.014
	0.494
	0.009
	0.162
	0.049
	0.157
	0.412
	0.011
	0.037
	0.098
	0.283
	0.065
	0.292
	0.033
	0.014
	0.188
	0.098
	0.198
	0.082
	0.629
	0.057
	0.028
	0.029
	0.115
	0.063
	0.056
	0.028
	0.127
	0.122
	0.03
	0.068
	0.125
	0.06
	0.039
	0.08
	0.212
	0.227
	0.023
	0.074
	0.108
	0.142
	0.042
	0.041
	0.132
	0.341
	0.427
	0.024
	0.028
	0.041
	0.071
	0.044
	0.005
	0.02
	2.029
	0.005
	0.303
	0.01
	0.11
	0.558
	0.468
	0.161
	0.341
	1.2
	0.264
	0.06
	0.143
	0.048
[truncated: 951 more rows]

## Sheet: 6c
SETD1B				Ordinary one-way ANOVA with Dunnett's multiple comparisons test
DMSO	A-485	dCBP1		Dunnett's multiple comparisons test	Mean Diff.	Summary	Adjusted P Value
3.97	0.93	1.78		DMSO vs. A-485	2.835	****	<0.0001
3.67	0.81	2.47		DMSO vs. dCBP1	1.57	***	0.0001
4.06	0.89	2.4
3.15	0.88	1.92
RIC8A				Ordinary one-way ANOVA with Dunnett's multiple comparisons test
DMSO	A-485	dCBP1		Dunnett's multiple comparisons test	Mean Diff.	Summary	Adjusted P Value
7.16	1.98	5.12		DMSO vs. A-485	5.605	**	0.0015
9.38	3.89	2.5		DMSO vs. dCBP1	4.035	*	0.0114
7.7	1.24	2.73
9.28	3.99	7.03
STX10				Ordinary one-way ANOVA with Dunnett's multiple comparisons test
DMSO	A-485	dCBP1		Dunnett's multiple comparisons test	Mean Diff.	Summary	Adjusted P Value
11.24	0.47	3.39		DMSO vs. A-485	9.38	****	<0.0001
9.76	0.81	1.94		DMSO vs. dCBP1	7.363	****	<0.0001
9.18	1.63	2.83
11.26	1.01	3.83
RPL31				Ordinary one-way ANOVA with Dunnett's multiple comparisons test
DMSO	A-485	dCBP1		Dunnett's multiple comparisons test	Mean Diff.	Summary	Adjusted P Value
1.15	1.14	1.27		DMSO vs. A-485	0.025	ns	0.9525
1.08	1.09	1.08		DMSO vs. dCBP1	-0.0825	ns	0.6175
0.97	0.95	1.12
0.88	0.8	0.94

## Sheet: 6d
Mean Fluorescent Intensity
DMSO	dCBP-1	A-485		Kruskal-Wallis test with Dunn's multiple comparisons test
376.071	121.913	121.506		Dunn's multiple comparisons test	Mean rank diff.	Summary	Adjusted P Value
152.653	155.245	109.571		DMSO vs. dCBP-1	3.853	ns	>0.9999
815.454	58.264	66.84		DMSO vs. A-485	15.6	ns	0.2547
282.096	670.589	85.579		dCBP-1 vs. A-485	11.75	ns	0.5711
94.903	325.594	88.587
660.253	162.502	108.849
409.907	474.917	105.673
518.447	236.999	87.655
604.652	282.026	68.078
1042.94	144.524	57.658
906.663	624.143	108.202
205.314	215.66	81.539
143.844	563.694	91.005
258.04	547.82	92.495
625.138	342.627	111.023
977.87	90.18	198.08
662.195	279.081	341.335
106.97	246.675	673.246
485.966	211.828	474.002
453.452	90.974	923.857
111.322	346.762	573.818
286.847	349.388	682.666
201.771	270.87	979.496
193.524	94.463	723.537
154.951	304.088	968.419
121.067	315.077	306.922
907.925	864.131	170.614
164.623	975.365	380.747
74.022	915.539	168.568
155.94	769.15	88.82
58.746	276.793	642.487
332.939	1235.23	174.247
261.366	230.16	53.792
293.133	198.498	64.467
652.304	127.263	318.04
254.109	260.065	201.937
636.553	1116.77	151.143
471.156	547.904	246.644
356.73	389.093	267.181
41.696	76.201	122.413
75.893	299.881	459.946
1012.28	72.467	63.911
130.863	201.935	1089
500.645	87.955	219.521
410.588	481.91	134.092
140.434	476.702	103.484
333.892	73.416	717.471
267.239	113.502	552.246
89.769	277.414	353.262
106.921	399.985	396.891
591.017	156.708	207.085
39.481	84.507	231.782
626.341	241.31	352.847
	227.32
	255.268

## Sheet: 6e
DMSO	0 fish	1 fish	2 fish	3 fish	total
# nuclei	11	28	33	4	76
% nuclei	14.4737	36.8421	43.4211	5.26316	100
dCBP-1	0 fish	1 fish	2 fish	3 fish	total
# nuclei	54	19	10	0	83
% nuclei	65.0602	22.8916	12.0482	0	100
A-485	0 fish	1 fish	2 fish	3 fish	total
# nuclei	43	20	8	2	73
% nuclei	58.9041	27.3973	10.9589	2.73973	100

## Sheet: 6h
RIC8A	DMSO			dBET6			JQ1
-Dox	2.36	2.51	0.17	0.11	0.79	0.42	2.32	4.68	0.29
+Dox	13.48	8.78	6.59	15.68	33.22	26.61	27.73	22.54	18.39
SETD1B	DMSO			dBET6			JQ1
-Dox	1.09	0.81	1.13	0.5	0.33	0.42	1.1	1.09	0.81
+Dox	1.52	1.69	1.87	1.21	1.71	1.39	1.99	2.37	1.76
STX10	DMSO			dBET6			JQ1
-Dox	0.71	1.4	1.01	0.55	1.16	0.72	0.76	0.65	0.27
+Dox	5.14	5.32	3.31	7.96	4.15	4.67	4.47	2.47	3.21
RPL31	DMSO			dBET6			JQ1
-Dox	0.97	0.92	1.12	0.5	0.5	0.57	1.02	0.87	0.77
+Dox	0.89	0.93	0.8	0.44	0.47	0.44	1.04	0.98	0.76

## Sheet: 6i
Condensate # per nucleus				Condensate # per nucleus					Volume (μm^3)				Volume (μm^3)
DMSO	dBET6	JQ1		Dunn's multiple comparisons test	Mean rank diff.	Summary	Adjusted P Value		DMSO	dBET6	JQ1		Dunn's multiple comparisons test	Mean rank diff.	Summary	Adjusted P Value
5	2	6		DMSO vs. dBET6	64.66	****	<0.0001		0.655	0.379	0.587		DMSO vs. dBET6	-172.1	****	<0.0001
10	6	12		DMSO vs. JQ1	11.87	ns	0.6191		0.844	1.493	0.254		DMSO vs. JQ1	-73.78	***	0.0009
6	6	10							0.047	0.284	0.433
10	6	3							0.487	0.057	0.861
3	8	4							0.024	1.109	2.437
7	5	9							0.062	1.178	0.299
7	5	5							0.008	0.452	0.61
8	9	21							0.065	1.565	0.072
6	10	4							0.333	0.409	0.313
4	6	10							0.186	1.892	0.06
2	5	8							0.077	1.062	0.032
3	7	6							0.01	0.852	0.193
9	5	11							0.108	0.356	0.101
10	9	7							0.261	0.674	0.148
3	2	8							1.009	1.105	0.153
24	13	11							0.286	0.516	0.176
3	11	9							0.098	0.48	0.193
9	4	7							0.033	0.466	0.397
10	5	6							0.19	0.631	0.196
6	7	8							0.774	0.359	0.109
9	6	8							0.041	0.812	0.217
16	2	6							0.458	1.2	0.303
4	3	4							0.26	1.326	0.093
10	6	9							0.266	0.56	0.269
6	8	10							0.161	0.958	0.333
9	2	7							0.205	0.668	0.132
7	2	4							0.11	0.483	0.428
20	2	8							1.469	1.222	0.259
9	11	6							0.185	0.592	0.037
6	5	7							0.117	0.468	0.087
10	3	5							0.204	0.783	0.009
8	5	9							0.093	2.492	0.089
6	2	8							0.198	0.857	0.052
8	5	6							0.375	0.605	0.032
8	5	6							0.328	0.578	0.157
14	8	8							0.513	0.008	0.014
4	3	4							0.33	0.414	0.039
11	10	10							0.36	0.994	0.222
9	6	5							0.037	0.761	0.075
13	4	6							0.12	0.7	0.302
12	2	7							0.328	0.883	0.157
8	3	7							0.414	0.294	0.062
11	10	7							0.17	0.399	0.307
10	5	7							0.359	0.087	0.707
8	5	5							0.153	0.409	0.115
6	8	6							0.161	0.421	0.032
11	6	8							0.257	0.133	0.016
3	6	12							0.541	1.792	0.072
5	12	8							0.016	0.857	0.131
11	8	11							0.148	0.142	0.033
4	5	6							0.209	0.588	0.028
12	4	7							0.046	0.309	0.075
5	11	8							0.222	0.38	0.118
9	7	8							0.404	0.259	0.422
9	6	13							0.262	0.333	0.532
7	1	10							0.202	1.627	0.407
4	3	4							0.303	0.529	0.705
11	1	3							0.015	0.261	0.02
20	4	9							0.027	0.297	0.016
8	9	5							0.45	0.499	0.172
12	3	8							0.105	0.052	0.444
13	4	12							0.022	2.436	0.251
15	6	11							0.724	0.371	0.247
11	3	11							0.068	1.525	0.404
14	16	7							0.556	0.286	0.376
16	5	6							0.387	0.12	0.356
5	6	12							0.634	0.186	0.232
9	10	7							0.113	0.267	0.407
10	10	4							1.834	0.1	0.686
6	6	10							0.208	0.435	0.313
7	3	8							1.326	0.245	1.586
7	3	11							0.677	0.36	0.212
6	9	10							2.028	0.006	0.255
13	4	9							0.365	0.345	1
12	2	10							0.005	0.223	0.698
11	7	5							0.539	0.337	0.12
16	10	8							0.45	0.184	0.257
9	10	17							0.497	0.626	0.109
5	4	9							0.063	0.484	0.389
6	7	12							0.057	0.925	0.215
4	6	8							0.398	1.062	0.283
6	4	11							0.366	1.158	0.428
6	5	7							0.848	0.234	0.361
9	6	18							0.663	0.427	0.261
8	2	7							0.119	2.043	0.48
8	6	6							0.198	0.205	0.21
14	6	8							0.314	1.101	0.224
4	5	9							0.075	1.28	0.37
7		8							0.305	0.596	0.205
		4							0.025	0.115	0.167
		9							0.255	0.114	0.188
		5							0.118	0.082	0.234
		8							0.058	0.005	0.155
		4							0.183	1.884	0.342
		4							0.006	0.035	0.416
		4							0.108	0.435	0.294
		5							0.025	0.118	0.786
		9							0.008	0.355	0.725
		16							0.549	0.788	0.046
		6							0.014	0.761	0.124
		4							0.053	0.058	0.117
		8							0.071	0.101	0.101
		8							0.546	0.162	0.213
		9							0.574	0.055	0.058
									0.619	0.867	0.099
									0.217	0.726	0.758
									0.801	1.074	0.222
									1.636	1.076	0.152
									0.203	1.255	0.259
									0.156	0.246	0.051
									0.181	0.726	0.144
									0.456	0.194	0.313
									0.247	0.567	0.085
									0.771	0.446	0.389
									0.072	0.731	0.214
									0.679	1.276	0.403
									0.593	0.011	0.273
									0.474	0.204	0.382
									0.275	0.73	0.256
									0.123	0.07	0.278
									0.136	0.209	0.148
									0.383	1.532	0.139
									0.257	0.232	0.195
									0.164	0.581	0.029
									0.365	0.143	0.043
									0.237	0.804	0.131
									0.463	0.11	0.141
									0.256	0.039	0.131
									0.312	0.195	0.256
									0.251	0.984	0.134
									0.299	0.052	0.112
									0.489	0.188	0.613
									0.343	0.061	0.076
									0.72	0.171	0.667
									0.354	0.132	0.261
									0.072	0.147	0.207
									0.077	0.051	0.701
									0.093	0.013	0.009
									0.627	0.152	0.157
									0.326	0.023	0.015
									0.513	0.072	0.208
									0.382	0.01	1.896
									0.023	0.181	0.061
									0.359	0.247	0.038
									0.072	0.546	2.099
									0.104	0.373	0.035
									0.133	0.276	1.73
									0.048	0.485	0.259
									0.158	0.267	0.257
									0.161	0.539	0.37
									0.214	0.242	1.093
									0.312	1.483	0.748
									0.601	0.806	1.885
									0.053	0.767	0.757
									0.185	0.474	0.418
									0.236	0.049	0.44
									0.227	0.052	0.137
									0.366	0.061	1.145
									0.632	0.01	0.103
									0.355	0.058	0.598
									1.082	0.468	0.094
									0.177	0.797	0.009
									0.07	0.544	0.105
									0.134	0.077	1.323
									0.068	0.371	1.451
									0.523	0.191	1.172
									0.108	0.17	0.414
									0.872	1.071	0.278
									0.184	0.056	0.131
									0.005	1.11	0.451
									0.181	0.103	1.494
									0.284	2.131	1.333
									0.006	0.128	1.104
									0.093	0.921	1.595
									0.009	0.051	1.736
									0.046	2.384	1.072
									0.065	1.374	2.453
									0.281	2.398	1.12
									0.21	0.613	2.259
									0.2	1.094	2.167
									0.132	0.446	0.677
									0.171	0.295	0.954
									0.094	0.02	0.649
									0.08	0.427	0.63
									0.015	2.161	0.048
									0.115	0.327	0.939
									0.195	0.293	0.83
									0.7	0.54	0.331
									0.151	0.222	0.199
									0.105	0.347	0.412
									0.048	0.309	0.847
									0.067	0.255	0.351
									0.02	0.209	0.629
									0.132	0.191	1.342
									0.038	1.285	0.738
									0.053	0.114	0.592
									0.335	0.016	0.28
									0.08	0.243	1.796
									0.227	0.691	2.299
									0.139	1.664	1.1
									0.237	0.146	1.427
									0.084	0.044	0.485
									0.169	0.212	1.034
									0.654	0.259	0.721
									0.164	0.183	0.771
									0.132	0.005	0.423
									0.196	0.141	0.692
									0.229	0.014	0.343
									0.175	0.138	0.025
									0.213	0.493	0.867
									0.143	0.167	0.932
									0.068	0.093	1.839
									0.11	0.171	1.383
									0.153	0.21	0.556
									0.866	0.269	1.147
									0.782	0.188	0.989
									0.128	0.563	0.701
									0.37	0.077	1.056
									0.184	0.266	1.539
									0.157	0.289	1.046
									0.105	0.324	0.977
									0.091	0.303	0.153
									0.593	1.46	0.148
									0.081	0.766	0.156
									0.099	0.371	0.147
									0.091	0.366	0.153
									0.053	1.048	0.151
									0.289	0.426	1.17
									0.161	0.896	0.75
									0.227	1.281	0.164
									0.227	0.016	0.151
									0.24	0.804	0.115
									0.546	0.042	0.114
									0.058	0.077	0.042
									0.117	0.115	0.919
									0.056	0.262	0.726
									0.179	1.451	0.823
									0.196	0.544	0.049
									0.158	0.284	0.085
									0.014	0.425	0.053
									0.019	0.578	0.004
									0.013	1.138	0.57
									0.014	1.447	0.044
									0.117	1.241	0.091
									0.023	1.223	0.077
									0.541	0.949	0.015
									0.56	1.036	0.057
									0.769	1.835	0.08
									0.034	0.409	0.11
									0.529	0.153	0.024
									0.345	1.07	0.044
									0.267	0.174	0.128
									0.165	0.226	0.16
									0.033	0.204	0.337
									0.284	0.316	0.076
									0.089	0.222	0.142
									0.164	1.379	0.094
									0.152	1.214	0.37
									0.234	0.395	0.052
									0.174	0.257	0.18
									0.302	0.446	0.08
									0.25	0.714	0.011
									0.186	0.333	0.131
									0.245	1.363	0.044
									0.153	1.415	0.321
									0.043	0.535	0.087
									0.304	0.266	0.038
									0.199	0.261	0.106
									0.269	0.565	0.352
									0.219	0.572	0.044
									0.114	0.331	0.772
									0.237	0.357	0.155
									0.345	0.203	0.12
									0.189	0.394	0.053
									0.112	0.184	0.062
									0.105	0.256	0.232
									0.311	0.307	0.089
									0.034	1.54	0.025
									0.048	0.214	0.094
									0.051	0.07	0.016
									0.087	0.184	0.151
									0.011	0.008	0.668
									0.009	0.006	0.335
									0.074	1.569	0.06
									0.105	0.824	0.104
									0.07	0.087	0.305
									0.03	2.458	0.139
									0.129	1.278	0.048
									0.095	0.716	0.049
									0.075	0.849	0.21
									0.023	0.032	0.308
									0.014	0.425	0.019
									0.006	0.43	0.321
									0.041	1.432	0.179
									0.18	1.516	0.091
									0.057	1.248	0.014
									0.046		0.406
											0.236
