# Supplementary material for: Mechanism for controlled assembly of transcriptional condensates by Aire
Source: Nat Immunol. 2024 Aug 21;25(9):1580–92. doi: 10.1038/s41590-024-01922-w (PMC11362013; doi:10.1038/s41590-024-01922-w)
Supplement: Supplementary file 17 — Data presented in graphs, statistical source data. [file 41590_2024_1922_MOESM17_ESM.xlsx]

## Sheet: 7c
RIC8A	– Dox			+ Dox				RIC8A
WT	0.8	1.18	1.06	8.23	9.09	9.92		Unpaired t test	P value	P value summary	Significantly different (P < 0.05)?	One- or two-tailed P value?	t, df
ΔCARD	1.44	1.51	1.39	1.15	1.5	1.35		WT vs. DCARD (+Dox)	<0.0001	****	Yes	Two-tailed	t=15.55, df=4
STX10	– Dox			+ Dox				STX10
WT	0.89	1.09	1.03	3.85	4.27	4.09		Unpaired t test	P value	P value summary	Significantly different (P < 0.05)?	One- or two-tailed P value?	t, df
ΔCARD	1.12	1.18	0.99	0.96	1.2	1.17		WT vs. DCARD (+Dox)	<0.0001	****	Yes	Two-tailed	t=20.67, df=4
CD4	– Dox			+ Dox				CD4
WT	0.71	0.58	2.42	166.91	196.32	203.16		Unpaired t test	P value	P value summary	Significantly different (P < 0.05)?	One- or two-tailed P value?	t, df
ΔCARD	0.57	1.96	0.34	2.15	3.17	2.25		WT vs. DCARD (+Dox)	<0.0001	****	Yes	Two-tailed	t=16.74, df=4
IGFL1	– Dox			+ Dox				IGFL1
WT	1.24	0.59	1.37	503.79	565.82	505.47		Unpaired t test	P value	P value summary	Significantly different (P < 0.05)?	One- or two-tailed P value?	t, df
ΔCARD	0.99	1.35	6.46	8.1	0.22	5.37		WT vs. DCARD (+Dox)	<0.0001	****	Yes	Two-tailed	t=25.35, df=4
RPL31	– Dox			+ Dox				RPL31
WT	0.94	1.05	1.01	0.99	1.06	1.1		Unpaired t test	P value	P value summary	Significantly different (P < 0.05)?	One- or two-tailed P value?	t, df
ΔCARD	0.97	1.07	1.1	1	1.11	1.08		WT vs. DCARD (+Dox)	0.7861	ns	No	Two-tailed	t=0.2902, df=4
