# Supplementary material for: Mechanism for controlled assembly of transcriptional condensates by Aire
Source: Nat Immunol. 2024 Aug 21;25(9):1580–92. doi: 10.1038/s41590-024-01922-w (PMC11362013; doi:10.1038/s41590-024-01922-w)
Supplement: Supplementary file 18 — Data presented in graphs, statistical source data, uncropped western blots. [file 41590_2024_1922_MOESM18_ESM.xlsx]

## Sheet: 8a
ΔCTT	ΔCARDΔCTT	ΔSANDΔCTT	ΔPHD1ΔCTT	ΔPHD2ΔCTT		Dunn's multiple comparisons test	Mean rank diff.	Summary	Adjusted P Value
690.808	283.911	379.598	336.583	419.571		ΔCTT vs. ΔCARDΔCTT	61.75	***	0.0002
623.781	339.953	1648.55	323.497	382.015		ΔCTT vs. ΔSANDΔCTT	-14.88	ns	>0.9999
589.235	461.255	935.532	50.059	150.018		ΔCTT vs. ΔPHD1ΔCTT	19.89	ns	0.8601
255.217	158.374	1354.3	405.991	257.606		ΔCTT vs. ΔPHD2ΔCTT	34.45	ns	0.1177
444.133	544.026	1412.19	296.795	332.846
261.156	195.615	225.185	413.323	477.775
1458.79	190.591	599.761	467.173	117.373
398.589	716.195	422.928	366.679	570.282
289.165	199.203	736.874	471.203	1309.71
377.269	197.884	177.128	442.833	279.906
227.124	144.882	399.809	333.815	493.996
191.834	196.043	480.935	982.643	355.488
461.889	141.907	738.016	473.181	180.842
668.612	432.767	348.829	923.568	108.536
791.403	350.579	1315.99	119.932	307.223
1223.3	163.714	1195.65	263.602	614.085
332.514	172.607	325.694	113.656	113.259
394.275	197.955	297.757	314.217	496.574
614.4	272.642	362.395	488.201	535.478
451.053	217.115	135.172	596.063	176.714
412.171	333.238	1095.61	253.482	347.96
466.479	227.416	997.134	593.435	211.333
494.823	236.323	180.014	372.125	511.584
788.307	195.615	926.921	625.996	535.318
497.422	146.001	388.622	993.019	393.254
1277.17	291.832	634.309	451.502	509.549
301.185	185.041	162.463	539.521	748.63
647.44	312.428	802.501	318.478	586.228
566.575	268.797	265.858	226.765	227.136
521.122	351.886	353.169	531.669	444.09
392.291	173.991	176.833	341.571	353.107
680.105	491.239	681.551	343.219	527.822
764.893	280.565	672.878	839.421	888.747
340.842	449.054	443.889	340.886	270.992
741.641	207.715	212.016	321.822	86.811
352.549	1879.58	278.147	379.103	516.981
411.36	845.881	767.329	509.583	238.052
464.829	423.929	344.188	587.792	167.493
289.298	263.276	1097.4	459.767	365.763
350.033	552.91	1147.66	369.255	200.484
1156.86	646.8	296.111	220.277	293.623
262.869	387.479	836.058	446.396	779.442
486.131	306.321	754.109	508.499	415.95
169.298	1039.27	713.763	267.716	661.064
269.887	425.971	252.3	1038.93	212.112
898.056	575.957	606.003	519.473	129.586
750.529	301.317	888.561	493.646	844.582
	314.188	955.308	363.246	731.544
	367.038	1196.82	618.619	598.184
	119.248	150.195	431.486	354.116
	520.114	464.549		263.244
	798.025	557.771		775.489
	311.481	1139		357.199
	350.819	476.962
	328.983	571.949
	78.893	434.012
	133.031	446.359
	380.932	1527.05
	442.165	915.353
	229.434	945.607
		618.425
		1674.97
		399.723

## Sheet: 8b
CARD-SAND	CARD-PHD1	CARD-PHD2	CARD-CTT	CARD-PHD1-CTT		Dunn's multiple comparisons test	Mean rank diff.	Summary	Adjusted P Value
424.358	247.629	488.461	177.331	1174.68		CARD-PHD1 vs. CARD-SAND	16.03	ns	0.9925
573.368	1348.2	1937.41	936.967	1698.53		CARD-PHD1 vs. CARD-PHD2	-53.96	**	0.0017
389.832	520.609	803.803	212.363	728.267		CARD-PHD1 vs. CARD-CTT	42.86	*	0.0138
268.941	360.424	1184.36	2004.75	1292.93		CARD-PHD1 vs. CARD-PHD1-CTT	8.727	ns	>0.9999
684.746	643.167	1075.96	172.735	828.682
1172.79	314.385	1416.56	720.842	802.799
1025.33	348.339	1518.44	275.402	1607.78
862.63	371.141	2009.87	643.909	781.535
436.317	2277.78	2784.57	219.791	2010
809.39	1374.9	1033.08	1214.71	409.103
627.439	763.098	2366.24	313.12	295.857
645.572	1085.68	1580.34	648.735	780.063
1401.39	509.105	483.627	807.333	165.407
1127.46	694.135	1729.18	271.887	489.408
505.409	218.289	1799.82	400.846	345.759
715.048	1621.03	1106.54	119.923	690.381
1005.72	566.512	2059.48	539.378	200.635
1283.45	480.949	1516.8	857.292	761.491
610.707	1051.68	444.136	533.064	265.003
577.217	319.576	202.794	1221.28	318.798
235.76	263.032	751.935	502.587	134.162
657.611	1529.19	807.005	501.605	270.854
653.42	367.154	710.689	1319.85	154.94
37.101	587.339	2139	269.829	708.785
1426.16	1665.68	989.49	38.112	369.614
1023.67	779.583	1239.67	707.502	618.337
567.759	1400.82	1473.53	643.254	900.982
360.932	882.575	2960.73	174.155	729.16
1176.46	1877.58	411.217	130.879	1569.7
687.31	858.04	858.75	726.93	1577.98
704.007	949.105	1295.74	1312.44	1085.37
1249.04	323.755	764.733	764.442	919.873
1064.63	1143.73	2120.38	241.058	954.115
960.71	599.372	700.672	143.474	933.394
362.777	1143.34	1987.68	478.156	640.424
98.928	725.619	1506.89	250.383	787.653
247.459	826.657	1519.53	223.268	1302.61
621.72	33.608	1633.92	1201.28	176.162
566.42	447.067	1329.86	997.316	280.194
715.602	778.747	2017.57	442.244	1336.56
1192.2	959.035		761.374	1008.33
849.769	473.842		840.041	1251.95
526.565	2086.75		867.995	1501.97
827.491	607.253		388.806	1304.38
683.578	622.81		308.753	867.148
390.824	1656.32		353.278	800.517
1071.56	403.206		607.141	722.503
521.429	623.877			505.895
463.481	39.142			1182.82
1338.92	2963.22			592.461
723.372	1980.07			1742.93
1023.3	1225.42			391.496
1315.17	2908.89			423.932
446.659	2597.94			243.609
574.587	680.366			285.002
418.975
493.954
432.704

## Sheet: 8c
WT	D299A		Mann Whitney test
3783.53	3161.38		P value	0.1668
1394.9	598.375		P value summary	ns
2957.27	2936.03
1482.6	1840.66
905.373	2790.94
3188.83	3682.15
2527.94	649.012
1646.49	1936.08
1993.84	1308.2
1751.68	2951.1
1911.87	1740.71
3052.36	2373.36
1766.42	1656.01
2164.58	1446.5
1370.64	707.464
33.901	932.405
2413.3	663.783
1498.86	1086.24
1308.79	1224.05
2663.53	807.842
1400.47	2062.3
902.769	2021.37
1698.99	1649.97
1263.78	1075.79
584.776	2794.88
1350.81	2611.56
769.253	3205.59
419.577	1755.23
643.737	2130.82
2003.77	1264.87
2509.06	491.754
672.617	1430.36
1439.95	232.923
704.092	1070.66
2162.7	1921.76
2326.02	2430.29
791.829	1768.63
1690.48	2195.96
2405.99	332.453
826.155	1012.55
2426.95	2885.19
1076.81	3000.19
1266.21	1642.28
2378.16	1405.68
2774.33	1364.06
814.163	2540.67
3604.79	1823.17
2756.27	1097.7
1832.68	1022.77
2605.59	1668.25
747.81	1241.06
736.293	2195.1
3071.41	3179.14
1351.87	2932.75
951.099	2258.8
1232.28	1520.54
235.673	784.29
2116.23	1695.17
621.021	1952.77
1374.18	2713.36
1338.33	1608.15
1315.32	1851.46
1618.63	3331.53
1234.27	889.753
1749.82	2483.44
2119.06	3770.24
	3061.19
	1870.23
	2809.07

## Sheet: 8d
CARD-PHDCHD4	CARD-PHDCHD4-CTT		Mann Whitney test
203.078	732.789		P value	0.4255
420.672	267.82		P value summary	ns
627.49	849.549
241.537	1019.63
883.806	523.168
885.509	337.727
1086.42	883.685
952.985	1065.69
1183.77	676.011
538.707	914.868
440.042	454.13
1080.94	1641.02
251.196	983.837
1209.86	1109.84
617.446	672.647
320.135	94.333
1620.16	138.939
405.072	697.962
1132.3	141.861
227.603	393.35
206.928	728.925
636.508	1212.65
915.066	1071.81
1088.7	147.852
773.062	2213.8
1251.96	1031.27
276.204	1926.25
1031.47	486.528
951.673	1272.16
672.528	689.32
1183.49	914.836
1449.95	165.986
487.278	1163.76
869.356	1288.26
1296.22	109.645
283.7	205.032
1895.22	680.05
325.387	547.763
174.247	980.056
1192.86	200.151
602.576	436.66
1380.14	211.169
288.278	325.513
674.261	249.903
477.658

## Sheet: 8e
	Foci	Diffuse
Sp110CARD-mGFP	52	41
Sp110CARD-PHD1	27	68
Sp110CARD-PHD2	71	22
