# Supplementary material for: Mechanism for controlled assembly of transcriptional condensates by Aire
Source: Nat Immunol. 2024 Aug 21;25(9):1580–92. doi: 10.1038/s41590-024-01922-w (PMC11362013; doi:10.1038/s41590-024-01922-w)
Supplement: Supplementary file 19 — Data presented in graphs, statistical source data, uncropped western blots. [file 41590_2024_1922_MOESM19_ESM.xlsx]

## Sheet: 9a
CD4						Dunnett's multiple comparisons test	Mean Diff.	Summary	Adjusted P Value
EV	WT Aire	ΔPHD1ΔCTT - 1	ΔPHD1ΔCTT - 2	ΔPHD1ΔCTT -3		EV vs. WT Aire	-23.05	****	<0.0001
0.98	21.96	0.99	0.8	1.54		EV vs. ΔPHD1ΔCTT - 1	-0.07667	ns	>0.9999
1.36	29.96	1.28	1.01	1.34		EV vs. ΔPHD1ΔCTT - 2	0.2133	ns	0.9999
0.75	20.32	1.05	0.64	0.94		EV vs. ΔPHD1ΔCTT - 3	-0.2433	ns	0.9998
S100A9						Dunnett's multiple comparisons test	Mean Diff.	Summary	Adjusted P Value
EV	WT Aire	ΔPHD1ΔCTT - 1	ΔPHD1ΔCTT - 2	ΔPHD1ΔCTT -3		EV vs. WT Aire	-18.84	****	<0.0001
0.59	19.65	0.85	1.11	0.65		EV vs. ΔPHD1ΔCTT - 1	0.6867	ns	0.9888
2.79	25.58	0.61	0.54	0.93		EV vs. ΔPHD1ΔCTT - 2	0.6	ns	0.9932
0.61	15.28	0.47	0.54	0.61		EV vs. ΔPHD1ΔCTT - 3	0.6	ns	0.9932
RPL31						Dunnett's multiple comparisons test	Mean Diff.	Summary	Adjusted P Value
EV	WT Aire	ΔPHD1ΔCTT - 1	ΔPHD1ΔCTT - 2	ΔPHD1ΔCTT -3		EV vs. WT Aire	0.06	ns	0.6214
0.95	0.92	1.1	0.83	0.93		EV vs. ΔPHD1ΔCTT - 1	-0.02	ns	0.9846
1.07	0.97	1.06	0.89	0.92		EV vs. ΔPHD1ΔCTT - 2	0.12	ns	0.1285
0.98	0.93	0.9	0.92	1.01		EV vs. ΔPHD1ΔCTT - 3	0.04667	ns	0.7828

## Sheet: 9b
CD4
EV	WT	CARD-CTT	CARD-PHD1-CTT		Dunnett's multiple comparisons test	Mean Diff.	Summary	Adjusted P Value
1.00096	11.0296	0.968397	0.333008		EV vs. WT	-11.21	****	<0.0001
1.00869	11.0864	1.42355	0.616172		EV vs. CARD-CTT	-0.2782	ns	0.9779
1.06674	14.5972	1.5191	1.5798		EV vs. CARD-PHD1-CTT	0.1825	ns	0.9934
IGFL1
EV	WT	CARD-CTT	CARD-PHD1-CTT		Dunnett's multiple comparisons test	Mean Diff.	Summary	Adjusted P Value
1.00157	4.49615	1.05904	0.435665		EV vs. WT	-3.74	*	0.0199
1.00007	2.32374	0.28122	0.331006		EV vs. CARD-CTT	0.1928	ns	0.9955
1.01408	7.41516	1.09721	0.842303		EV vs. CARD-PHD1-CTT	0.4689	ns	0.9446
S100A9
EV	WT	CARD-CTT	CARD-PHD1-CTT		Dunnett's multiple comparisons test	Mean Diff.	Summary	Adjusted P Value
1.00641	9.47264	1.16897	0.619912		EV vs. WT	-9.023	***	0.0002
1.00462	7.34385	1.62727	0.373741		EV vs. CARD-CTT	-0.4873	ns	0.9584
1.00773	13.2711	1.68431	0.532634		EV vs. CARD-PHD1-CTT	0.4975	ns	0.956
RPL31
EV	WT	CARD-CTT	CARD-PHD1-CTT		Dunnett's multiple comparisons test	Mean Diff.	Summary	Adjusted P Value
1.00123	0.873592	0.965153	0.836817		EV vs. WT	0.0008581	ns	>0.9999
1.01859	1.06192	0.789622	0.75557		EV vs. CARD-CTT	0.1088	ns	0.366
1.00039	1.08213	0.93906	0.950087		EV vs. CARD-PHD1-CTT	0.1592	ns	0.1397
